# Supplementary material for: Analyses of Sporocarps, Morphotyped Ectomycorrhizae, Environmental ITS and LSU Sequences Identify Common Genera that Occur at a Periglacial Site
Source: J Fungi (Basel). 2015 May 25;1(1):76–93. doi: 10.3390/jof1010076 (PMC5770010; doi:10.3390/jof1010076)
Supplement: Supplementary File 1 [file jof-01-00076-s001.zip]

Archive with 7 entries (6 files):
- jof-01-00076-supplementary files/
- jof-01-00076-supplementary files/Supplemental File S1.fasta
- jof-01-00076-supplementary files/Supplemental File S2.fasta.txt
- jof-01-00076-supplementary files/Supplemental File S3.fasta.txt
- jof-01-00076-supplementary files/Supplemental Table S1.txt
- jof-01-00076-supplementary files/Supplemental Table S2.txt
- jof-01-00076-supplementary files/Supplemental Table S3.txt
