# Supplementary material for: Analyses of Sporocarps, Morphotyped Ectomycorrhizae, Environmental ITS and LSU Sequences Identify Common Genera that Occur at a Periglacial Site
Source: J Fungi (Basel). 2015 May 25;1(1):76–93. doi: 10.3390/jof1010076 (PMC5770010; doi:10.3390/jof1010076)
Supplement: Supplementary File 1 [file jof-01-00076-s001.zip › jof-01-00076-supplementary files/Supplemental File S1.fasta]

>MYC2004_gi|28275328|gb|AY187616.2| Uncultured tricholomataceous ectomycorrhiza 5.8s ribosomal RNA gene, partial sequence; internal transcribed spacer 2, complete sequence; and 28s ribosomal RNA gene, partial sequence
TGCGATAAGTAATGTGAATTGCAGAATTCAGTGAATCATCGAATCTTTGAACGCACCTTGCGCTCCTTGG
TATTCCGAGGAGCATGCCTGTTTGAGTGTCATTAAATTCTCAACCTTCCAGCTTTTATTAGCTTGGTTAG
GCTTGGATGTGGGGGTTGTGGGCTGTCATNAATGAGGTCANCNCTNCTNAAANGNAATANNANAACTTAA
GNGGANCNCNNAATGNTNCGANAANAAACAA

>MYC2004_gi|28275327|gb|AY187607.2| Uncultured cortinariaceous ectomycorrhiza 5.8s ribosomal RNA gene, partial sequence; internal transcribed spacer 2, complete sequence; and 28s ribosomal RNA gene, partial sequence
GCGATAAGTATGTGAATTGCAGAATTCAGTGAATCATCGAATCTTTGAACGCATCTTGCGCTCCTTGGTA
TTCCGAGGAGCATGCCTGTTTGAGTGTCATTAATCTCTCAACCACACCAATCTTTTTTGGTTCGGTGTGG
CTTTTGGATGTGGGGGTTTTATTTTGCTGGCTTCTATTAAATGAAGTCAGCTCTCCGTGAAACTTATTAG
CGGTATCTGAGCAGAGAAACCTACTACCGGGGTGATAAATTATCTATGTCCTTGGTCATGCTGCAGGAAC
AGAGTTGTGCTGCTTCCAGTGAATCATTTGACAAATCTTGACCTCTAACATCAGGGANGACNACCCNCTG
AACTTAA

>MYC2004_gi|28274678|gb|AY187618.1| Uncultured sebacinaceous root endophyte 5.8S ribosomal RNA gene, partial sequence; internal transcribed spacer 2, complete sequence; and 28S ribosomal RNA gene, partial sequence
GAAATGCGATAGTAATGTGAATTGCAGAATTCAGTGAATCATCGAGTCTTTGAACGCACCTTGCACCCCT
TGGTATCCCAAAGGGTACACCCGTTTGAGTGTCATTGTAATCTCACCTCTTTGGCTTTTTGTCGATCAGT
GTGGACTTGGATGCTGTCGTGTAACAAACGGCTCGTCTGAAATGCCTGAGTGTACCCTGCTTTGCAGCGT
ATTCGGTGTGATAAACATCTTCACTGGAGTTGACTTTCGGGTCGCGCTTGTACTGATTGGCTCTATGCTT
CTAACCGCCCTGACAAGGCAATCTTTGACAATTTGACCTCAAATCGGGTGGGACTACCCGCTGAACTTAA
GCATATCAAAAAGCGGAGGAAGG

>MYC2004_gi|28274677|gb|AY187617.1| Uncultured sebacinaceous root endophyte 18S ribosomal RNA gene, partial sequence; internal transcribed spacer 1, complete sequence; and 5.8S ribosomal RNA gene, partial sequence
ATCTTGGTCATTTTAGAGGAAGTAAAAGTCGTAACAAGGTTTCCTTAGTAAAGGTGAACCTGCTGGAAGG
ATCATTAATGAATCTTTCTAAAGTCGGCTTAGTCATCTTGTGCTGGTGGCGCCACAATGTTCACCGTTGA
CACGTCGCAAATCTCACACACCTTGTGCACCTATGACTCTGAGTACCGCTTTGCATGGGCCCCCTTAAAG
GGCCCTGGTACTCAGAGTACTTTACAACACACTCTGAATGTAATTGGAATGTCTATTTGTACAATGTACA
ACTAAAACAACTTCAACAACGGATCTCTTG

>MYC2004_gi|28274675|gb|AY187615.1| Uncultured thelephoraceous ectomycorrhiza 5.8s ribosomal RNA gene, partial sequence; internal transcribed spacer 2, complete sequence; and 28s ribosomal RNA gene, partial sequence
GGCTCTCGCNTCGATNAAGAAACGCANCGNAAAARCGATAAGTAATGTGAATTGCAGAATTCAGTGAATC
ATCGAATCTTTGAACGCACCTTGCGCCCTTTGGCTATTCCGAAGGGCATGCCTGTTTGAGTATCATGAAC
ACCTCAACTCTCATGCTTTGCCATGATGAGCTTGGACTTTGGGGGTCTTGCTGGCCTGTGGTCAGCTCCT
CTCAAATGAATCAGCTTTCCAGTGTTTGGTGGCATCACAGGTGTGATAAATATCTACACTTGTGGTTTCC
TGCCAAGTAACCTTCAGCAATGGGGGTTTGCTGGAGCTCATAAACGTCTCTCCTCAGCGAAGACAGCTTT
GTATATGTTTGATCTCAAATCAGGTAGGACTACCCGCTGAACTTAAGCATATCATAAAAGCGGAGGAA

>MYC2004_gi|28274674|gb|AY187614.1| Uncultured thelephoraceous ectomycorrhiza 5.8s ribosomal RNA gene, partial sequence; internal transcribed spacer 2, complete sequence; and 28s ribosomal RNA gene, partial sequence
TCGCATCCATTAAAAACGCANCNAAATGCGATAAGTAATGTGAATTGCAGAATTCAGTGAATCATCGAAT
CTTTGAACGCACCTTGCGCCCTTTGGCTATTCCGAAGGGCATGCCTGTTTGAGTATCATGAACACCTCAA
CTCTCATGCTTTGCCATGATGAGCTTGGACTTTGGGGGTCTTGCTGGCCTGTGGTCAGCTCCTCTCAAAT
GAATCAGCTTTCCAGTGTTTGGTGGCATCACAGGTGTGATAAATATCTACACTTGTGGTTTCCTGCCAAG
TAACCTTCAGCAATGGGGGTTTGCTGGAGCTCATAAACGTCTCTCCTCAGCGAAGACAGCTTTGTAAATG
TTTGATCTCAAATCAGGTAGGACTACCCGCTGAACTTAAGCATATCAATAAAGCGGAGGAAGGG

>MYC2004_gi|28274673|gb|AY187613.1| Uncultured sordariaceous ectomycorrhiza 5.8s ribosomal RNA gene, partial sequence; internal transcribed spacer 2, complete sequence; and 28s ribosomal RNA gene, partial sequence
ATNAANAACCCANCGAAATGCGATATGTAATGTGATTGCASACTTCAGTGAATCATCSAATCTTTGAACG
CACATTGCGCCCGCTAGTAATCTGATGGGCATGCCTGTTCGAGCGTCATTTCAGACCTCAAGCCCTGCTT
GGTGTTGGGTTTCTACGGCTCCTGTAGGCTCCAAAAACCAGTGGCGGGCTCGCTATAAGTCCGAGCGCAG
TACATGTATCTCGCTTGGGAAGTGTAGCGGGCTCCAGCTGCAGTCCCCCTCAATTTACACCACAAGGTTG
ACCTCGGATCAGGTAGGAATACCCGCTGAACTTAAGCATATCAAAAAGCGGAGGAA

>MYC2004_gi|28274672|gb|AY187612.1| Uncultured sordariaceous ectomycorrhiza 18S ribosomal RNA gene, partial sequence; internal transcribed spacer 1, complete sequence; and 5.8S ribosomal RNA gene, partial sequence
AGTCTGCAATTCACATTACATWTCGCATTTYSCTGSGTTYTTYATYGAYSCCAGAACCAARARATCCGTT
GTTGAAAGTTTTGACYCAWTAATTTTCTTTTGGTCAWACATGCCACTAAAGCACTGGGTTTTATGGGATT
CTGACGGGTGCTTCTGCGAACAGAAGCAGGNGGATCCGCNTAAAGTCACCCGCNGAANCCCCNATNANAG
GTAAGTTCACAGGGGTTCAGGAGCTTTGCAACTCTGTAATGATGGGTTANNNGGTT

>MYC2004_gi|28274671|gb|AY187611.1| Uncultured sordariaceous ectomycorrhiza 5.8s ribosomal RNA gene, partial sequence; internal transcribed spacer 2, complete sequence; and 28s ribosomal RNA gene, partial sequence
TGCGANNTGTAATGTGAATTGCAGACTTCAGTGAATCATCGAATCTTTGAACGCACATTGCGCCCGCTAG
TAATCTGATGGGCATGCCTGTTCGAGCGTCATTTCAGACCTCAAGCCCTGCTTGGTGTTGGGTTTCTACG
GCTCCTGTAGGCTCCAAAAACCAGTGGCGGGCTCGCTATAAGTCCGAGCGCAGTACATGTATCTCGCTTG
GGAAGTGTAGCGGGCTCCAGCTGCAGTCCCCCTCAATTTACACCACAAGGTTGACCTCGGATCAGGTAGG
AATACCCGCTGAACTTAAGCATATCAAAAAGCCGGGAGGAAGG

>MYC2004_gi|28274670|gb|AY187610.1| Uncultured russulaceous ectomycorrhiza 5.8s ribosomal RNA gene, partial sequence; internal transcribed spacer 2, complete sequence; and 28s ribosomal RNA gene, partial sequence
AATGCGATACGTATGTGATTGCAGAATTCAGTGAATCATCGAATCTTTGAACGCACCTTGCGCCCCTTGG
CATTCCGAGGGGCACACCCGTTTGAGTGTCGTGAAATTCTCAAAACCCTTTCTTTTGGTCATTTTCGACC
ATCGAAAGGATTTTGGACTTGGAGGCCTTTTTGCTGGTTTCACCTTGAAGCGAGCTCCTCCCAAACGTAT
TAGTGGGGTCTGCATTGTCGGTCCTTGGCGTGATAAGTTGTTTCTACGTCTTGGATTTTTGGCGCTGTAC
ACCTGCTTCTAACCNNNTNNTTGAANAAGANNGGGGTCCNGGCCCCCCCCANTTTTNCGGGGGGGGGTTG
GANCCNNCAAANNAACCTT

>MYC2004_gi|28274669|gb|AY187609.1| Uncultured pezizaceous ectomycorrhiza 5.8s ribosomal RNA gene, partial sequence; internal transcribed spacer 2, complete sequence; and 28s ribosomal RNA gene, partial sequence
GAATGCGATAAGTAATGTGAATTGCAGAATCTCGTGAATCATCGAATCTTTGAACGCACATTGCGCCCTA
TGGTATTCCGTAGGGCATGCCTGTCTGAGCGTCAGCTCCCCCCCACTCAAGTATCTTTACTTTTTTGATT
CTTGGAATGATTTGGAGAGGTGTCTTTGTCATGTAGACGCCCTCCAGAAATTCATAGGCAGTATGGTTTG
CACCTGAACCAGACGTAATAATAATAAAATCGTTTGTTTGGGTATGATTGTGCTTGCCTTAACCCACCCA
TTTCTTTGTTTGGGTGACCTCAGATCAGGTAGGGATACCCGCTGAACTTAAGCATATCAATAAAGCGGAG
GAAGGNAGGNGTGGGGGCCG

>MYC2004_gi|28274668|gb|AY187608.1| Uncultured pezizaceous ectomycorrhiza 5.8s ribosomal RNA gene, partial sequence; internal transcribed spacer 2, complete sequence; and 28s ribosomal RNA gene, partial sequence
GCGATAGTAGTGTGAATTGCAGAATTCCGTGAACCATCGAATCTTTGAACGCACATTGCGCCTCCTGGTA
GTCCGGGAGGCATGCCTGTCCGAGCGTCACTAAATCAACTCAAGCTGGTCGTGGAGGAAGAGTCCGTCCT
GTTGCGGTCTCCCCTCTGAAAATCAACGGCGGAGAGTCACAGGGATTCGGTGTAGTAGTTTCATTCATCG
ATCTTCCAGTGTCGTTCCTGCCAGCAAACCCCCAAGATTCTCTTGATTGACCTCGGATCAGGTAGGGAAT
ACCCGCTGAACTTAAACCATNTCAATAAAGGCGGGANGNAGGGGGGG

>MYC2004_gi|28274666|gb|AY187606.1| Uncultured cortinariaceous ectomycorrhiza 5.8s ribosomal RNA gene, partial sequence; internal transcribed spacer 2, complete sequence; and 28s ribosomal RNA gene, partial sequence
TGCGATAAGTATGTGAATTGCAGAATTCAGTGAATCATCGAATCTTTGAACGCACCTTGCGCTCCTTGGT
ATTCCGAGGAGCATGCCTGTTTGAGTGTCATTAATATATCAACCTTCTCTTTTTTGAGTTGTTTGGATGT
GGGGGTTTGCTGGCCTCTTAAATGATTCAGCTCCCCTGAAATGCATTAGCAGAACAACCTGTTCATTGGC
GTGATAATTATCTATGCTATTGAATGTGAGGGCAGTTCAGCTTTCTAACCGTCCTCGGACAATTCATCAT
TAATGTGACCTCAAATCAGGTAGGACTACCCGCTGAACTTAAGCATATCAATAAAGCGGAGGAAGGNAGN
ANTNCGNG

>MYC2004_gi|28274665|gb|AY187605.1| Uncultured cortinariaceous ectomycorrhiza 5.8s ribosomal RNA gene, partial sequence; internal transcribed spacer 2, complete sequence; and 28s ribosomal RNA gene, partial sequence
AAATGCGATAGTAATGTGATTGCAGAATTCAGTGAATCATCGAATCTTTGAACGCACCTTGCGCTCCTTG
GTATTCCGAGGAGCATGCCTGTTTGAGTGTCATTAATATATCAACCTTCTCTTTTTTGAGTTGTTTGGAT
GTGGGGGTTTGCTGGCCTCTTAAATGATTCAGCTCCCCTGAAATGCATTAGCAGAACAACCTGTTCATTG
GCGTGATAATTATCTATGCTATTGAATGTGAGGGCAGTTCAGCTTTCTAACCGTCCTCGGACAATTCATC
ATTAATGTGACCTCAAATCAGGTAGGACTACCCGCTGAACTTAAGCATATCAAAAAGCGGAGGAAGGNAG
GGGTGGGGGG

>MYC2004_gi|28274664|gb|AY187604.1| Uncultured cortinariaceous ectomycorrhiza 18S ribosomal RNA gene, partial sequence; internal transcribed spacer 1, complete sequence; and 5.8S ribosomal RNA gene, partial sequence
CCCCGATCTTGGTCATTTTAGAGGAAGTAAAAGTCGTAACAAGGTTTCCGTAGGTGAACCTGCGGAAGGA
TCATTATTGAAATAAACCTGATGGGTTGTTGCTGGTTCTCTAGGGAGCATGTGCACACCTTGTCATCTTT
ATATCTCCACCTGTGCACTTTTTGTAGACCTTTCAGGTCTATGTTGCTTCATTTACCCCAATGTATGTTA
ATAGAATGTTGTGCCTATATAATATATACAACTTCAGCAACGGATCTCTG

>MYC2004_gi|28274663|gb|AY187603.1| Uncultured cortinariaceous ectomycorrhiza 18S ribosomal RNA gene, partial sequence; internal transcribed spacer 1, complete sequence; and 5.8S ribosomal RNA gene, partial sequence
CNCCCCGNTCTTGGTCATTTTAGAGGAAGTAAAAGTCGTAACAAGGTTTCCGTAGGTGAACCTGCGGAAG
GATCATTATTGAAATAAACCTGATGGGTTGTTGCTGGTTCTCTAGGGAGCATGTGCACACCTTGTCATCT
TTATATCTCCACCTGTGCACTTTTTGTAGACCTTTCAGGTCTATGTTGCTTCATTTACCCCAATGTATGT
TAATAGAATGTTGTGCCTATATAATATATACAACTTCAGCAACGGATCTCTGCTCTC

>MYC2004_gi|28274662|gb|AY187602.1| Uncultured cortinariaceous ectomycorrhiza 18S ribosomal RNA gene, partial sequence; internal transcribed spacer 1, complete sequence; and 5.8S ribosomal RNA gene, partial sequence
TCNTNTTTANTTNTCCCCNCNGTNCNCATATNGTAGCCNNGGAATTCTTTNGATNATCTGGAANAGATNG
AGGANTGCNGTGNTTCAAGCCAGCTTTTCCTTGTGTTTTCAGGTCTATGTTTACCTTCACAACCTCTGAA
TATGTTTAGAATGTTGGAATATAATATAAATTATACAACTTCAGCAACGGACTCTGCTT

>MYC2004_gi|28274661|gb|AY187601.1| Uncultured pezizaceous ectomycorrhiza 18S ribosomal RNA gene, partial sequence; internal transcribed spacer 1, complete sequence; and 5.8S ribosomal RNA gene, partial sequence
CGATCTTGGTCATTTTGAGGAAGTAAAAGTCGTAACAAGGTTTCCGTAGGTGAACCTGCGGAAGGATCAT
TAATTGGATGAACATCATGTTTCTCAGCATGACATTTCAAACCCCACCTGTGTATCTTACCTGTTGCTTC
CGTGCCGCCCACGCCGCAAAGGCGTGCCTCCTGGTCTGGAGTACTGAGTACTCAGGGCCCCGGGGAGCCG
GCACGGGAGGTTAACCACAAACTCTTGCCTTTGAATGCCTTCTGTCTGAACTGTAGTGAATGAAAAGTTA
AAACTTCAACAACGGATCTNTTGTNTC

>MYC2004_gi|28274660|gb|AY187600.1| Uncultured pezizaceous ectomycorrhiza 18S ribosomal RNA gene, partial sequence; internal transcribed spacer 1, complete sequence; and 5.8S ribosomal RNA gene, partial sequence
CCCNGTCCTNGTNCCATTTTNAAGAAGTAAAAGTCGTAACAAGGTTTCCGTAGGTGAACCTGCGGAAGGA
TCATTATTGAAAAACTTCTCAAGTTTTTAATATCCTATTGTCTACCTACCATGTTGCTTCCACTGGACGT
GTTTTACCTTGTGTAAGACCTTTGGCTTGTGTGAATAACCCAAGTCACGGAGTTGCCAGTGGCAAGACCA
TCTACCAAAACCTGATCAAAATACTACTGTCTGAATCTTTTGCTTCAATGAAATAAAACTTCAACAACGG
NCTNTAGCT

>MYC2004_gi|28274659|gb|AY187599.1| UNVERIFIED: Uncultured russulaceous ectomycorrhiza 18S ribosomal RNA gene, partial sequence; internal transcribed spacer 1, complete sequence; and 5.8S ribosomal RNA gene, partial sequence
TCTTGGTCATNTTAGAGGAAGTAAAAGTCGTAACAAGGTTCCCTTCTGCAGCGCAGCTCCGGAGACCTTG
CACCCCTTATGGGAGGCAGCACGACGATAAACAAAGCTCGCCGCGTGCAAGTTGGCCGCACGGTCAGCAA
CACAATCGAATTGACGGGGACCTCCTAAAGCCTGCAACACCAACCGTCCGGGGAAACTCGGGCGGGGCCC
TCACGGGGTGGTGAGAGAGTGCAGGATGAACAATGGACAATCCGCAGCGAAGACCCTACCGGCGAGAGCC
CACGGGTACCGTTCACAGACTANCGNGATCTTGGTCATTTTGAGGAAGTAAAAGTCGTAACAAGGTTTCC
GTAGGTGAACCNTGCGGAAGGATCATTATACGTAAAACCGAGGTGCGAGGGCTGTCGCTGACCTTTTCGG
TGCGTGCACGCCCGAGTGCTCTCACACAATCCATCTCACCCCTTGTGCACCACCGCGTGGGTCCCTCTCC
GGCTCCTCCGGAGGGGGGCTCGCGTTTTCACACAAACTTGAAGTAGTGTAGAATGTCCTTTTNTGCGATA
ACACGCAATCAATACAACTTTCAACAACGGATCTTTG

>MYC2004_gi|28274658|gb|AY187598.1| Uncultured sordariaceous ectomycorrhiza 18S ribosomal RNA gene, partial sequence; internal transcribed spacer 1, complete sequence; and 5.8S ribosomal RNA gene, partial sequence
CCCCACCCCNCTCTTGGTCATTTTGAGGAAGTAAAAGTCGTAACAAGGTCTCCGTTGGTGAACCAGCGGA
GGGATCATTACAGAGTTGCAAAGCTCCTGAACCCCTGTGAACTTACCTATTATCGTTGCTTCGGCGGGTG
ACTTTAGGCGGATCCGCCTGCTTCTGTTCGCAGAAGCACCCGTCAGAATCCCATAAAACCCAGTGCTTTA
GTGGCATGTATGACCAAAAGAAAATTAATGAGTCAAAACTTCAACAACGGATCTCTGTTCG

>MYC2004_gi|28274657|gb|AY187597.1| Uncultured sordariaceous ectomycorrhiza 5.8S ribosomal RNA gene, partial sequence; internal transcribed spacer 2, complete sequence; and 28S ribosomal RNA gene, partial sequence
TTAAGTTNGCGGGTATTCMTACCTGATSSGAGGTCAACCTTGTGGTGTAAATTGAGGGGGACTGCAGMTG
GAGCCCGCTACACTTCCCAAGCGAGATACATGTACTGCGCTCGGACTTATAGCGAGCCCGCCACTGGTTT
TTGGAGCCTACAGGAGCCGTAGAAACCCAACACCAAGCAGGGCTTGAGGTCTGAAATGACGCTCGAACAG
GCATGCCCATCAGATTACTAGCGGGCGCAATGTGCGTTCAAAGATTCGATGATTCACTGA

>MYC2004_gi|28274656|gb|AY187596.1| Uncultured sordariaceous ectomycorrhiza 18S ribosomal RNA gene, partial sequence; internal transcribed spacer 1, complete sequence; and 5.8S ribosomal RNA gene, partial sequence
TCTTGGTCATTTTTGAGGAAGTAAAAGTCGTAACAAGGTCTCCGTTGGTGAACCAGCGGAGGGATCATTA
CAGAGTTGCAAAGCTCCTGAACCCCTGTGAACTTACCTATTATCGTTGCTTCGGCGGGTGACTTTAGGCG
GATCCGCCTGCTTCTGTTCGCAGAAGCACCCGTCAGAATCCCATAAAACCCAGTGCTTTAGTGGCATGTA
TGACCAAAAGAAAATTAATGAGTCAAAACTTTCAACAACGGATCTCTGGTTGTGGGNTNG

>MYC2004_gi|28274655|gb|AY187595.1| Uncultured thelephoraceous ectomycorrhiza 18S ribosomal RNA gene, partial sequence; internal transcribed spacer 1, complete sequence; and 5.8S ribosomal RNA gene, partial sequence
CCCCGNTCTTGGTCATTTTGAGGAAGTAAAAGTCGTAACAAGGTTTCCGTAGGTGAACCTGCGGAAGGAT
CATTACTGAATTGTCAACACGAGTTGTTGCTGGTCCCCAAATGGGGGCACGTGCACGCTCTGTTCGCACA
TCCATTCACACCTGTGCACCCCATGTAGTTCTATGGTTTGGGGGACTCTCCCTCTGCTGTGGTTCTATAT
CTTTACACACACTCTGTAATAAAGTCTTATGGAATGTATGCAGCGTTTAACGCAATACAATACAACTTTC
AGCAACGGATCTCTTGGCTC

>MYC2004_gi|28274654|gb|AY187594.1| Uncultured thelephoraceous ectomycorrhiza 18S ribosomal RNA gene, partial sequence; internal transcribed spacer 1, complete sequence; and 5.8S ribosomal RNA gene, partial sequence
CCTCTTGGTCATTTAGAGGAAGTAAAAGTCGTAACAAGGTTTCCGTAGGTGAACCTGCGGAAGGATMATT
ACTGAATTGTCAACACGAGTTGTTGCTGGTCCCCAAATGGGGGCACGTGCACGCTCTGTTCGCACATCCA
TTCACACCTGTGCACCCCATGTAGTTCTATGGTTTGGGGGACTCTCCCTCTGCTGTGGTTCTATATCTTT
ACACACACTCTGTAATAAAGTCTTATGGAATGTATGCAGCGTTTAACGCAATACAATACAACTTTCAGCA
AACAGGATYTYTK

>MYC2004_gi|28274653|gb|AY187593.1| Uncultured tricholomataceous ectomycorrhiza 18S ribosomal RNA gene, partial sequence; internal transcribed spacer 1, complete sequence; and 5.8S ribosomal RNA gene, partial sequence
CCCNNCTCTTGGTCAATTTTGAGGAAGTAAAAGTCGTAACAAGGTTTCCGTAGGTGAACCTGCGGAAGGA
TCATTATTGAATAAACCTGATGTGACTGTTAGCTGGCTTTTCGAAGCATGTGCTCGTCCGTCATCTTTAA
TCTCTCCACCTGTGCACATTTTGTAGTCTTGGATACCTCTCGAGGCAACTCGGATTTTAGGATCGCTGTG
CTGTAAAAGTCAGCTTTCCTCTCATTTCCAAGACTATGTTTTTATATACACCAAAGTATGTTTAAAGAAT
GTCATCAATAGGAACTTGTTTCCTATAAAATTATACAACTTCAGCAACGGATCTCTGCTCC
