# Supplementary material for: Analyses of Sporocarps, Morphotyped Ectomycorrhizae, Environmental ITS and LSU Sequences Identify Common Genera that Occur at a Periglacial Site
Source: J Fungi (Basel). 2015 May 25;1(1):76–93. doi: 10.3390/jof1010076 (PMC5770010; doi:10.3390/jof1010076)
Supplement: Supplementary File 1 [file jof-01-00076-s001.zip › jof-01-00076-supplementary files/Supplemental File S2.fasta.txt]

>GQT2G8G02EV8OO	OTU1|8197
GCGAGAGCCAAGAGATCCGTTGTTGAAAGTTGTATTTTGAATTAAGTTATTCATAATATGTTTCAGACAAAATCACTAAAGTTCTGAGTAGATATAAATCCCAAAGGTGACCAACGGATTGTTACAGCCGTGACCTCCAGTGAGATGACATTGCACACAAGGTGGATATGGATTTTTGAAAGTGCCATAAAAACACTTGATTATGAATGATCCTTCCGCAGGTTCACCTACGGAAACCTTGTTACGACTT
>GQT2G8G02EROJF	OTU2|4271
TTTTGCTGCGTTCTTCATCGATGCCAGAACCAAGAGATCCGTTGTTGAAAGTTTTGATTTATTTGTTTGTTTTACTCAGAAGTTACAATAAGAAACATTAGAGTTTGGGTCCTCTGGCGGGCCGTCCCGTTTTACGGGGCGCGGGCTGATCCGCCGAGGCAACATTAAGGTATGTTCACAGGGGTTTGGGAGTTGTAAACTCGGTAATGATCCCTCCGCTGGTTCACCAACGGAGACCTTGTTACGACTT
>GQT2G8G02D4WZJ	OTU3|4074
GCCAGAACCAAGAGATCCGTTGTTGAAAGTTTTGATTCATTTGTTTATGATTCCACTCAGACATGCTATAAAAAAGATACAAGAGTTTGGGTCCCCCGGCGGGCGCCTGGTTCCGGCGGCCCTCGCGGGCCTTCCGGGGCGTTAACCCGCCGAAGCAACAGTAAAGGTATAAGTTCACAGGGGTTTGGGAGTAGAATAACTCGGTAATGATCCCTCCGCTGGTTCACCAACGGAGACCTTGTTACGACTT
>GQT2G8G02DF58D	OTU4|3026
TCTTCATCGATGCCAGAGCCAAGAGATCCGTTGTTGAAAGTTTTGATTCATTTGTTTTGCCTTGCGGCGTATTCAGAAGATGCTGGAATACAAGAGTTTGAGGTCCCCGGCGGGCCGCTGGTCCAGTCCGCGTCCGGGCTGGGGCGAGTCCGCCGAAGCAACGATAGGTAGGTTCACAGAAGGGTTAGGGAGTTGAAAACTCGGTAATGATCCCTCCGCTGGTTCACCAACGGAGACCTTGTTACGACTT
>GQT2G8G02ENW60	OTU5|2988
TCGATGCCAGAACCAAGAGATCCGTTGTTGAAAGTTTTGACTCATTAATTTTCTTTTGGTCATACATGCCACTAAAGCACAAAGAGTTTTGTGGGCTTCTGACGGGTACCTCTGCGAACAGAAGCAGGCGGCTCCGCCTGAAGCCACCCGTCGAAGCAACTACAATAGGTAAGTTCACAGGGGTTCGGGAGCTTTGCAACTCTGTAATGATCCCTCCGCTGGTTCACCAACGGAGACCTTGTTACGACTT
>GQT2G8G02EKA84	OTU6|2851
TCCGTTGTTGAAAGTTTTAACATTTGTTATAAACAGTTCAGACAGAAGACATTGGATACATGAATTTAATGATTACCTCCCATGGGGACTCTCTTGGGTTTCACATCGCAAGAGTGACCTAGGTCAGGCCCCATGGAACCAACAGGCAAGGTACTCGGAATGGGTTTATGCAGTTGATACATGAAATGTATAACCAATCACTTTTAATGATCCTTCCGCAGGTTCACCTACGGAAACCTTGTTACGACTT
>GQT2G8G02EDY5G	OTU7|1435
GCGTTCTTCATCGATGCCAGAACCAAGAGATCCGTTGTTGAAAGTTTTAACTATTTGTGTAATACTCAGACGACATGAATAAAGAGTTTGGGGTCCTCTGGCGGGCACGGACCAGCTGACGCCGGTGGTACAGGACGGGCCCGCCAAAGCAACAGGGATTGTAAACATAGGGTGGGAGATATACCCCAAGGGGCATGTTCTCAGTAATGATCCTTCCGCAGGTTCACCTACGGAAACCTTGTTACGACTT
>GQT2G8G02D0M92	OTU8|1372
CATCGATGCCAGAACCAAGAGATCCGTTGTTGAAAGTTTTGACTCATTAATTTTCTTTTGGTCATACATGCCACTAAAGCACTGGGTTTTATGGGATTCTGACGGGTGCTTCTGCGAACAGAAGCAGGCGGATCCGCCTAAAGTCACCCGCCGAAGCAACGATAATAGGTAAGTTCACAGGGGTTCAGGAGCTTTGCAACTCTGTAATGATCCCTCCGCTGGTTCACCAACGGAGACCTTGTTACGACTT
>GQT2G8G02C2N5Q	OTU9|1179
TCTTCATCGATGCCAGAGCCAAGAGATCCGTTGTTGAAAGTTTTGATTCATTTTTCTTGTGAGACTCAGAATATGCCACTATGGTTTAAACAAGAGTTTGGGTCCTCCGGCGGGCGCCTGGTTCCGGGACGCCGAGGGCGCCGGGGCGGTCCCGCCGAAGCAACGTTGGGTATGTTCACAGGGGTTTGGGAGTTGATAACTCGGTAATGATCCCTCCGCTGGTTCACCAACGGAGACCTTGTTACGACTT
>GQT2G8G02EIV6T	OTU10|1175
CACTGAATTCTGCAATTCACATTACTTATCGCATTTCGCTGCGTTCTTCATCGATGCGAGAGCCAAGAGATCCGTTGTTGAAAGTTATTTTTGTTATAATAACATGACGTTCATTACACAATGTTTGTAAAAGTAATTGACCGAAGTCAATCAACAGTTCACAGGTGTAGATGGATATAGTTTAACGCTCAGAGAGCAATTCACTAATGATCCTTCCGCAGGTTCACCTACGGAAACCTTGTTACGACTT
>GQT2G8G02DG5TI	OTU11|1091
CTTATCGCATTTCGCTGCGTTCTTCATCGATGCCAGAACCAAGAGATCCGTTGTTGAAAGTTTTGATTCATTTGTATTTTTGCCTTTCGGCCACTCAGAAATGCTTATAAAAACAAAGAGTTTAAGTGTCCTCGGCGGCGCCGAAGCGCGCGCCGAAGCAACAAGTGGTAAGTTCACATAGGGTTTGGGAGTTGTATAACTCGATAATGATCCCTCCGCTGGTTCACCAACGGAGACCTTGTTACGACTT
>GQT2G8G02DXELZ	OTU12|1091
TGCGTTCTTCATCGATGCCAGAACCAAGAGATCCGTTGTTGAAAGTTTTAACTATTATATAGTACTCAGACATCACTAAAACAGAGTTTGTTTCCTCTGGCAGGCACGCATCAGCCGGAGCCCATGGTGTTTCCACGGCCTGCCAAAGCAACGAAGGTATAATATTCAAGGGTGGGAGATCTACCCGTGAGGGCATGAACTCTGTAATGATCCTTCCGCAGGTTCACCTACGGAAACCTTGTTACGACTT
>GQT2G8G02ETDY1	OTU13|975
TTCATCGATGCCAGAACCAAGAGATCCGTTGTTGAAAGTTTTAACTATTTATCAAGTACTCAGACAACACTAAATCAAGAGTTTGAAATCCTCTGGCAGGCGCTGACCAGCCGAAGCCGGCGGCCGAATAAGGCGGGCCTGCCAAAGCAACAAAGGTATGATAAACAAAGGGTGGGAGATCTACCCCAAAGGGCAAGTTCTCTGTAATGATCCTTCCGCAGGTTCACCTACGGAAACCTTGTTACGACTT
>GQT2G8G02D8KEC	OTU14|826
TCGGTGTGAGAGCCAAGAGATCCATCGTTAAAAGTTGTAATTGTTACTTTTTGAGTTCCCTGCTATTAACATGTTAACCTCTTGCGAGGTACCCCAGTAAGTATCCCAGCTGCTAGGCAAGCCCAGCGTGCCAGACACTTCCCAGGAAGACGTACATAGTTTCACACATGGTTTGGTCAGGCTTACGCCCAACCAGGTATACAAGAATGATCCTTCTGCAGGTTCACCTACAGAAACCTTGTTACGACTT
>GQT2G8G02CWP6V	OTU15|765
TCCGTTGTTGAAAGTTTTAACATTTGTCATAAACAGTTCAGACAGAAGACATTGGATACATGAATTTAATGATTACCTCCCATGGGGACTCTCTTGGATTTCACATCACAAGAGTGACCGAGGTCGGGCCCCATGGAAGCAACAGGCAAGATACTCGGAATGGGTTTATGCAGTTGATACATGAAATGTATAACAAATCACTTTTAATGATCCTTCCGCAGGTTCACCTACGGAAACCTTGTTACGACTT
>GQT2G8G02C2U4O	OTU16|707
CGCATTTCGCTGCGTTCTTCATCGATGCGAGAGCCAAGAGATCCGTTGTTGAAAGTTGTATTTTGAATTGTTTATTCATAATATTTTTCAGACAAAGAGTTAAAAGATAAAGGTTGATGTTTGGTCGATCTCCATGAAGAAGATCGACTGACATTGCACACAAGGTGGATATGGATTTAAAAAGTGCCATAAAACACTTATTATGAATGATCCTTCCGCAGGTTCACCTACGGAAACCTTGTTACGACTT
>GQT2G8G02DK9Q5	OTU17|697
TCTTCATCGATGCCAGAGCCAAGAGATCCGTTGTTGAAAGTTTTAATTTATTTGTTTTGCCTTGCGGCGTATTCAGAAGATGCTGATAATACAAGAGTTTGATGGTCCCCGGCGGCCGCTGGTCCAGTCCGCGTCCGGCTGGGGCGAGTCCGCCGAAGCAACGATAGGTAGGTTCACATAAGGGTTTGGGAGTTGAAAACTCGGTAATGATCCCTCCGCTGGTTCACCAACGGAGACCTTGTTACGACTT
>GQT2G8G02ED1U7	OTU18|624
GTTCAAAGATTCGATGATTCACTGAATTCTGCAATTCACATTACTTATCGCATTTCGCTGCGTTCTTCATCGATGCGAGAGCCAAGAGATCCGTTGTTGAAAGTTTTATTTTGTTATAATAAAAGACGTTCATGACTTCTTGTTTGTAGGTCCGGAGACCACGGTGCACAGGTGTATGAAGGGAAAAGTGCTTGCGCACATCTCTAATGATCCTTCCGCAGGTTCACCTACGGAAACCTTGTTACGACTT
>GQT2G8G02DBYFT	OTU19|621
ATCGCATTTCGCTGCGTTCTTCATCGATGCGAGAGCCAAGAGATCCGTTGTTGAAAGTTGTATTTTGAATTAAGTATTCATAATAGTTTTTCAGACAAAGTGGTTCAAGGTTATAGGTTGGTGTAGGTGTTTCTCCGAAAAGAAACACAACATTGCACACAAGGTGAGTACTATTTTTAAAAAGTGCAGTAAAACACTTATTATGAATGATCCTTCCGCAGGTTCACCTACGGAAACCTTGTTACGACTT
>GQT2G8G02EEODM	OTU20|529
CTTCATCGATGCCAGAACCAAGAGATCCGTTGTTGAAAGTTTTAACTATTATATAGTACTCAGACATCACTAAACAAAAGAGTTTGGGTCCTCTGGCAGGCGCAGTCAGCCGGAGCCGACGCCTAGAAGGCGGCCTGCCAAAGCAACAAAGGTATGTATACACGGTTTGGGAATAGAACCCATTTCAAAAACGGGGCGATTCTTTAATGATCCTTCCGCAGGTTCACCTACGGAAACCTTGTTACGACTT
>GQT2G8G02EH0HD	OTU21|500
CATTACTTATCGCATTTCGCTGCGTTCTTCATCGATGCCAGAACCAAGAGATCCGTTGTTGAAAGTTTTGATTCATTGTTTTTTGCCTTTCGGCCACTCAGAGATGCTTATACAAGACAGAGTTTAACGTCCTCGGCGGCGACGAGCGCGCGCCGAAGCAACGGTGTGGTAAGTTCACATAGGGTTTGGGAGTTGAAAACTCGGTAATGATCCCTCCGCTGGTTCACCAACGGAGACCTTGTTACGACTT
>GQT2G8G02DQZJ4	OTU22|487
CATATCGCGTTTCGCTGCGTTCTTCATCGATGCTGGAGCCAAGAGATCCGTTGTTGAAAGTTTTAACAGTTCGCTTAGAACACTCAGATGTATCGTCGGGTTCGAACAGAGATTCTGATAATGCCGGCGGGCACGCCCCGGGAGGCGCGCCGCCGAAGCAACAGGTATAAAGGTTCACAAAGGGTTATGAGTTATAGTACTCGGTAATGATCCCTCCGCTGGTTCACCAACGGAGACCTTGTTACGACTT
>GQT2G8G02D7RT9	OTU23|452
CGTTCTTCATCGATGCCAGAACCAAGAGATCCGTTGTTGAAAGTTTTAACTATTATATAGTTCTCAGACGACACTATAATTCAGAATTTGGGGTCCTCTGGCAGGCACTCACCAGCCGAAGCCGGTAGCCGAAGCGGCCTGCCAAAGCAACAAAAGTATAGTACTCAAAGGGTGGGAGATCTACCCGTAAGGGCATGAACTCTGTAATGATCCTTCCGCAGGTTCACCTACGGAAACCTTGTTACGACTT
>GQT2G8G02D9YMQ	OTU24|450
TGCGTTCTTCATCGATGCCAGAACCAAGAGATCCGTTGTTGAAAGTTTTAACTATTATATAGTACTCAGACATCACTAAAACAGAGTTTGTTTCCTCTGGCAGGCTCACACAAGCCGAAGCCCGTGGTGTTACCACGGCCTGCCAAAGCAACTAAGGTATAGTATTCAAGGGTGGGAGGTCTACCCGTGAGGGCATGAACTCTGTAATGATCCTTCCGCAGGTTCACCTACGGAAACCTTGTTACGACTT
>GQT2G8G02EQ8O5	OTU25|407
CATCGATGCGAGAGCCAAGAGATCCGTTGCTGAAAGTTGTATTATTTTGTTTCTTTCATACATTCAACATTTTAATGTGATTATGATAATAAAAGGGAAAGCCGAACTAAACATAAAGCACAGCAGTCCCAATATGATGCACAAGTTGGAGAAATAATAAAAGGCGTGCACATGCCTCAAAGGCCAGCAACAACCCATATTCAATAATGATCCTTCCGCAGGTTCACCTACGGAAACCTTGTTACGACTT
>GQT2G8G02DWORY	OTU26|401
ACTCAATACATTCTATAACATTGTGAAAATGTGTGAACATAGACCTAGAAAATACAAGGTGAAGCTGACTTTGCAGCAACTCCTCAATCTATTTGAAGCAATAAGAAATACTCCAGATCTACAATATGTGCACAGTTGGAAAAATAAAGAAAACAAGTGTGCACTTGTCAAAGACCAGCAACAACCTGTTCAGATTTATTTCAATAATGATCCTTCCGCAGGTTCACCTACGGAAACCTTGTTACGACTT
>GQT2G8G02EOSUV	OTU27|401
TGCGTTCTTCATCGATGCCAGAACCAAGAGATCCGTTGTTGAAAGTTTTAACTATTATATAGTACTCAGACATCACTAAAACAGAGTTTGTTTCCTCTGGCAGGCACGCACGTACCGAAGCCCGTGGTGTTTCCACGGCCTGCCAAAGCAACGAAGGTATAATATTCAAGGGTGGGAGATCTACCCGTGAGGGCATGAACTCTGTAATGATCCTTCCGCAGGTTCACCTACGGAAACCTTGTTACGACTT
>GQT2G8G02DAZ4Z	OTU28|346
GCGTTCTTCATCGATGCCAGAACCAAGAGATCCGTTGTTGAAAGTTTTAACTATTATATAGTACTCAGACATCACTAGAAACAGAGTTGTGGTCCTCTGGCAGGCACTCAAAAGCCGAAGCCTCTGGCGCAAGCGCGGCCTGCCAAAGCAACAAAGGTAATTTATTCAAGGGTGGGAGATCTACCCGTAAGGGCATGAACTCTGTAATGATCCTTCCGCAGGTTCACCTACGGAAACCTTGTTACGACTT
>GQT2G8G02D9LJL	OTU29|338
TACTTATCGCATTTCGCTGCGTTCTTCATCGATGCCAGAACCAAGAGATCCGTTGTTGAAAGTTGTAATTATTAATTTTTTTCAGACGCTGATTGCAACTGCAAAGGGTTTAAATTGTCCAATCGGCGGGCGAACCCACCGAGGAAACGTAAGTACTCAAAAGACATGGGTAAGAGATAGCAGGCAAAGCCCGCAAACTCTAGGTAATGATCCTTCCGCAGGTTCACCTACGGAAACCTTGTTACGACTT
>GQT2G8G02EOUVB	OTU30|337
GCGTTCTTCATCGATGCCAGAACCAAGAGATCCGTTGTTGAAAGTTTTAACTATTATATAGTACTCAGACATCACTAAAACAGAGTTTGGTTTCCTCTGGCAGGCACTCACAGGCCGGAGCCGGTGGTGTTTCCACGTCCTGCCAAAGCAACTAAGGTATAGTATTCAAGGGTGGGAGATCTACCCGTGAGGGCATGAACTCTGTAATGATCCTTCCGCAGGTTCACCTACGGAAACCTTGTTACGACTT
>GQT2G8G02D352W	OTU31|324
CATCGATGCCAGAACCAAGAGATCCGTTGTTGAAAGTTTTAACTATTATATAGTACTCAGACGACACTAATATTCAGGGTTTTGGTCCTCTGGCAGGCGCACACCAGCCGAAGCCGGTGGAGAGGCGAACCTCAACGTCCCGCCAAAGCAACATAGTAATAATAACATAGGGTGGGAGATCTACCCGTAAGGGCATGAACTCTGTAATGATCCCTCCGCAGGTTCACCTACGGAGACCTTGTTACGACTT
>GQT2G8G02DKU7P	OTU32|276
ATCGATGCCAGAACCAAGAGATCCGTTGTTGAAAGTTTTGATTCATTTGTATAAAATCCACTCAGACATGCCATAAAAATACAGAAGAGTTTTGGTCCTCCGGCGGGCGCCCGAGTCCGGTCCGCCGCGAGGGCAGCCGGGGCGAGTCCCGCCGAAGCAACGTAATGGTATAAGTTCACAGGGGTTTGGGAGTTGAAAACTCGGTAATGATCCCTCCGCTGGTTCACCAACGGAGACCTTGTTACGACTT
>GQT2G8G02DC2Z3	OTU33|273
TCTTCATCGATGCCAGAACCAAGAGATCCGTTGTTGAAAGTTTTAACTATTATATAGTACTCAGACATCACTAAACAAACGAGTTTGGGTCCTCTGGCAGGCGTGGTCAGCGTGAGCCGACGCCCGAAGGCGGCCTGCCAAAGCAACAAAGGTATGTATACACGGTTTGGGAATAGAACCCATTTCAAAAAACGGGGCATTCTTTAATGATCCTTCCGCAGGTTCACCTACGGAAACCTTGTTACGACTT
>GQT2G8G02C5X6V	OTU34|273
ATTCATGCAAATCGCATCACTTTTCGCACTTTACTGCGTTCTTCATCGCTGCAAGAGCCTAGAGATCCATTGTTAAAAGTTGTCTACTAATTAATCACACACACATTGTCAACATTACACACATTAATTTATCAGCCCAAGCCTTGCGGCCTGGACCGAGTTAATATACTACAGCACCCAGAAGGGCACTGCAGCAGGATTTGTTAATGATCCTTCCGCAGGTTCACCTACGGAAACCTTGTTACAACTT
>GQT2G8G02DLMUL	OTU35|268
TACTTATCGCATTTTGCTGCGTTCTTCATCGATGCGGGAACCAAGAGATCCGTTGTTGAAAGTTTTGATAATTAAATGTTTAACTCAGACAACACTAATAATGAATTTTCTTCTTCTGACGAGTACAAAGACAATCGCCAAAGCAACAAAGGTAATATAAAGCATAGGGTTGGAGTTAGTGGTTTTTAGACCCACTTTACTCAGTAATGATCCTTCCGCAGGTTCACCTACGGAAACCTTGTTACGACTT
>GQT2G8G02EPNNP	OTU36|233
AACCAAGAGATCCGTTGTTGAAAGTTTTAAACGATTTATATTTGTACTCAGACAACACGGTTAAAAAAGGAATTTAAGAAGGCTACTGGCAGACACGGGCCAGAGGCGATAAACCCCCCGGCGGCCCCTAAAGGCGGGCCTGCCAAAGCAACATGGTAGAGTAAACAAAGGGTTGGAGGTCGGGCCTTGAAGACCCTAACTCGGTAATGATCCTTCCGCAGGTTCACCTACGGAAACCTTGTTACGACTT
>GQT2G8G02D000S	OTU37|230
CCAGAACCAAGAGATCCGTTGTTGAAAGTTTTAACTATTAGATAGTACTCAGACATCACTAACATTCAGAGTTTGGTTCTCTGGCGGGCACACACGAGCAGAGCCCGCAGTGGAGGCCACGGCCCGCCAAAGCAACAATAGTATGTAAACACGGGTGGGTGTAAGCTCCTAACCGCTGTTTCCAACGTTCGGTAGCCTCACTTGTAATGATCCTTCCGCAGGTTCACCTACGGAAACCTTGTTACGACTT
>GQT2G8G02DW760	OTU38|228
CAAGAGCCAAGAGATCCATTGTTAAAAGTTGTATTTTCATTTGTTTAAATGAAGTTCAGTCAGATAATAAGACGTTTGTTTGTTTAGTATTTAAAAAACTCTGGCAGATCGAAAGACTGGCGCCCGGAGGCTCCGGCCATTTCACTCCCTACCAAAGCATACGTTAACAGTGCACAGTGTGGTTGGTAATTGGATTACATTTGTTAATGATCCTTCCGCAGGTTCACCTACGGAAACCTTGTTACGACTT
>GQT2G8G02DVW9L	OTU39|216
GCATTTCGCTGCGTTCTTCATCGATGCCAGAACCAAGAGATCCGTTGTTAAAAGTTTTGATTGATTCAAATGTTTACTCGGACGCATAGATGCAGGGTTACGTGTCCACCGGGGGCCCCGACGCCCGAAGGCCGGGTCGCCCCCGAGGCAACAGAGTCGGGTGACAAAGGGTTGGAGGTCGGGCTCTTGCGAGCCCTTACTCGGTAATGATCCCTCCGCAGGTTCACCTACGGAGACCTTGTTACGACTT
>GQT2G8G02D8Z0G	OTU40|203
TTCTTCATCGATGCCAGAACCAAGAGATCCGTTGTTGAAAGTTTTAACTATTATATAGTACTCAGACGACATTAACAAAAGAGTTTGGGGTCCTCTGGCGGGCACTGACCAGCCGAAGCCGGTGGTCGTAAGACGGGCCCGCCAAAGCAACAAAGGTAATGTAAACAAAGGGTGGGAGATTTACCCCGAAGGGCAAGTTCTCTGTAATGATCCTTCCGCAGGTTCACCTACGGAAACCTTGTTACGACTT
>GQT2G8G02D0CMB	OTU41|199
ACCAAGAGATCCGTTGTTGAAAGTTTTAGTTTATTTAACTAGTTTTCAGATTTGACATGGTTAAAAGAGTTTGATTGTAGGCTATTGACGAGCGCTGGCCAAAGGTTTAAAAACCTTCGGCGGTCCGGTTAAAGACGGGCCCGCCAAAGCAACATGGTATTTATACAAAGGGTTGGAGATCGGGCCTAGAAGACCCTAACTCATTAATGATCCTTCCGCAGGTTCACCTACGGAAACCTTGTTACGACTT
>GQT2G8G02DL60K	OTU42|197
ATTTCAGCTTGTCAAAAGCTTACTGTAGATCATTCTGAAATTGTTATCGGTGTTTGATAAAAACATAGACAAATCAGGAATTACACAGATTGCTCTGCAACTCTGTTTGTCTACTTGAGTGTGCACAGTGGGGTAAGAGAAGGAGATTTTGTAGAGTGCACATGCAAACCAGTGAAGGAGTGCCAGCACATCTTTAAAAATTGATAATGATCCTTCCGCAGGTTCACCTACGGAAACCTTGTTACGACTT
>GQT2G8G02DRFCS	OTU43|173
GTTGTAAACGATTATATCGTACTCAGACAAACAAAAACTATCCACGAGTTAGGGCCCTCTGGCAGAGCCCAAGCCCGGAACCACCCGGGCAGGAGCCTTGCCAAAGCAACAGAGGTAGGGTAAACAAAGGGTGAGGGGTGTCGCCGCCCGGGGAGCCCAGAGGCTCGACGGGGGCTTGTCCCGGGGACCGGAGTCCCCATTCAGTAATGATCCTTCCGCAGGTTCACCTACGGAAACCTTGTTACGACTT
>GQT2G8G02D4KCD	OTU44|155
GCCGGAACCAAGAGATCCGTTGTTGAAAGTTTTAAATAATTTATATTTAATCTCAGACTACAATCTTCAGACAGAGTTCTAAGGTGTCTCCGGCGAGCACGGACCCGGGGACTGACGTCCCCCGGCAGCCAAAAGGCAGGCTCGCCGAAGCAACAAGGTAAATAAACACGGGTGGGAGGTTGGACCCAGAGGGCCCTCACTCGGTAATGATCCTTCCGCAGGTTCACCTACGGAAACCTTGTTACGACTT
>GQT2G8G02EOSNY	OTU45|145
TTCGCTGCGTTCTTCATCGATGCCAGAACCAAGAGATCCGTTGTTGAAAGTTTTAACTATTTTATAGTACTCAGACGACATTTATTACAGAGTTGTGGTCCTCTGGTGGGCACTAACTAGCCGAAGCCAGTGCTTGCGCGGCCCACCAAAGCAACAAATTAAGATAATCAAGGGTTAGAAGGACCGGTTTCCCGGCTTCATTTTTAATGATCCTTCCGCAGGTTCACCTACGGAAACCTTGTTACGACTT
>GQT2G8G02DFR6I	OTU46|144
CTGCGTTCTTCATCGATGCCAGAACCAAGAGATCCGTTGTTGAAAGTTTTAACTATTATATAGTACTCAGACATCACTAAACAAACGAGTTTGGGTCCTCTGGCGGGCGCAGCCAGCCGAAGCCGACACGCGGACGTGGCCCGCCAAAGCAACAAAGGTATGTATTCAAGGGTGGGAGATCTACCCGCGAGGGCACGAACTCTGTAATGATCCTTCCGCAGGTTCACCTACGGAAACCTTGTTACGACTT
>GQT2G8G02D7F7T	OTU47|142
CCGGAACCAAGAGATCCGTTGTTGAAAGTTTTAAGTTATTTAACTAATTGCTCAGACTGCAATCTTCAGACAGCGTTCAATGGTGTCTTCGGCGGGCGCGGGCCAGAGGGCAGATGCCCCCCGGCGGCCTTACGGCGGGCCCGCCGAAGCAACAAGGTACGATAAACACGGGTGGGAGGTTGGACCCAGAGGGCCCTCACTCGGTAATGATCCTTCCGCAGGTTCACCTACGGAAACCTTGTTACGACTT
>GQT2G8G02EV1OO	OTU48|141
GTTCTTCATCGTTGCCAGAACCAAGAGATCCGTTGTTGAAAGTTTTGTTTAATTTAACTTGTTCTCAGACTTCAATTTTCGAGGCAGGGTTGGCTAATTCCGGCAGGCGGGGCCCTCCGCGAAGCAGAGGGGGCTCCCCGCCAGGCGCCGAATCCGGGCCGCGGTTACAAAGGGTGGGGATTGTGCCCGGAGGCTTTAACCCATTAATGATCCTTCCGCAGGTTCACCTACGGAAACCTTGTTACGACTT
>GQT2G8G02EA28R	OTU49|139
ATCGATGCCAGAACCAAGAGATCCGTTGTTGAAAGTTTTAACTATTATATAGTACTCAGACATCACTAAAATAAAGAGTTTGGTCCTCTGGCGGGCACAGTCAGCCGAGGCCGACGCCCGAGGGCGGCCCGCCAAAGCAACGAGGTGATGTATTCAAGGGTTCAGACATCCTATTCTATTCAAAGAGGACCCGCTAAATATTGATAATGATCCTTCCGCAGGTTCACCTACGGAAACCTTGTTACGACTT
>GQT2G8G02C8H0N	OTU50|133
CGTTCTTCATCGTTGCCAGAACCAAGAGATCCGTTGTTGAAAGTTTGTTTAATTTAACTTGTTCTCAGACTTCAATTTTCTAGGCAGGGTTGGCTAATTCCGGCAGGCGGGGACCCCCCGCGAACGGGGGGCGGTCCCCGCCAGGCGCCGAATCCGGGCCGCGGTTACAAAGGGTGGGGATTGTGCCCGGAGGCGTTAACCCATTAATGATCCTTCCGCAGGTTCACCTACGGAAACCTTGTTACGACTT
>GQT2G8G02CZNWU	OTU51|130
CAGAACCAAGAGATCCGTTGTTGAAAGTTTTAGTTTATTTAAATATTGTCAGATTTAACATGGTTAAAGAGTTTGTTCAGGGCTATTGACGAGCGCTGGCCAGGGGTTCAAAACTCCCGGCGGTCCGGTGAAAGACGGGCCCGCCAAAGCAACATGGTAGTTATACAAAGGGTTGGAGATCGGGCCTGGAAGACCCTAACTCATTAATGATCCTTCCGCAGGTTCACCTACGGAAACCTTGTTACGACTT
>GQT2G8G02DML1O	OTU52|129
GCGTTCAAAGATTCGATGATTCACTGAATTCTGCAATTCACATTACTTATCGCATTTCGCTGCGTTCTTCATCGATGCGAGAGCCAAGAGATCCGTTGTTGAAAGTTTTATTGTTTATAATGATTACGTTCATGACTTCAGGTTTGTAGGTCCGGAGACCACGGTGCACAGGTGTATGAATTGGAAAGTGCTTGCGCACATCTCTAATGATCCTTCCGCAGGTTCACCTACGGAAACCTTGTTACGACTT
>GQT2G8G02DNEGU	OTU53|129
TGCGTTCTTCATCGATGCCAGAACCAAGAGATCCGTTGTTGAAAGTTTTTATTTATTTGTAAAAACTACTCAGAAGATTCCAAAATAAAACAAGAATTAAGTTTCCTAGGCGGGCGCCTGATCCGGGGCACACGAGGCGCCCGGGGCAATCCCGCCGAAGCAACAGTAGGTATGTTCACATGGGTTTGGGAGTTGTAAACTCGGTAATGATCCCTCCGCTGGTTCACCAACGGAGACCTTGTTACGACTT
>GQT2G8G02DRM1R	OTU54|124
CAAGAGATCCGTTGTTGAAAGTTTTGATTCATTTGTTTTGCCTTGCGGCGGATTCAGAAGATACTGAGAATACAGAGTTTGGGGGTCTCCGGCGGCCGCCTGGATCCAGGCCGCGGCCGGCGCGGGGCCGGCCGGACGCTGGGGCGAGTCCGCCGAAGCAACGATAGGTATGTTCACAAAAGGGTTTGGGAGTTGAAAACTCGGTAATGATCCCTCCGCTGGTTCACCAACGGAGACCTTGTTACGACTT
>GQT2G8G02D4ZPT	OTU55|122
TCTTCATCGATGCCAGAACCAAGAGATCCGTTGTTGAAAGTTTTAACTATTATATAGTACTCAGACGACATTAAATAAGGAGTTTGGGTCCTCTGGCAGGCACTGTCCAGCCTAAGCCGGTAGACGAGACGTCTGGCCTGCCAAAGCAACATAGGTAACGTTAACAAAGGGTGGGAGATCCTACCCCGAAGGGCAAGTTCTCTGTAATGATCCTTCCGCAGGTTCACCTACGGAAACCTTGTTACGACTT
>GQT2G8G02DFWN3	OTU56|120
CCGGAACCAAGAGATCCGTTGTTGAAAGTTTTAAATAATTTATATTTTTACTCAGACTACAATCTTCAGACAGAGTTCTAAGGTGTCTTCGGCGGGCACGGGCCCGGGGGCAGAAGCCCCCCGGCGGCCGTGAGGCGGGCCCGCCAAAGCAACAAGGTATAATAAACACGGGTGGGAGGTTGGACCCAGAGGGCCCTCACTCGGTAATGATCCTTCCGCAGGTTCACCTACGGAAACCTTGTTACGACTT
>GQT2G8G02DGT5Q	OTU57|118
CATTCTGTTACATTCAATGGGGTATATGAAAAACGTAGACTTGGAAATGCAAGGAAAGCCAGCTAGCGCCAGCAAGTCCTCCCGACCGAGTTGCCTCGGAAAGTCAATCCAAGTCTACAAGAGGTGCACAGGTGGAGAGATGAGGATGGTGGGTGTGCACATGCCCCCGAAAGGGCCAGCAACAACCACACCAAGTTCATTCAGTAATGATCCTTCCGCAGGTTCACCTACGGAAACCTTGTTACGACTT
>GQT2G8G02DMI61	OTU58|109
GCGTTCTTCATCGATGCCAGAACCAAGAGATCCGTTGTTGAAAGTTTTAACTATTGTATAGTACTCAGACAATAAATTATTCAGAGTTTGGGTCCTCTGGCAGGCACTAACCAGCCGAAGCCGGTAGCTTGAAGGCAGGCCTGCCAAAGCAACAAAGTATGTAAACATAGGGTGGGAGATCTACCCCAAGGGGCAAGTTCTCTGTAATGATCCTTCCGCAGGTTCACCTACGGAAACCTTGTTACGACTT
>GQT2G8G02EKM72	OTU59|105
TGCCAGAACCAAGAGATCCGTTGTTGAAAGTTTTAGTTCATTAAGTTTGTAACTCAGACAACACTGAAAAGCAGGGTTTTGAGGTCCTCTGGCGGGCGCTGACCAGCGTAAGCCGGCCGCGGGCACAAGGCCCGCGGGCCCGCCAAAGCAACGTGGTATGTACACAGAGGGTTGGAGGTCGGGCCTTTTCGGACCCGGTCTCGGTAATGATCCTTCCGCAGGTTCACCTACGGAAACCTTGTTACGACTT
>GQT2G8G02EU1UE	OTU60|103
AACCAAGAGATCCGTTGTTGAAAGTTTTTTGCTATTTATTTTTTCTCAGACATCACTAATTAAACGAGTTTAGGTGGACTCTGGCAGCCTCTCGCCAGCCGAAGCCGGCGGCGGGTCAGACCCGCTGGTCCGCCAAAGCAACAATGGTAAGGTTCACAATGGGTGGGAGATTGCGTGGGCAGGAGCCCTAGACGTCAAACTCGTTAATGATCCTTCCGCAGGTTCACCTACGGAAACCTTGTTACGACTT
>GQT2G8G02DRWGZ	OTU61|101
TTCAGCTTGTCAAAAGCTTACTATATAGATCATTCTGAGATTGTTATTGGTGTTTGATAAAAACATAGGCAAATCAGGAATTACACAGATTGCTCTGTAACTCTGTTTGTCTACTTGGGTGTGCACAGTGGGGTAAGAGAAGGAGATTTTGCAGAGTGCACATGCAAACCGGTGAAGGAGTGCCAGCACATCTTTAAAAATCGATAATGATCCTTCCGCAGGTTCACCTACGGAAACCTTGTTACGACTT
>GQT2G8G02D568F	OTU62|101
AGAACCAAGAGATCCGTTGTTGAAAGTTTTAGTTTATTTAAATATTTTCAGATTTAACATGGTTAAAGAGTTTGTTAAGGGCTATTGACGAGCACTGGCCAAGAGTTACAAAACTCCCGGCGGTCCGATTAAAGACGGGCCCGCCAAAGCAACATGGTAGTTATACAAAGGGTTGGAGATCGGGCCTGAAAGACCCTAACTCATTAATGATCCTTCCGCAGGTTCACCTACGGAAACCTTGTTACGACTT
>GQT2G8G02EG1TP	OTU63|100
CTGCGTTCTTCATCGATGCCAGAACCAAGAGATCCGTTGTTAAAAGTTTTAATTTATTAATTAAGTTTACTCAGACTGCAAAGTTACGCAAGAGTTTGAAGTGTCCACCCGGAGCCCCCGCCCGAAGGCAGGGTCGCCCCGGAGGCAACAGAGTCGGACAACAAAGGGTTATGAACATCCCGGTGGTAAGACCGGGGTCACTTGTAATGATCCCTCCGCAGGTTCACCTACGGAGACCTTGTTACGACTT
>GQT2G8G02EMNDE	OTU64|99
CGTTGTTGAAAGTTTTATTTCATTGAAGCAAAAGATTCAGACAGTAGTATTTTGATCAAGTTTTGGTAGATGGTCTTGCCACTGGCAACTCCGTGACTTGGGTTATTCACACAAGCCAAAGGTCTTACACAAGGTAAAACACGTCCAGTGGAAGCAACATGGTAGGTAGACAATAGGATATTAAAAACTTGAGAAGTTTTTCAATAATGATCCTTCCGCAGGTTCACCTACGGAAACCTTGTTACGACTT
>GQT2G8G02EHPPK	OTU65|98
TCTTCATCGATGCCAGAGCCAAGAGATCCGTTGTTGAAAGTTTTAAATATTAAAATTTTACTCAGACGACACTGTAAATGGGTTGGGTTTGGGGTTCTCCGGCGGGCACTTACCAGCCGAGGCCAGTAGCTAGGCGGCCCGCCAAAGCAACAAAGGTAAGGTATACAAAGGGTGGGAGATCTACCCGTGAGGGCATGAACTCGGTAATGATCCTTCCGCAGGTTCACCTACGGAAACCTTGTTACGACTT
>GQT2G8G02DIIBC	OTU66|94
GAAAGTTGTAACGATTGTTTGTATCAGAACAGGTAATGCTAGATGCAAAAAGGTTTTGTTAAGTTCCAGCGGCAGGTTGCCCCGCCGAAGGAGAACGAAAGGTGCTCGTAAAAAAAGGATGCAGGAATGCGGCGCGTGAGGGTGTTACCCCTACCACCCGGGAGAGAACCCCCGAGGGCCGCGACCGCACCTGGTTGAGATGGATAATGATCCTTCCGCAGGTTCACCTACGGAAACCTTGTTACGACTT
>GQT2G8G02DYGHK	OTU67|88
AACCAAGAGATCCGTTGTTGAAAGTTTTAGTTTATTTAACTAGTTTTCAGATTTGACATGGTTGAAAGAATTTAATTGTGGGCTATTGACGAGCACTGGCCAAAGGTTAAAAACCTTCGGCGGTCCGGTTAAAGACGGTCCCGCCAAAGCAACATGGTATTTATACAAAGGGTTGGAGATCAGGCCTAGAAGACCCTAACTCATTAATGATCCTTCCGCAGGTTCACCTACGGAAACCTTGTTACGACTT
>GQT2G8G02EBOQP	OTU68|81
AGAACCAAGAGATCCGTTGTTGAAAGTTTTAGTTTATTTAAATATTTTCAGATTTAACATGGTTAAAAGAGTTTTTAAGGGCTATTGACGAGCTCTGGCCAGGGGTTTGAAAACTCCCGGCGGTCCGGTTAAAGACGGGCCCGCCAAAGCAACATGGTAGTTATACAAAGGGTTGGAGATCGGGCCTGGAAGACCCTAACTCATTAATGATCCTTCCGCAGGTTCACCTACGGAAACCTTGTTACGACTT
>GQT2G8G02EAAHM	OTU69|79
GAAAGTTGTATTGTATTGCGTTAGACGCGATGTACATTCCATAAAACTTTATTACAGTGTGTGTGTAGAGACGTAGAACCACAGAAGGAAGACAGGGTCCCCAGACCATAGAACTACAGAGGGTGCACAGGTGTGAGTGGATGTGTAAACAGAGCGTGCACATGCCCCCTATGAGGGCCAGCAACAACCCGTTTGACAATTCAGTAATGATCCTTCCGCAGGTTCACCTACGGAAACCTTGTTACGACTT
>GQT2G8G02DSAQ4	OTU70|76
TTCATCGATGCCAGAACCAAGAGATCCGTTGTTGAAAGTTTTAACTATTATATAGTACTCAGACAATATTAACAAACAGAGTTTTAGGTCCTCTGGCAGACACTGACCAGCCGGAGCCGGTGGGCCGTGAAGCCGGGTCTGCCAAAGCAACAAAGGTATAATAAACAATGGGTGGGAGGTATACCCCGAAGGGCAACGTCTCTTTAATGATCCTTCCGCAGGTTCACCTACGGAAACCTTGTTACGACTT
>GQT2G8G02CZJRC	OTU71|66
TTCGCTGCGTTCTTCATCGATGCCAGAACCAAGAGATCCGTTGTTGAAAGTTTTAACTATTTTATAGTACTCAGACGACATTTGATACAGAGTTGTGGTCCTCTGGCGGGCACGATCCAGCCGAAGCCGGTGCTTGCGCGGCCCACCAAAGCAACAAATTATTATAATCAAGGGTTAGAAGGACCGGTTTCCCGGCTTCATTTTTAATGATCCTTCCGCAGGTTCACCTACGGAAACCTTGTTACGACTT
>GQT2G8G02C9FBC	OTU72|64
CGCTGCGTTCTTCATCGATGCCAGAACCAAGAGATCCGTTGTTGAAAGTTTTAATTATTAAATAATCCACTCAGAAGTTCTATATAAAAACAAGAGTTTGGGTCCTCCGGCGGGGGCCTTGGTCCCGGGCACACTAGGCGCCGGGGGCATCCCGCCGAAGCAACAGTAGGTATGTTCACATGGGTTTGGGAGTTGTAAACTCGGTAATGATCCCTCCGCTGGTTCACCAACGGAGACCTTGTTACGACTT
>GQT2G8G02EXPZX	OTU73|62
AACCAAGAGATCCGTTGTTGAAAGTTTTAAAAACGATTTATATTTATACTCAGACGGCACAGTTATTAATAATTTAAGAGGGCCACTGGCGGGCACTGACCAGGGGCAGTTGAGCCCCCGGCGGCTCCTAAGAGCGGGCCCGCCAAAGCAACGGAGTATAATAAACAAAGGGTTGGAGGTCGGGCCTGGAAGGCCCTAACTCGGTAATGATCCTTCCGCAGGTTCACCTACGGAAACCTTGTTACGACTT
>GQT2G8G02DIE1T	OTU74|60
AGAACCAAGAGATCCGTTGTTGAAAGTTTTAGTTTATTTAACTATTTTCAGATTTAACATGGTTAAAAGAGTTTGTTAAGGCTATTGACGAGCACTGGCCAGGGGTTAAATAACTCCCGGCGGTCCGGTTAAAGACGGGCCCGCCAAAGCAACATGGTAGTTATACAAAGGGTTGGAGATCGGGCCTGGAAGACCCTAACTCATTAATGATCCTTCCGCAGGTTCACCTACGGAAACCTTGTTACGACTT
>GQT2G8G02DZHT8	OTU75|59
AACCAAGAGATCCGTTGTTGAAAGTTTTAGTTTATTTAACTATTATTCAGATTTAACATGGTTAAAAGAGTTTGTTATGGGCTACTGACGAGCACTGGCCAGAGGTCAAAAGACTCCCGGCGGTCCGGTTAAAGACGGGCCCGCCAAAGCAACATGGTAGTTATACAAAGGGTTGGAGATCGGGCCTGAAAGACCCTAACTCATTAATGATCCTTCCGCAGGTTCACCTACGGAAACCTTGTTACGACTT
>GQT2G8G02ERQRE	OTU76|55
CTGCGTTCTTCATCGATGCCAGAACCAAGAGATCCGTTGTTGAAAGTTTTATTAAATTAACTTTATACTCCGACGTAAGAATGCAGTGTTTTGATGGCCTCCGGGGGGAATGCCGCGAACGGCAGGGTCGCCCCCGAAGCAACAGGATGTGTTCACAAAGGGTTGGAGATGGCACCGGCCCCGTAAGACCGGTGTTTAACTCGATAATGATCCCTCCGCAGGTTCACCTACGGAGACCTTGTTACGACTT
>GQT2G8G02DQEOQ	OTU77|54
TTAACAAGAGTTTAAATAGGCTATCGACGAGCACTGACCAGAGGGTGGTGACACCCTCCGGCGGCCCCGGAGAGGCGGACTCGCCGAAGCAACGTGGTTTGGTAAACAAAGGGTTGGAGATCGAGCCTAAAAAAGACCCTAACTCGATAATGATCCTTCCGCAGGTTCACCTATAATAGGGTTAGCAAATGTTACGGGTTGAATGAGAATGAGGATTTGACACGTACCTACGGAAACCTTGTTACGACTT
>GQT2G8G02EHOOO	OTU78|54
GAGATCCGTTGTTGAAAGTTGTAACTATTATTATTTTCTGACGCTGACTGCTATTACAAAGGGTTGAAAGGGGTCCTACTGACAGGCGCGTCCGCCTGCCAAGGAAACAAAGGTACGCAAAAAACAGGGTATATGCAGACAGAGCTGGCCGATAGAGCGCCGAAACGCAAAACCAAACCAACCCCCGACTGAAATTATTCAGAGTAATGATCCTTCCGCAGGTTCACCTACGGAAACCTTGTTACGACTT
>GQT2G8G02C9A6W	OTU79|52
TTCTTCATCGATGCCAGAACCAAGAGATCCGTTGTTGAAAGTTTTAACTATTATATAGTACTCAGACATCACTAAACAAACGAGTTTGGGTCCTCTGGCAGGCGCAGTCAGCCGGAGCCGACGCCCCAAGGGGCGGCCTGCCAAAGCAACAAAGGTATGTATACACGGTTTGGAATTACCCATTTCAAAAAACGGGGCGTTCTTTAATGATCCTTCCGCAGGTTCACCTACGGAAACCTTGTTACGACTT
>GQT2G8G02DZ9U1	OTU80|50
GTTTTAGTTGTACATTGTACAAATAGACATTCCATTACATTCAGAGTGTGTTGTAAAGTACTCGAGTACCAGGGCCCTTTAAGGGGGCCCATGCAAAGCGGTACTCAGAGTCATAGGTGCACAAGGTGTGTGAGATTTGCGACTGTCAACGTGCACATTGTGGCGCCACCAGCACAGATGACAAGCCGACTTTAGAAGATTCATTAATGATCCTTCCGCAGGTTCACCTACGGAAACCTTGTTACGACTT
>GQT2G8G02D70ZH	OTU81|50
GCGTTCTTCATCGATGCCAGAGCCAAGAGATCCGTTGTTGAAAGTTTTAATTCATTTTCTTGTGAGACTCAGAATATGCCACTATAATTAAACAAGAGTTTGGGTCCTCCGGCGGGCGCCTGGTTCCGGGCCGGTGGCGCCGGGGCGGTCCCGCCGAAGCAACGTTCGGGTATGTTCACAGGGGTTTGGGAGTTGATAACTCGGTAATGATCCCTCCGCTGGTTCACCAACGGAGACCTTGTTACGACTT
>GQT2G8G02D3P0F	OTU82|49
TTCATCGATGCCAGAACCAAGAGATCCGTTGTTGAAAGTTTTAACTATTTATCAAGTACTCAGACAACACTAAATCAAGAGTTTGAGATCCTCTGGCAGGCGCTGACCAGCCGAAGCCGACGACCCCAAAAGGTGGGCCTGCCAAAGCAACAAAGGTATGATAAACAAAGGGTGGGAGATCTACCCCGAAGGGCAAGTTCTCTGTAATGATCCTTCCGCAGGTTCACCTACGGAAACCTTGTTACGACTT
>GQT2G8G02C7NPQ	OTU83|48
TAAATTTCAGCTTTTAAAAGCTTACTGTAAAATCATTCTAAAATGCTATTGGTGTTTGATAAAAACATAGGCAAATAAGATTGCATAGATTGCTCTGTGAACCTCTGTTTGCCTACTGGAGTGTGCACAATGGGGTAAGAGAAGGAGATTTTGCAGAGTGCACATGCAAACCTATGAAGGAGTGCCAGCACATCTTTAAATCAATAATGATCCTTCCGCAGGTTCACCTACGGAAACCTTGTTACGACTT
>GQT2G8G02DPXTE	OTU84|48
TTGAAAGTTGTATAGATTTTAAGGAGTTTGCTTTTTTAGGACAAACCCACATTTTGTTACATTCTAGACTTTATGTAGTGTGTGTTGAAAAACATAGACCAGACCCTTGCGAGTCTAGCCTACAAGAGGTGCACAGGTGTAGAATTTGAAGATGAAAAGGTGTGCACATGCTCCGAAAAGCCAGCTACAACCCTTTAAATTCATTAATGATCCTTCCGCAGGTTCACCTACGGAAACCTTGTTACGACTT
>GQT2G8G02C7W3V	OTU85|47
CCGTTGTTAAAAGTTTTGATTCATTTATAGTTGTTTACTCAGAAGATACACTGTAAAAACAAAGAGTTTATAGGGCCACCGGCCGACCTGCTCCTTTCCCCGAAGAGAGAGGGACCTCCAGAAGAGGCCAGTCAATGCCGAGGCAACAATGAGAATAATTCACAAAGGGTTTCTGGGTAGCACCCGTGAGGGCGTTTGTTCCAGCAATGATCCCTCCGCTGGTTCACCAACGGAGACCTTGTTACGACTT
>GQT2G8G02EI89B	OTU86|45
ATTACTTATCACATTTCGCTGCGTTCTTCATCGATGCGAGAGCCAAGAGATCCGTTGTTGAAAGTTTTTCTTATTTTATTTTATTTACATACAATAACTAATGTTTAAAATGAGCCGCGGACTAGTAATTGCTTACTGATCCGCCAATAGTGCACAGAGTTGGAAAATGAAGGTTGAGCTCTCCGAAAAGACGCTCTAATTCACTAATGATCCTTCCGCAGGTTCACCTACGGAAACCTTGTTACGACTT
>GQT2G8G02D9Q9X	OTU87|45
AGTTGTATTGTATTGCGTTAAACGCAGGATACATTCCATGAGACTTTAATACAGAGTGTGTGTAAAGACATAGAACCGCAGCAGAAGGACAGAGTCCCCCAGCCACAGAACTACAGAGGGTGCACAGGTGTGAGTGGATGTGTAAACAGAGCGTGCACATGCCCCCCATTTGAGGACCAGCAACAACTCGTGTTGACAATTCAGTAATGATCCTTCCGCAGGTTCACCTACGGAAACCTTGTTACGACTT
>GQT2G8G02D1RXU	OTU88|43
CGTTCTTCATCGATGCCAGAGCCAAGAGATCCGTTGTTGAAAGTTTTAAATATTAAACTTTTACTCAGACGACACTAATATTCAGGGTTTTGGGTCCTCTGGCGGGCACTTACCAGCCGAAGCCAGTAGCTAGGCGGCCCGCCAAAGCAACAAAGGTATGGTATACAAAGGGTGGGAGTTCTACCCCGAAGGGCATGAGCTCGGTAATGATCCTTCCGCAGGTTCACCTACGGAAACCTTGTTACGACTT
>GQT2G8G02C0ATS	OTU89|42
TGCGTTCTTCATCGTTGCCAGAACCAAGAGATCCGTTGTTGAAAGTTTTGTTTATTTAACTTGTTCTCAGACTTCAATTTTCCAGGCAGGGTTGGCTAATTCCGGCAGGCGGGGCCCCCGCGAACGGGGGGTTGTCCCCGCCAGGCGCCGAATCCGGGCCGCGGTTACAGAGGGTGGGGATTGTGCCCGGAGGCGTTGACCCATTAATGATCCTTCCGCAGGTTCACCTACGGAAACCTTGTTACGACTT
>GQT2G8G02EAVU2	OTU90|39
TGCGTTCTTCATCGATGCCAGAACCAAGAGATCCGTTGTTGAAAGTTTTAACTATTATATAGTACTCAGACATCACTAAAATTCAGAGTTTGGTCCTCTGGCAGGCACTTGCAGGCAGAGCCCGCAGTGGGAGACCACGGCCTGCCAAAGCAACAAGAGTAAATAGACACGGGTGGGGTATACCGGTGAGGGTATCCTTTTGTGTAATGATCCTTCCGCAGGTTCACCTACGGAAACCTTGTTACGACTT
>GQT2G8G02EPHHJ	OTU91|38
TCGCTGCGTTCTTCATCGATGCGAGAGCCAAGAGATCCGTTGTTGAAAGTTTTATTTTGTTATAATAAGACTACATTTGTTACATTATTGTTTAGTGTAAGTGGATGACTGTCGACTTTACGTCTCTAGACATCCAACAAGTGCACAGGTGTTATGGATATGATAGAAAGCCCGTGAGCAAGCTCGACAGGCATCTGTATTCATTAATGATCCTTCCGCAGGTTCACCTACGGAAACCTTGTTACGACTT
>GQT2G8G02DAT1S	OTU92|36
GCGTTCTTCATCGATGCCAGAACCAAGAGATCCGTTGTTGAAAGTTTTAACTATTATATAGTACTCGGACAACACTAGTAACAGAGTTTAGGATTCCCTGGCGAGCGCTCACCAGCGTACGCCGGTGGCCGAAGCGGCTCGCCAAAGCAACAAAAGTATATAAACATAGGGTTGGAGAGTCACCCTTACGGGCGATGTTCTCTGTAATGATCCCTCCGCAGGTTCACCTACGGAGACCTTGTTACGACTT
>GQT2G8G02CYGUV	OTU93|35
ATTTCGCTGCGTTCTTCATCGATGCGAGAGCCAAGAGATCCGTTGTTGAAAGTTTTTTTTGTTTTATATTTCATTACATACTTTGACTAATGTTTAAAATGAAGCCGCAAGGTAGTTTCACTCGAAAGTTTCATTACCTCGCCATCAAGTGCACAGTGTTAGAAGTGGAGGTCAGGCTCTACAAGTAGACGCCCTATAATTCACTAATGATCCTTCCGCAGGTTCACCTACGGAAACCTTGTTACGACTT
>GQT2G8G02EA7MU	OTU94|35
CGCTGCGTTCTTCATCGATGCCAGAACCAAGAGATCCGTTGTTGAAAGTTTTAATTTATTTGCTTGTGTTACTCAGAAGATTCTCATGAAGACAAGAGTTTGGGTCCTCCGGCGGGCGCCTGGGTCCGGGCCCGAGGGCGCCGGGGCGATCCCGCCGAAGCAACAATAGGTATGTTCACAGGGGTTTGGGAGTTGTAAACTCGGTAATGATCCCTCCGCTGGTTCACCAACGGAGACCTTGTTACGACTT
>GQT2G8G02DXU5Y	OTU95|35
CGTTCTTCATCGATGCCAGAACCAAGAGATCCGTTGTTGAAAGTTTTAACTATTATATAGTACTCAGACGATATTTAAACTCAGAGTTTGGGGTTCTCTGGCGAGCACTCACCAGCGTAAGCCGGTGGCCGAGGCGGCTCGCCAAAGCAACAAAGGTATAATAACATAGGGTTGGAGAGTCACCCATAAGGGCGATGTTCTCTGTAATGATCCTTCCGCAGGTTCACCTACGGAAACCTTGTTACGACTT
>GQT2G8G02DYNXI	OTU96|33
GCGAGAGCCAAGAGATCCGTTGTTGAAACTTAGTTTAAAGATGTGTTACATCAATTACATTCGAATTACAGATATGAGTTTATGTAGAGCAGACGGACGCCCGAGGGCTTCCGTCTCACGAGTGCACAGGTGTGTGTGGATGAAAGAGAAGGCGTGCACATGCCCCCGAAGGGACCAGCGACAACCGACTCTACATTCATTCAATAATGATCCTTCCGCAGGTTCACCTACGGAAACCTTGTTACGACTT
>GQT2G8G02D426F	OTU97|33
ACCAAGAGATCCGTTGTTGAAAGTTTTAGTTTATTTAAATATTTTCAGATTTAACATGGTTAAAAGAGTTTGTTAAGGGCTATTGACAGGCACTGGCCAGGGGTTAAAAAAACTCCCGGCGGTCCGGTTAAAAGACGGGCCCGCCAAAGCAACATGGTAGTTATACAAAGGGTTGGAGATCGGGCCTGGAAGACCCTAACTCATTAATGATCCTTCCGCAGGTTCACCTACGGAAACCTTGTTACGACTT
>GQT2G8G02EVB6R	OTU98|33
ATTCTTTAAACATACTTTGGTGTATATAAAAACATAGTCTTGGAAATGAAAGGAAAGCTGACTTTTACAGCACGGCGATCCTAAAATCCGAGTTGCCTCGAGAGGTATCCAAGACTACAAAATGTGCACAGGTGGAGAGATTAAAGATGACGGACGAGCACATGCTTCGAAAAGCCAGCTAACAGCCACATCAGGTTTATTCAATAATGATCCTTCCGCAGGTTCACCTACGGAAACCTTGTTACGACTT
>GQT2G8G02DMPK5	OTU99|32
TTCTTCATCGATGCCAGAGCCAAGAGATCCGTTGTTGAAAGTTTTGATTCATTTTTTCAGGCTTTCGCCCCTCAGAGATACACGTAGTAAATTCGAGTTTGTTGGCCCCCGGCGGACGCCCGGCGCCCGGAGGCACCGCGCGCTGAGCCCGCCGAGGGAACGTAGGTATGTTCACAGTGGGTTGGAGAGCCGGAGCTTCTCTTGTAATGATCCCTCCGCTGGTTCACCAACGGAGACCTTGTTACGACTT
>GQT2G8G02C2T3Z	OTU100|31
TTGTATATAGATGCGTTACATCGTAATACACATTCTGATACTTTATAGTGTTTGTGATAAACGCAGGCACAGACACGCTTCACAAGCTCCGGTAAAAGAGCACGCTTCACGATCTGATACCCACAGTAAGTGCACAGGTGTAGAGTGGATGAGCAGGGCGTGCACATGCCTCGGAAGGCCAGCTACAACCCAGTCAAAACTCGATAATGATCCTTCCGCAGGTTCACCTACGGAAACCTTGTTACGACTT
>GQT2G8G02EGTSR	OTU101|31
TGACAGAAGTTTACAGAAGTGGTTTCGGTAGGCCTCGGACGGGCTGACAGCATAAAGCATGCCGCCGAAGCAACAGGAGGTTCACAATGGTTTGAAGTAACGAGTACCGGAGCGATCTCACGAGTAGACCGAACCGGCATTACGTATGTTTAGAGCCCAAACGGCTGGTCCACCCGGACTTTCATCCAGGGTGAAGGATATTTTTAATGATCCTTCCGCAGGTTCACCTACGGAAACCTTGTTACGACTT
>GQT2G8G02ECF5Q	OTU102|31
CTTATGTTACAATAATAATACTGAATTCTTTTGGTAAATAATTAATAGGATACCAGGTCTAAACCTGACTTCAGCTCGGTTAACATTCTAATAGTCTATCCCTATGACTAAAAGACATTCCTCAAACGCTGAAAATTAAAACAGTTCACAGTAAAAAAGAATGAACCTAACTAGAACAAGTTCTAGGAGGCCATCTAAATTATTTAATGATCCTTCCGCAGGTTCACCTACGGAAACCTTGTTACGACTT
>GQT2G8G02DEZN8	OTU103|30
GTTCTTCATCGATGCCAGAACCAAGAGATCCGTTGTTGAAAGTTTTAACTATTATATAGTACTCAGACGACAATTAAACAAGAGTTTTAATCCTCTGACAGGCGCTGACCAGCCTAGGCCGGTGGTCCGGAGACGGGCCTGTCAAAGCAACAAAGGTAATGTAAACAAAGGGTGGGAGATCTACCCCGAAGGGCAAGTTCTCTATAATGATCCTTCCGCAGGTTCACCTACGGAAACCTTGTTACGACTT
>GQT2G8G02DF86Z	OTU104|30
TCGCATTTCGCTGCGTTCTTCATCGATGCGAGAGCCAAGAGATCCGTTGTTGAAAGTTGTATTTTGAATTATTTTATTCATAATATTTTTCAGACAAAGAGTTAAAAATTAGGTTGATGTTTGGCCAATCTCCATAAAGAAGATCGACTGACATTGCACACAAGGTGGATATGGATTTAAAAAGTGCCATAAAACACTTATTATGAATGATCCTTCCGCAGGTTCACCTACGGAAACCTTGTTACGACTT
>GQT2G8G02C3S3O	OTU105|30
TTCTTCATCGATGCCAGAACCAAGAGATCCGTTGTTGAAAGTTTTAACTATTATTATAGTACTCAGACATCACTAAAAACAGGGTTTTGTTTCCTCTGGCAGGCACGCACAAGCCGAGGCCCGTGGTGTTTCCACGGCCTGCCAAAGCAACTAAGGTATAGTATTCAAGGGTGGGGAGATCTACCCGTAAGGGCATGAGCTCTGTAATGATCCTTCCGCAGGTTCACCTACGGAAACCTTGTTACGACTT
>GQT2G8G02DM2KB	OTU106|30
CAAGAGATCCGTTGTTGAAAGTTTTAATTTAATTAAAATTTTATACTCAGACGACTGGTTTAATACAAGAGTTTGGTTGGACTCTGGCGGGCGCTCACCAACCCGAGGGTTAGTGCGCTCGGAGACCGAGACGGTCCCGCCAAAGCAACAAGGTAGTTTTAACAACAGAGGGTTGGAGGTCGGGCCATGAAGACCCTTTCTCTTTAATGATCCTTCCGCAGGTTCACCTACGGAAACCTTGTTACGACTT
>GQT2G8G02DB13Q	OTU107|29
CATTTCGCTGCGTTCTTCATCGTTGCCAGAACCAAGAGATCCGTTGTTGAAAGTTTTAACTATTTGCTTTTTAATTCAGGCTGCAAAGGGTTGCTGAGGGTTTGGATTTCGGCCGGAGGGCCCCCCAGAGGGGGCCCGCCTGACGCCGATCATGGGGCGGGAAGCGAAGGGTGGGGGTGAGCGCCGGAGCGCTCGGTGACCCAGTAATGATCCTTCCGCAGGTTCACCTACGGAAACCTTGTTACGACTT
>GQT2G8G02C7F68	OTU108|29
GTTCTTCATCGATGCCAGAGCCAAGAGATCCGTTGTTGAAAGTTTTAAATATTAAAATTTTACTCAGACGACACTAATATTCAGGGTTTTGGGTCCTCTGGCGGGCACTTACCAGCCGAAGCCAGTAGCTAGGCGGCCCGCCAAAGGCAACAAAGGTATGGTATACAAAGGGTGGGAGATCTACCCGTGAGGGCATGAACTCGGTAATGATCCTTCCGCAGGTTCACCTACGGAAACCTTGTTACGACTT
>GQT2G8G02DODHX	OTU109|29
CGTTCTTCATCGTTGCCAGAACCAAGAGATCCGTTGTTGAAAGTTTTGTTTAATTTAACTTGTTCTCAGACTTCAATTTTCTAGGCAGGGTTGGCTAATTCCGGCAGGCGGGGCCCTCCGCGAACAGAGGGGACTCCCCGCCAGGCGCCGAATCCGGGCCGCAGTTACAAAGGGTGGGGATGGTGCCCGAAGGCGTTAACCCATTAATGATCCTTCCGCAGGTTCACCTACGGAAACCTTGTTACGACTT
>GQT2G8G02EUITB	OTU110|28
CGTTGTCAAAAGTTGTTTCTATTTTTATAGAATTTCAGACTAGATTCTTAACGTTTGTTTAAACTGCTTGGGCTGCCCAGGCTAGATAGAGTCCCCCGAAAGAGACTCAGTCCTGCTCAGACAACCCAAAAACAATATGGTGCACAAGGGGTTTCTGCCAACAGAGGACTCCTTTCGGTATCGACTCTGTTGGCAAGATATCAGTAATGATCCAACCGCAGGTTCACCTACGGTTACCTTGTTACGACTT
>GQT2G8G02DP4PK	OTU111|28
AGAACCAAGAGATCCGTTGTTGAAAGTTTTAAACGATTTATATTTGTACTCAGACGACACGTTTATAAAGAATTTAAATAGGCTACTGGCGGGCGCTGACCAAGGGCAGTAAAGCCCCCGGCGGCCCCTAGGGGCGGGCCCGCCGAAGCAACATGGTAGAGTAAACAAAGGGTTGGAGGTCGGGCCTGAAAGACCCTCACTCGGTAATGATCCTTCCGCAGGTTCACCTACGGAAACCTTGTTACGACTT
>GQT2G8G02DRCUW	OTU112|27
AGTTATCAGAATTTAAGATGGCTACCGGCGGGCACGGGCCAGGGCGGTTAAGCCCCCGGCGGCCCCAGAGGACGGGCCCGCCAAAGCAACGTGGGTTGGTTAAACAAAGGGTTGGAGGTCGGGCCTGGAAGACCCTTACTCGGTAATGATCCTTCCGCAGGTTCACTAGAAGAAATGTTAGCAAATGTCACAAGTGTTTTAAGGGGGGAGGGATGGTTAAACGTACCCTACGGAAACCTTGTTACGACTT
>GQT2G8G02C1HEK	OTU113|27
ATCGCATTTCGCTGCGTTCTTCATCGATGCCAGAACCAAGAGATCCGTTGTTGAAAGTTTTGATTGATTCAAATCTGTACTCCGACGCAAAGATGCAGGGTTGGGGTGTCCACCGGGGGCCCCGAGCCCGAAGGCCGGGTCGCCCCCGAGGCAACAGAGTGGGATAACAAAGGGTTGGAGGTCGGGCCGGGGGCCCTCACTCAGTAATGATCCCTCCGCAGGTTCACCTACGGAGACCTTGTTACGACTT
>GQT2G8G02EL2MC	OTU114|27
TATCGCATTTCGCTGCGTTCTTCATCGATGCCAGAACCAAGAGATCCGTTGTTAAAAGTTTTGATTTATTCAATATTGACTCGGACGCAACGATGCAGGGTTGGACGGTCCACCGGGGGCCCCCGCCGTGAGGCCGGGTCGCCCCCGAGGCAACTGGGTCGGATAACATGGGGTTGGAGGTCGGGCCCGGAAGCCCTTGCTCGGTAATGATCCCTCCGCAGGTTCACCTACGGAGACCTTGTTACGACTT
>GQT2G8G02D6ZOJ	OTU115|26
CCCCAAAGGGCATGTTTCTCTGTAATGATCCTTCCGCAGGTTCCAGCCATTTTTGTAGCCTACTAGAGCTACCGCTCGATCATATCTTAACTCCTGTAGAGCCACCTCTATTTGACCTGTGAACTCGACCATGCTCGAGCTGCTAGTACCACACAAAGTGATTCCTAGCACAGTAGAGATGTTGCCCACACAAAGTGGACTAAACACGTAGGCAAACCTTAAGCAACCTACGGAAACCTTGTTACGACTT
>GQT2G8G02D0GPU	OTU116|26
CCCCGAAGGGCAAGTTCTCTGTAATGATCCTTCCGCAGGTTCACCTACGGAACGCTAAGGTCCAACCGCATTTTCAGCGGTGGGCCGGTCATATCTGAATCCAGCTGTGTGGACCACCTTCGTTTGATCTGTGGACTGCAAGGGCAGCTGCGTGTTACCTCTGGTCGGTATCCAAGCACAGTGAAGATGTTGCCTACAAGGGGTAGACTAGGTACAAGGCTTCAGGAGAAGGAAAACCTTGTTACGACTT
>GQT2G8G02C0AFU	OTU117|26
GCGTTCTTCATCGATGCGAGAGCCAAGAGATCCGTTGTTGAAAGTTTTATTATGTTATAATAAGACTACATTTGTTACAGAATTGTTATGTAAAGTAGATGGATAGTTCCAACCTTGCGGTCTTCACTAAGCCATCCGACAAGTGCACAGGTGTTATGGATATGAGTAAGATCCTGTGAGCAAGCTCGACAGGCATACAATCATTAATGATCCTTCCGCAGGTTCACCTACGGAAACCTTGTTACGACTT
>GQT2G8G02DW8KU	OTU118|25
GAAGTTTACAGAAGTGGTTTCGGTGGGCCTCGGACGGGCTGACAGCACGAAGCATGCCGCCGAAGCAACGGGAGGTTCACAATGGTTTGAAGTGATGACGAGTTCCAGAACGACCCCACGAAGGGGAGCGGATTGGCTTCACGTTAGTTTAGAGCCCCAGGAGGCTGGTCCACCCGGACTTTCATCCAGGGTGAAGGATATTTTTAATGATCCTTCCGCAGGTTCACCTACGGAAACCTTGTTACGACTT
>GQT2G8G02EO4U3	OTU119|24
CAAATCGCATTACATTTCGCACTTGACTGCGTTCTTCATCGGGGCAAGAGCCAAGAGATCCATTGTTAAAAGTTGTCATAATTAAGTAAACGTACTCTGTCAAACAGCACAAGCGTGAATATGATCCGGGACTCGCATCCCGACCAAATGTCGGCGGCCGGCGCAGTGGCTTTAACCCCCCTGCACCTACCCACCCATGATTTGCAATGATCCTTCCGCAGGTTCACCTACGGAAACCTTGTTACGACTT
>GQT2G8G02EDMYX	OTU120|24
TGCGTTCTTCATCGATGCCAGAACCAAGAGATCCGTTGTTGAAAGTTTTAACTATTAAATAGTACTCAGACGACACTGTATTTCAGAGTTTAGGGTCCTCTAGCAGGCACGGTCAGCGTGAGCCAACGCCCAAAGGCGGCCTGCTAAAGCAACAATATAGTATACACAAGGGTGGGGTTTCTACCCGTGAGGGCAGGAACTCTGTAATGATCCTTCCGCAGGTTCACCTACGGAAACCTTGTTACGACTT
>GQT2G8G02DQVH6	OTU121|24
TGCCAGAGCCAAGAGATCCGTTGTTGAAAGTTTTAACTATTGTATAGTACTCAGACGACACTTAATCATTCAGGGTTTGGGCTCCACTGGCGGGCACTCCCCCGCCGAAGCCGGGGCGTGGCTGGGCCTCGGGCCCGCCAAAGCAACAAATCATGGTATTCAAGGGTGGGAATTCTAGCCCCTCGCGGGGCATAGAAGACACTGTAATGATCCTTCCGCAGGTTCACCTACGGAAACCTTGTTACGACTT
>GQT2G8G02C302C	OTU122|22
TTCTAAACATATTCAGAGGTTGTGAAGGTAAACATAGACCTGAAAACACAAGGAAAAGCTGGCTGAAGCACAGCAGTCCTCAATCTATACAAGATAATCAAAAGAGTTCCAGGCCTACAATATGTGCACATTGGGGGAAAAGTAAAGATGACAAGTGTGCACATGCTCAGGGGAGCCAGCAACAACCTGATCAAGTTTATTCAATAATGATCCTTCCGCAGGTTCACCTACGGAAACCTTGTTACGACTT
>GQT2G8G02D5AA7	OTU123|22
CATCGATGCCAGAACCAAGAGATCCGTTGTTGAAAGTTTTAACTATTATATAGTACTCAGACAATACAATTAAACAGAGTTTTAGGTCCTCTGGCAGGCACTGGCCAGCCGAAGCCGGCGGTCCAGAGACGGGCCTGCCAAAGCAACAAAGGTAATGTAAACAAAGGGTGGGAGGTTTGGGAGGTGTTACCCAACCAATCTCTATAATGATCCTTCCGCAGGTTCACCTACGGAAACCTTGTTACGACTT
>GQT2G8G02CZ978	OTU124|22
CATCGTTGCGAGAGCCAAGAGATCCGTTGTCAAAAGTTGTTTCTATTTTATAGATATTTTAGACAAAAAATTCATTGGTTCATAATGCTGGGCCTCGGCTTGACTACGAATAGGTTAGCCAAGACCCAAAATACATTTAGTGCACAGTGGTATATCGCCAAGTGAGGAATCTCCTAAGAGACTCGACCCAAATGACAAAATCAGTAATGATCCAACCGCAGGTTCACCTACGGTTACCTTGTTACGACTT
>GQT2G8G02DK2U2	OTU125|22
AGTTGTTTCAGTTTGTTATCCAGCGGTCAGACCGCCTTCAGTTCATTCTTAATAAGTGTTTGTATAAGCGGGACGGCCCGGGCGTTAACCCGAGCCCTCCCGAAAGGTTCACAGGGGTTTGGTTTGGACGAGTGCACACGCGGCCCCCGCGACACGGCGTTTCCACCGGTGCTGAGGGCCGCGGCGCCCCGGATGAAGTTTCAATAATGATCCTTCCGCAGGTTCACCTACGGAAACCTTGTTACGACTT
>GQT2G8G02EK618	OTU126|21
TCATCGATGCGAGAGCCAAGAGATCCGTTGTTGAAAGTTTTATTAGGTTATAATAAGACTACGTTTGTTACATTAATTGTTTGTTAAAAGGGCAGACGACGATGCAGCCGAAGCTTTATCATACGCCTTACAGTTCACAGGTGTTAGGATGTGATTTAAGCAAGGGTCTTGCCGAAGCGAAGACACCAAGCATGTTTAATTCACTAATGATCCTTCCGCAGGTTCACCTACGGAAACCTTGTTACGACTT
>GQT2G8G02DKKF8	OTU127|21
CGATGCGAGAGCCAAGAGATCCGTTGTTGAAAGTTTTTTTTATTTCGATATTTCGTTACATACTTTGACTAATGTTTAAAAGTGAGCCGCAGGAAATCGTATTCAAAGTATAAATACTCTTCTTATTTCTTTCCCGCCAATGAGTGCACAGTGTTAGAGAGTGGAGGTCAGGCCCTTACCGAAGTAAGACGCCCTAAAATTCACTAATGATCCTTCCGCAGGTTCACCTACGGAAACCTTGTTACGACTT
>GQT2G8G02DRSXA	OTU128|21
GTTCTTCATCGATGCCAGAACCAAGAGATCCGTTGTTGAAAGTTTTAACTATTATATATTACTCAGACGACACATAAACGGGTTTTGATTGGGTCTCTGGCGGGCACTCACAAGCCGAAGCCTGTGGCAAGATGCGTCCCGCCAAAGCAACAAGAGAATAAGATATCAAGGGTGGGAGATCTACCCGTAAGGGCAAGAACTCTGTAATGATCCTTCCGCAGGTTCACCTACGGAAACCTTGTTACGACTT
>GQT2G8G02C1UI8	OTU129|21
GCGTTCTTCATCGTTGCCAGAACCAAGAGATCCGTTGTTGAAAGTTTGTTTAATTTAACTTGTTCTCAGACTTCAATTTTCTAGGCAGGGTTGGCTAATTCCGGCAGGCGGGGGGCCCCCGCGAACGGGGGCGGTCCCCGCCAGGCGCCGAATCCGGGCCGCGGTTACTGAGGGTGGGGATTGTGCCCGGAGGCGTTAACCCATTAATGATCCTTCCGCAGGTTCACCTACGGAAACCTTGTTACGACTT
>GQT2G8G02EHBI5	OTU130|21
GTTCTTCATCGATGCCAGAACCAAGAGATCCGTTGTTGAAAGTTTTAACTATTATATAGTACTCAGACGACACTAATAAACAGAGTTTGTGGTCCTCTGGCGAGCGCACACCAGCAGAAGCCGGTGGCCGAAGCGGCTCGCCAAAGCAACAAAGGTTTTAATAACATAGGGTTGGAGAGTCACCCGTGAGGGCGATGTTCTCTGTAATGATCCCTCCGCAGGTTCACCTACGGAGACCTTGTTACGACTT
>GQT2G8G02EKX0B	OTU131|19
TGAAAGTTGTTTTATTTGTACATTACGCACAATAGACATTCCGTTACATTCAAGAGTGTGTGAAAGTACTCGAGTGCCAGGCCGGTCAAGGCCATGCAAAGCGGCACTCAGAGTCATAAGATGCACAGGTGTGTGGATTTGCGACTCGCAACGTGCACATGTGTCTCCACCAGCACAGTATACGGGCCGACTTTGAAGTTTCACTAATGATCCTTCCGCAGGTTCACCTACGGAAACCTTGTTACGACTT
>GQT2G8G02DKRXW	OTU132|18
TTCATCGATGCGAGAGCCAAGAGATCCGTTGTTGAAAGTTTTATTAGATTATAATAAGACTACGTTTGTTACTTTAATGTTTGTATAAAATGGGCAGGCGCTCTAATCACTTTCGTTTTCAAGACAGCCTTACAGTTCACAGGTGTTATGGATATGATTTGATGCTAGGGACTCCGAAGAGGTCCGCTAACATATTCAATTCACTAATGATCCTTCCGCAGGTTCACCTACGGAAACCTTGTTACGACTT
>GQT2G8G02D9INR	OTU133|18
TCATCGTTGCGAGAGCCAAGAGATCCGTTGTCAAAAGTTGTTTCTATTTTCATAGAGTTGTTCAGACGATTGATAAGGTCTTTAGACTAACTGGGCCACCGGTTCCGTGAAGAGACCTGCATGACCCAAAAAACAGTTTAGTGCACAGGGGTGAATTCCCGACAGCGGACTCCTTTCGGTATCAACGTTGTCGAGAGTAATCAGTAATGATCCAACCGCAGGTTCACCTACGGTTACCTTGTTACGACTT
>GQT2G8G02EU59Y	OTU134|18
CTGCGTTCTTCATCGATGCCAGAACCAAGAGATCCGTTGTTGAAAGTTTTAACTATTATATAGTACTCAGACATCACTAAAATTCAGAGTTTGGTCCTCTGGCAGGCACGCGCAGGCAGAGCCCACGGTGGAGGCCACGGCCTGCCAAAGCAACAAGAGTAGATAGACACGGGTGGGGTCTACCGGTTGCCCGGTATCCTTTTTTAATGATCCTTCCGCAGGTTCACCTACGGAAACCTTGTTACGACTT
>GQT2G8G02DF51W	OTU135|18
CGGAACCAAGAGATCCGTTGTTGAAAGTTTTAAATAATTTATATTTTCACTCAGACTACAATCTTCAGACAGAGTTCGAGGGTGTCTTCGGCGGGCGCGGGCCCGGGGGCGTGAGCCCCCCGGCGGCCAGTTAAGGCGGGCCCGCCGAAGCAACAAGGTAAATAAACACGGGTGGGAGGTTGGACCCAGAGGGCCCTCACTCGGTAATGATCCTTCCGCAGGTTCACCTACGGAAACCTTGTTACGACTT
>GQT2G8G02D5XGB	OTU136|18
CAAGAGATCCGTTGTTGAAAGTTTTAACTATTAAGTTTATAACTAAGACATCATAATTGATCAAGAATTTGTTGGGGCCACTGACGGGCACAGGCTAGAAGTATCGGTAAAACCGACACCTCCAGCGGTCGTGAGACGGGCCCGCCAAAGCAACATGGTAGTTAAACATAGGGTTGGAGATGGGGCCCGAAGACCCTAACTCTTTAATGATCCTTCCGCAGGTTCACCTACGGAAACCTTGTTACGACTT
>GQT2G8G02CXNWJ	OTU137|17
CTATTATATAGTACTCAGACGTCAGAGACAATAGAGTTTTGGGCCTTTGGCGGGCACTGTCAGCCGGGGCCGACGCCCAAGGGCGGCCCGCCAAAGCAACTAAGTTTTATATTCAAGGGTTTTCAGACACCCCACCAATTTGCGGCCTTTCGGCGACAAAAAGACGAGACCCGACGTGTAAGCCCTCACGGGCCACACATAGACTAATGATCCTTCCGCAGGTTCACCTACGGAAACCTTGTTACGACTT
>GQT2G8G02EUD7V	OTU138|17
AATCGCATTACATTTCGCACTTGACTGCGTTCTTCATCGGGGCAAGAGCCAAGAGATCCATTGTTAAAAGTTGTCTCATTATACTCGTTCGTTACTCTGTCAAACAGCACAAGCGTGAATATGATCCGGGACTCGCATCCCGACCAAATGTCGGCGGCCGGCGCAGTGGCTTTAACCCCCCTGCACCTACCCACCCATGATTTGCAATGATCCTTCCGCAGGTTCACCTACGGAAACCTTGTTACGACTT
>GQT2G8G02EQFA7	OTU139|16
TTTCGCTGCGTTCTTCATCGATGCGAGAGCCAAGAGATCCGTTGTTGAAAGTTTTATTAGATTATAATATAACTACTTTTATTACTACTGATGTTTGATAAAAAGGTCAGATGGGCAACGAATCACCACATCTTACGGTTCACAGGTGTTATGGATGTAAAGGTGCAGATGCCTTGCCGAAGCGAAGACACCCACGTTATTCACTAATGATCCTTCCGCAGGTTCACCTACGGAAACCTTGTTACGACTT
>GQT2G8G02DRCWG	OTU140|16
AGAACCAAGAGATCCGTTGTTGAAAGTTTTAGTTTATTTAACTATTTTCAGATTTAACATGGTTAAAAGAATTTGTTGTGGGCTACTGACGGGCACTGGCCAGAGGTCGAAGACCCCCGACGGTCCGGTCAAGGACGGGCCCGCCAAAGCAACATGGTAGTTATACAAAGGGTTGGAGATCGGGCCTGGAAGACCCTAACTCATTAATGATCCTTCCGCAGGTTCACCTACGGAAACCTTGTTACGACTT
>GQT2G8G02D1D2N	OTU141|16
CTTCATCGTTGCGAGAACCAAGAGATCCGTTGTCTATAGTTTTAAAATTTTAATTTTAAAGTTTCAGTCAAGTTTAAATGTGGTTTTGAATTGCAGGGCAAGGCTATCGAAATACCCCTACCCAAAAAACAGTTACGGTGCACAAAGGGTGTTAATCGGCACTATAGAGAATGGAGATTCGATCCATAGTGCCAAATCATTTATTAATGATCCAACCGCAGGTTCACCTACGGTTACCTTGTTACGACTT
>GQT2G8G02EJXYD	OTU142|16
TTCGCTGCGTTCTTCATCGATGCCAGAACCAAGAGATCCGTTGTTGAAAGTTTTAACTATTATATAGTACTCAGACATCATTAAACAAACGAGTTTTGACCTCTGGCGGGCACGGTTAGCCGGAGCCAACGCCGTATGGCGGCCCGCCAAAGCAACAAAGTTATATATTCAAGGGTTTCAGACATCCCCGAGGGGACCGATTAATAATGATCCTTCCGCAGGTTCACCTACGGAAACCTTGTTACGACTT
>GQT2G8G02C4JOA	OTU143|16
GATGCGAGAGCCAAGAGATCCGTTGTTGAAAGTTTTTTTTATTTCGATATTTCGTTACATACTTTGACTAGTTTTAAAGTAAGCCGCAGAAAGCAGAAGTCCTAATCGTCGTTAGACAATTACTATTCCGTATTCCGCCAAATGAGTGCACAGAGTTAGAAAGTGGAGGTCAGGCTCTACCGAAGTAGACGCCCTATAATTCACTAATGATCCTTCCGCAGGTTCACCTACGGAAACCTTGTTACGACTT
>GQT2G8G02DM97X	OTU144|15
GGTCTGCAATTCACACTACTTTTCGCAGTTTGCTACGTTCTTCATCGATGCGAGAGCCTAGAGATCCATTGTTAAAAGTTTTGTTCAAGTAATTAATACTGGTACAAATAAGTAAATGTAAATAATATGCCACCTGACAGCCTTTCGGATGCCAAATTGCGGGTAACAGTTCACAAGTTAAATAAGCAAAGTTGCTTTTATCAAGAATGATCCTTCCGCAGGTTCACCTACGGAAACCTTGTTACGACTT
>GQT2G8G02DS4OA	OTU145|15
CAAGAGATCCGTTGTTGAAAGTTTTAACTATTAAATAGTACTCAGACGACATAAAATAACAGAGTTTGGTCCTCTGGCAGGCGCTCTCCAGCCGAAGCCGGTGCTCAATCGCTAGGCAATCTCGCGGCCCACCAAAGCAACAAGTAATAATACACAAGGGTGGAGTTTTCTAGGGAGGTTTTACCCACCCCTAGATAAACCTTTTAATGATCCTTCCGCAGGTTCACCTACGGAAACCTTGTTACGACTT
>GQT2G8G02EYRI0	OTU146|15
TTGTTTGTGGTTCAGACGCTTTGTTGGACAGTTGTTTGGCAAAAAATCCTCCGGCGGGCGGCTCTGCGGCTCCAGCCACGAGCCCGAGGGCAGGGGAGGTAGAGATCGCAGACCGTTCGCCGCCGAAGCAACAGTGTGGGTTCACAAGGGTGTGTGATGAGAGAGAGGTTTCCCATCCCGGGAGGGAGGGATTCCAGGCTTCATTAATGATCCTTCCGCAGGTTCACCTACGGAAACCTTGTTACGACTT
>GQT2G8G02EF9DR	OTU147|15
CGCTGCGTTCTTCATCGATGCCAGAACCAAGAGATCCGTTGTTGAAAGTTTTAATTTATTTGCTTGTTTACTCAGAAGATACTAAAGAAATACAAGAGTTTGGGTCCCCCGGCGGGCGCCTGAGTCCGGGCCCGAAGGCACCGGGGCGGATCCGCCGAAGCAACGATAGGTATGTTCACAGGGGTTTGGGAGTTGTAAACTCGGTAATGATCCCTCCGCTGGTTCACCAACGGAGACCTTGTTACGACTT
>GQT2G8G02D8DRG	OTU148|15
TATCGCATTTCGCTGCGTTCTTCATCGATGCCAGAACCAAGAGATCCGTTGTTGAAAGTTGTTACGATTGTTTTGTTTGTTTGACGCTGATTGCTTTGACACAAAGAGTTGAAAAGGTCCTACTGGCAGGCAAGCCTGCCGAGGAAACAAAGGATACGCAAAAAACAGGGTTGAATAGAACCGGTCAGACCGGCCTACCATACGTAATGATCCTTCCGCAGGTTCACCTACGGAAACCTTGTTACGACTT
>GQT2G8G02DRQ86	OTU149|14
TTTTAGTTGTACATTATGTACAATAGACATTCCATTACATTCAAGAGTGTGTAAAAGTACTCGAGTCGCCAGGCCTGGTGAGGGACCACGCAAAATGGCGACTCAGAGTCATAAGATGCACAGGTGTGTGGATTTGCGACTTGTTAACCGTGCACATGTGTCTCCACCAGCAACAGATCAAACAAGCCGACTTTGAAGTTTCATTAATGATCCTTCCGCAGGTTCACCTACGGAAACCTTGTTACGACTT
>GQT2G8G02DJDR4	OTU150|14
CGTTCTTCATCGATGCGAGAGCCAAGAGATCCGTTGTTGAAAGTTTTTTTGTTTTAAATTTCTTTACATACTTTGACTAATGTTTAAAATGAAGCCGAAAGGTTCTCTTCATAAGCCCGAAGGCTCAATCTAATTACCTCTCCATCAAGTGCACAGTGTTAGAAGTGGAGGTCAGGCTCTACAAGTAGACGCCCTATAATTCACTAATGATCCTTCCGCAGGTTCACCTACGGAAACCTTGTTACGACTT
>GQT2G8G02DKA9A	OTU151|14
CAGAACCAAGAGATCCGTTGTTGAAAGTTTTTAACGATTTATATCTATACTCAGACGGCACAGTTATCAGAATTTAAGATGGCTACCGGCGGGCACGGGCCAGGGGCGGTAATGCCCCCGGCGGCCCCAAAGGGCGGGCCCGCCAAAGCAACGTGGTTGGTTAAACAAAGGGTTGGAGGTCGGGCCTGGAAGACCCTTACTCGGTAATGATCCTTCCGCAGGTTCACCTACGGAAACCTTGTTACGACTT
>GQT2G8G02CYGO9	OTU152|14
AGAACCAAGAGATCCGTTGTTGAAAGTTTTAGTTTATTTAACTATTTTCAGATTTAACATGGTTAAAAGAATTTGTTGTGGGCTACTGACGAGCGCTGGCCAGAGGTCAAAGACCCCCGGCGGTCCGGTTAAAGACGGGCCCGCCAAAGCAACATGGTAGTTATACAAAGGGTTGGAGATCAGGCCTAGAAGACCCTAACTCATTAATGATCCTTCCGCAGGTTCACCTACGGAAACCTTGTTACGACTT
>GQT2G8G02D4OIE	OTU153|13
TTGTATTGTATTGCGTTGAACGCGGCATACATTCCATGAGACTTCATTACAGAGTGTGTGTAAAGACGTAGAACCACAGCAGGTGGACAGGGGTCCCCCAAGCCATAGGAACTACAGAGGGTGCACAGGTGTGAGTGGATGTGTTAACAGAGCGTGCACGTGTCCTCGCTTGAAGACCAGCAACAACTCGTGTTGACAGTTCAGTAATGATCCTTCCGCAGGTTCACCTACGGAAACCTTGTTACGACTT
>GQT2G8G02DJ9JW	OTU154|13
CATCGATGCCAGAACCAAGAGATCCGTTGTTGAAAGTTTTAACTATTATATAGTACTCAGACAATACGATTAAACAGAGTTTTAGGTCCTCTGGCAAGCGCTGGCCAGCCGAAGCCGGCGGTCCAAAGACGGGCCTGCCAAAGCAACAAAGGTAATGTAAACAAAGGGTGGGAGGTTTGGAAGGTGTTACCCAACCAGTCTCTATAATGATCCTTCCGCAGGTTCACCTACGGAAACCTTGTTACGACTT
>GQT2G8G02DU6TP	OTU155|13
TTCGCTGCGTTCTTCATCGATGCCAGAACCAAGAGATCCGTTGTTGAAAGTTTTAACTATTTTATAGTACTCAGACGACATTTATTACAGAGTTGTGGTTCTCTGGTAGGCACTAACTAGCCGGAGCCAGCGCTTGCACGGCCTACCAAAGCAACAAATTATGATAATCAAGGGTTAGAAGGACCGGTTTCCCGGCTTCATTTTTAATGATCCTTCCGCAGGTTCACCTACGGAAACCTTGTTACGACTT
>GQT2G8G02DPLIL	OTU156|13
CGTTCTTCATCGATGCCAGAACCAAGAGATCCGTTGTTGAAAGTTGTAATTATTATAGTTTTCAGACGCTGATTTAAAATTAAAAGGGTTATAGTTTGTCCAAATGGCAGGCAAGCCTGCCAAGGAAACTTGGGTACGCAAAAGACAAGGAAGGAGAGAAGGGACCGAAGTCCCCCTCAAAATACAGTGGAAATCCACCGAAATTAATGATCCTTCCGCAGGTTCACCTACGGAAACCTTGTTACGACTT
>GQT2G8G02DXUXQ	OTU157|13
GCCGGAACCAAGAGATCCGTTGTTGAAAGTTTTAAATAATTTATATTTTTACTCAGACTACAATCTTCAGACAGAGTTCGAGATGTCTTCGGCGGGCGCGGGCCCGGGGGCAGAAGCCCCCCGGCGGCCATACGGCGGGCCCGCCGAAGCAACAAGGTATAATAAACACGGGTGGGAGGTTGGACCCAGAGGGCCCTCACTCGGTAATGATCCTTCCGCAGGTTCACCTACGGAAACCTTGTTACGACTT
>GQT2G8G02D2G8T	OTU158|13
CGTTCTTCATCGATGCCAGAGCCAAGAGATCCGTTGTTGAAAGTTTTGATTTATTTAATAATCCACTCAGACGATACATGGTAAAACAAGAGTTTGAAGTCCCCCGGCGGGCGCCTGGTTCCGGGGCACGCGATGGCGCCCGGGGCGTACCCGCCGAAGCAACGGTGGTATGTTCACAGGGGTTTGGGAGTTGTTTAGACTCTATAATGATCCCTCCGCTGGTTCACCAACGGAGACCTTGTTACGACTT
>GQT2G8G02EB8HQ	OTU159|13
CGTTCTTCATCGATGCCAGAACCAAGAGATCCGTTGTTGAAAGTTTTAACTATTATATAGTACTCAGACGACATAGATAATAAGAGTTTTGGGTCCTCTGGCAGGCACGGACTAGCCGAAGCCAGCGGTCCGAAGACGGGCCTGCCAAAGCAACAAAGGTAATGTAAACAAAGGGTGGGAGATTAGCCCGAAGGCAGTTCTCTTTAGTGATCCTTCCGCAGGTTCACCTACGGAAACCTTGTTACGACTT
>GQT2G8G02C0JMR	OTU160|13
CTGCAATTCACATTACTTTTCGCATTTCGCTGCGTTCTTCATCGATGCCAGAGCCAAGAGATCCGTTGTTAAAGGTTTTGATTTATTTGTTTTTTACTCAGAGGTATCGGTTAAAAATAGTGTTTGGGTCCCCGGCGGGGGCCGAAGCCCGCCGCCGAAGCAACGTAGGTATGTTCACAGTGGGTTGGTGAGTTTAAAACTCGGTAATGATCCCTCCGCTGGTTCACCAACGGAGACCTTGTTACGACTT
>GQT2G8G02EW14J	OTU161|12
ACCAAGAGATCCGTTGTTGAAAGTTTTAGTTTATTTAAATATTTTCAGATTTAACATGGTTAAAGGAGTTTTTAAAGGGGCTATTGACGAGCACTGGCCAGGGGTTTAGAAAACTCCCGGCGGTCCGGTTAAAGACGGGCCCGCCAAAGCAACATGGTAGTTATACAAAGGGTTGGAGATCGGGCCTGGAAGACCCTAACTCATTAATGATCCTTCCGCAGGTTCACCTACGGAAACCTTGTTACGACTT
>GQT2G8G02C5HLC	OTU162|12
GAACCAAGAGATCCGTTGTTGAAAGTTTTAGTTTATTTAAATATTTTCAGATTTAACATGGTTAAAAGAGTTTGTTAAGGGCTATTGACGAGCACTGGCCAGGGGTACAAAAACTCCCGACGGTCCTGTTAAAGACGGGCCCGCCAAAGCAACATGGTAGTTATACAAAGGGTTGGAGATCGGGCCTGGAAGACCCTAACTCATTAATGATCCTTCCGCAGGTTCACCTACGGAAACCTTGTTACGACTT
>GQT2G8G02DQN2A	OTU163|12
CGCTGCGTTCTTCATCGATGCCAGAACCAAGAGATCCGTTGTTAAAAGTTTTAATTTATTAATTAAGTTACTCAGACTGCAAAGTTACGCAAGAGTTTGAAGTGTCCACCCGGAGCCCCCGCCCGAAGGCAGGGTCGCCCCGGAGGCAACAGAGTCGGACAACAAAGGGTTATGAATAACCAGGCCGAAGCCCGGGCGTTCTTGTAATGATCCCTCCGCAGGTTCACCTACGGAGACCTTGTTACGACTT
>GQT2G8G02CYVJ7	OTU164|12
GCAAGAGCCTAGAGATCCATTGTTAAAAGTTATTTGTTTTGTTTTGTAATTGTGTAATCAGATAATTTGCAGAAATGTCATGTGCAGTTGTATAAACAATGCAACACGGAACTTGTGTTATCCTTGCATTGGATGTGGAGAAATGAAATGGAATGAATCCACATCCACGTTTCTACAACAATACAAGAATGAACAGGGATTTGTTAATGATCCTTCCGCAGGTTCACCTACGGAAACCTTGTTACGACTT
>GQT2G8G02DZKXL	OTU165|12
GAACCAAGAGATCCGTTGTTGAAAGTTTTAGTTTATTTTAACTATTTTCAGATTTAACATGGTTAAAAGAATTTGTTGTGGGCTACTGACGAGCACTGGCCAGAGGTCGAAGACCCCCGGCGGTCCAGTTAAAGACGGGCCAGCCAAAGCAACATGGTAGTTATACAAAGGGTTGGAGATCGGGCCTAGAAGACCCTAACTCATTAATGATCCTTCCGCAGGTTCACCTACGGAAACCTTGTTACGACTT
>GQT2G8G02EJHXY	OTU166|12
TCTTCATCGATGCGAGAGCCAAGAGATCCGTTGTTGAAAGTTTTCTTTTTTCGATATTTCGTATACATACTTTGACTGGTGTTTAAAGTGAGCCGCAGAAAGTTGAGCGAAACAAAATAAATTTTATCCTTTTCTTCTCTCCGCCAATGAGTGCACAGTGTATAGAGTGGGGTCACGCGTTGCAAGCAACTGCGCTAAATTCACTAATGATCCTTCCGCAGGTTCACCTACGGAAACCTTGTTACGACTT
>GQT2G8G02D51X4	OTU167|12
TACTTATCGCATTTCGCTGCGTTCTTCATCGATGCCAGAACCAAGAGATCCGTTGTTGAAAGTTTTAACTTATTTCTTAGTTTGATTCAGAATAACAAAAATTAACAAGAGTTTAGATGTCCGCCGGCTTCCAGCACCCTTTCGGGTACCTTCCACCGAGGCAACAGTGGTAAGTTCACATGGTTTTAGGAGTTAAAAACTCTGTAATGATCCCTCCGCAGGTTCACCTACGGAGACCTTGTTACGACTT
>GQT2G8G02C9JPR	OTU168|12
TCGCTGCGTTCTTCATCGATGCGAGAGCCAAGAGATCCGTTGTTGAAAGTTGTATTAAGAATTATGTTATTCAAAATAGCTTAAGACAAAAGATTAAAATAAAAAAGGTTGGTATTATGCAGACGCGACGAATGAACGACACGCCAGCAAACATTGCACACAAGGTGAGTACTTGTTTAAAAAGTGCAGTAGAACACTTATTATGAATGATCCTTCCGCAGGTTCACCTACGGAAACCTTGTTACGACTT
>GQT2G8G02EORZ8	OTU169|12
CAAGAGATCCGTTGTTGAAAGTTTTGATTCATTTGTATTTTGCCTTGCGGCACACTCAGAAGAAACTGTAAAACAAAAGAGTTTGTGGCCTCCGGCGGGCGCCTGGTTCCGGGCCGCGAAACCGAAGAGGTTCCGGGCGCCGGGGCGGCTCCGCCGAAGCAACGTAAAGGTATGTTCACATGGGTTTGGGAGTTGTAAACTCGGTAATGATCCCTCCGCTGGTTCACCAACGGAGACCTTGTTACGACTT
>GQT2G8G02DS5MZ	OTU170|12
CCAGAACCAAGAGATCCGTTGTTGAAAGTTTTAAATATTTTATAGTACTCAGACATCACTAAACACAGAGTTTTGGGCCTCTGGCAGGCGCTGGTCAGCCGGAGCCGACGCCCGAAGGCGGCCTGCCAAAGCAACAAAGGTAGGTAGACACGGTTTTGGGTATTGAACCCATTTTTAAATCTTGCGACAAAAACGGGGCGTTATTAATGATCCTTCCGCAGGTTCACCTACGGAAACCTTGTTACGACTT
>GQT2G8G02ELRAV	OTU171|11
TTCATCGATGCGAGAGCCAAGAGATCCGTTGTTAAAAGTTTTATTAAGTTTCGACGCCATTACAGCGATAGAAGGTTACATCCAAAGGACAAAAAGTGTGTGATTGAAAAGGACGATCAAGACTCGGAAAGTCTCAATCGCCAACAGGTGCACAGGTGTGTGTGGATGTGAGAGGTTGGGGTCCGAAGACACCCTGTTTTTCACTAATGATCCTTCCGCAGGTTCACCTACGGAAACCTTGTTACGACTT
>GQT2G8G02DR4W0	OTU172|11
TTTCGCTGCGTTCTTCATCGTTGCCAGAACCAAGAGATCCGTTGTTGAAGTTTTAACTGTTTGCTTTTCACTTCAGGCTGCAAAGGGTTGCTCGGGTTTGCGTTTCGGCCGGAGGGCCCCCCCCAAGGGGGGTCCCGCCTGACGCCGATCGTGGGGCGGGAAGCGAAGGGTGGGGTGAGCGCCGGGGGCGCGTCGGAAACCCAGTAATGATCCTTCCGCAGGTTCACCTACGGAAACCTTGTTACGACTT
>GQT2G8G02D4BRN	OTU173|11
CCAAGAGATCCGTTGTTGAAAGTTTTAGTTTATTTAACTAGTTTTCAGATTTGACATGGTTAAAGAATTTGATTGTGGGCTATTGACGAGCGCTGGCCAAGGGTTAAACAAAACCCTCGGCGGTCCGGTTAAAGACGGGCCCGCCAAAGCAACATGGTATTTATACAAAGGGTTGGAGATCGGGCCCAGAAGACCCTAACTCATTAATGATCCTTCCGCAGGTTCACCTACGGAAACCTTGTTACGACTT
>GQT2G8G02D2HER	OTU174|11
CTTATCGCATTTCGCTGCGTTCTTCATCGATGCCAGAACCAAGAGATCCGTTGTTGAAAGTTGTTACCATTGTTTGTTGTTTGACGCTGATTGCTTTGACATGAAGAGTTGAAAAGGTCCTACTGGCAGGCAAGCCTGCCGAGGAAACAAAGGGTGCGCAAAAAACAGGGTTGAATAGAACCGGTCAGACCGGCCTACCATACGTAATGATCCTTCCGCAGGTTCACCTACGGAAACCTTGTTACGACTT
>GQT2G8G02DOV1X	OTU175|11
GTTCTTCATCGATGCCAGAACCAAGAGATCCGTTGTTGAAAGTTTTAACTATTATATAGTACTCAGACGACAAAAATTTAGAGTTGGGGTCCTCTGGCGGGCACTGACCAGCAAAAATGCCGGTGGTCGTGAGACGGGCCCGCCAAAGCAACAAAGGTATGTAAACATAGGGTGGGAGATATACCCCGAAGGGCAAGTTCTCTTTAATGATCCTTCCGCAGGTTCACCTACGGAAACCTTGTTACGACTT
>GQT2G8G02EYB6V	OTU176|11
CAGGCAAGCCTGCCGAGGAAACAATGGGTGCGCAAAAAGCAAGGGTAGTAGAATTCAGGTGACAGGCTCGATCAGCAGAGGCCAAACAAGATGTTGTTCAACAGTGACGTTGCATCATGCTCTCCAGTCTGCCCAAGCAGGGGGAACCAAACATCCCCCCACCCTCCTTTCGGAAAGCCTGACCCCGTGGACTTCAATACTAGTTAATGATCCTTCCGCAGGTTCACCTACGGAAACCTTGTTACGACTT
>GQT2G8G02EODLX	OTU177|11
GCTGCGTTCTTCATCGATGCGAGAGCCAAGAGATCCGTTGTTGAAAGTTGTATTTTGAATTAAGTATTCATAATAGTTTTTCAGACAAAGTATTTCAAGTTTATAGGTTGGTGTAGGTGTGAAATCTCTAGTAAAAGAAATTCCACACAACATTGCACACAAGGTGAGTACTATTTTTAAAAAGTGCAGTAGAACACTTATTATGAATGATCCTTCCGCAGGTTCACCTACGGAAACCTTGTTACGACTT
>GQT2G8G02DN6QP	OTU178|11
TGATTCACAAAGTTCTGCAATTCACACTACATTTCGCGCTTCGCTGCGTTCTTCATCGATGCGAGAGCCAAGAGATCCTTTGTTGAAAGTTTTAATTCTCATGTATGTTCAGACGCAAACGCTTATCAGCATAAATGCGGCGCCGGAGCGCCGAAGCACGGGTTGCTTCCACAGGTTTGAAGGTTGAAGGCCGAAGCCATTCAGTAATGATCCCTCCGCAGGTTCACCTACGGAGACCTTGTTACGACTT
>GQT2G8G02DPXVX	OTU179|11
ACCAAGAGATCCGTTGTTGAAAGTTTTAGTTTATTTAAATATTTTCAGATTTAACATGGTTAAAAGGGTTTGTTGAGGGCTATTGACGGGCACTGGCCAGGGGTCGTAAAAAACTCCCGGCGGTCCGGTTAAAGACGGACCCGCCAAAGCAACATGGTAGTTATACAAAGGGTTGGAGATCGGGCCTGGAAGACCCTAACTCATTAATGATCCTTCCGCAGGTTCACCTACGGAAACCTTGTTACGACTT
>GQT2G8G02DRR7A	OTU180|11
TGCGTTCTTCATCGATGCCAGAACCAAGAGATCCGTTGTTGAAAGTTTTAACTATTATATAGTACTCAGACATCACTAAAACAGAGTTTATTTCCTCTGGCAGGCTCTCACAAGCCAAAGCCCGCAGTGTTTCCACGGCCTGCCAAAGCAACTAAGGTATAGTATTCAAGGGTGGGAGATCTACCCGTTAGGGCATGAGCTCTGTAATGATCCTTCCGCAGGTTCACCTACGGAAACCTTGTTACGACTT
>GQT2G8G02DIC3Y	OTU181|10
TTCTTCATCGATGCCAGAACCAAGAGATCCGTTGTTGAAAGTTTTAACTATTAGATAGTACTCAGACGACACTAACATTCAGAGTTTAAGGTCCCTTGACACGCGCAGGCCAGCCGGAGCCGGTGCCCGGAGGCGGCGTGCCAAAGCAACGAAGATATAATACACAAGGGTGAGGTTTGCTACCCGTGAGGGCAGCGAACACTGTAATGATCCTTCCGCAGGTTCACCTACGGAAACCTTGTTACGACTT
>GQT2G8G02DVGN4	OTU182|10
CGTTCTTCATCGATGCCAGAACCAAGAGATCCGTTGTTGAAAGTTTTAACTTATTAAATGTTACTCAGACAATAAATGATTCAGAGTGTTGGTTCTCTGGCAGGCACTAACTAGCCAAGGCCAGTAGCCCAGAGGCAGGCCTGCCAAAGCAACAAAGTATGTAAACAAAGGGTGGGAGATCTACCCCAAGGGGCAAGTTCTCAGTAATGATCCTTCCGCAGGTTCACCTACGGAAACCTTGTTACGACTT
>GQT2G8G02EOTIE	OTU183|10
AGTTTTAACATTTGTTATAAACAGGTTCAGACAGATGACATAGGAATGCAAGGGTTTGGTGTATACCTCCCGCGGGTTCTCCACGACCGAATGGGCTCGCGCCTTTTCGTTCGGGGGTGATCGAGGATCACTGCCTCGCGGAAGCAACGGGTAAGATACACAGGTGGGTTTATAATGTATATTCGAGAGAATACATATTACTTTTAATGATCCTTCCGCAGGTTCACCTACGGAAACCTTGTTACGACTT
>GQT2G8G02DELP8	OTU184|10
GTTGAAAGTTTTGACTTATTAAAATAAGACGCTCAGATTACTTAAAAATAACAAGAGTTTAGTAGTCCACCGGCAGGCGCTACAGGGTAAGCCGTTCCCGGGTAGGTCGCTACAGGGTAGCTCGCTACAGGGTAGGTTCGCCCAGCAACATCTGCCGAGGCAACAGTGGTAAGTTCACATGGGTTTGGGAGTTAGATAACTCTGTAATGATCCCTCCGCTGGTTCACCAACGGAGACCTTGTTACGACTT
>GQT2G8G02EIHHB	OTU185|10
CCAGAACCAAGAGATCCGTTGTTGAAAGTTTTGCTTTTCGTTTATCATTTGTTCAGACTTCAAAATTCCGCGTAGATTTATAAGGCCGGCCGCGGGGTCTGTCCGCTAACTCAATAGCGGAGTATCGCCCGGGGCCGAAGCGATGTGAGTTGCTTTCGCGTCTCATGACAAAGGACGGGTAGCGGGCACGAGACCCAGACCCAGTAATGATCCTTCCGCAGGTTCACCTACGGAAACCTTGTTACGACTT
>GQT2G8G02D7UCW	OTU186|10
ACTTATCGCATTTCGCTGCGTTCTTCATCGATGCCAGAACCAAGAGATCCGTTGTTGAAAGTTTTAACTTATTCGGTTGTTACTCAGACGCACGGATGCAGAGTTTGGATAATGTCCACCGGGGGCCCCGTAGCCGGGTCGCCCCCGAGGCAACAGAGTCGGATTTCAAAGGGTTGGAGGTCGAGCCAGAAGGCTCTCACTCGGTAATGATCCCTCCGCAGGTTCACCTACGGAGACCTTGTTACGACTT
>GQT2G8G02EFKTM	OTU187|10
TCGATGTGTGAGCCAAGAGATCCGTTGTTGAAAGTTTTATTTCGTTATAATAAGACTACATTTGTTACGTATAATAGTTTGTAAAAAGGTCAGACGACCCAGAGGGCCGAGGCCCAGAGAGTCATCTTACAGTGCACAGGTGTTATGGATGTGAAGGGTGCGAGGGGCTTGCCGGAGCAGAGACACCCAAGCGTTTGTATTCACTAATGATCCTTCCGCAGGTTCACCTACGGAAACCTTGTTACGACTT
>GQT2G8G02EBVFW	OTU188|10
CGTTCTTCATCGATGCCAGAACCAAGAGATCCGTTGTTGAAAGTTTTAACTATTATATAGTACTCAGACAATATTAAATTCAAGAGTTTAAGTCCTCTGGCGAGCACTCACCGGCGAGAGTCGGTGGCACGAGGCGGCTCGCCAAAGCAACGAAGGTACAATAACATAGGGTTGGAGAGTCACCCGTGAGGGCGAATTTCTCTGTAATGATCCTTCCGCAGGTTCACCTACGGAAACCTTGTTACGACTT
>GQT2G8G02EA689	OTU189|10
TTCACACTACTTATCGCATTTCGCTGCGTTCTTCATCGATGCCAGAACCAAGAGATCCGTTGTTGAAAGTTTTAATATTTATTATTAACTGAAGTTACTGCTACTACAAAGGGTTTTGATGTCCTCATGGCGGGCAAGCCCACCGAGGAAACAAGGGTACTCATAAACAAAGGGTGCTATCTCAATGGGGCCGAAGCCCCACGGTAATGATCCTTCCGCAGGTTCACCTACGGAAACCTTGTTACGACTT
>GQT2G8G02D35MF	OTU190|10
TCATCGATGCCAGAGCCAAGAGATCCGTTGTTGAAAGTTTTGATTCATTTATGTTTGTTAGACTCAGAATATGCCACTAAATTAAACAAGAGTTTGGGGTCCTCCGGCGGGCGCCTGGTTCCGGGCCGGGTGAAGGGCGCCGGGGCGGTCCCGCCGAAGCAACGTTTAGGTATGTTCACAGGGGTTTGGGAGTTGATAACTCGGTAATGATCCCTCCGCTGGTTCACCAACGGAGACCTTGTTACGACTT
>GQT2G8G02EEN4L	OTU191|10
CTTATCGCATTTCGCTGCGTTCTTCATCGATGCGAGAGCCAAGAGATCCGTTGTTGAAAGTTTTATTTGTTTTATAATTTTATACATTCTTTAACTAGTGTTTTGTAAGGTGAGCCCGTAGCAGAGTAAACTGCAGCACGGACATGATAAGATGCACAGAGTTGGAAATGAGGGTTTGAGCGCCGAGGCGACTCAAGTTTTCATTAATGATCCTTCCGCAGGTTCACCTACGGAAACCTTGTTACGACTT
>GQT2G8G02EUM1E	OTU192|9
AACCAAGAGATCCGTTGTTGAAAGTTTTAAAACGATTTATATTTGTACTCAGACGACACAGTTAAAAAAGAATTTAAGAAGGCTACTGGCGGGCACGGGCCAGAGGCGATGAAACCCCCGGCGGCCCCTAAAGGCGGGCCCGCCAAAGCAACATGGTAGAGTAAACAAAGGGTTGGAGGTCGGGCCTTGAAGACCCTAACTCGGTAATGATCCTTCCGCAGGTTCACCTACGGAAACCTTGTTACGACTT
>GQT2G8G02EWYXE	OTU193|9
ATGCCAGAACCAAGAGATCCGTTGTTGAAAGTTTTGTTTCGGTTGTTTTTGTTTACTCGGACGCGGATGTTCAGCGAGAGTTTGCGTGGCCTCCGGCGGCAGGGGCCGTCCGCGCCGGTGGGGCCCGGACGGCTTTTCCGCCGAAGCAACTCGGTGTATATCACATTGGGTTGGAGGTTCGACCCGGTAAGGGGTCTAGCTCTTTAATGATCCTTCCGCAGGTTCACCTACGGAAACCTTGTTACGACTT
>GQT2G8G02D3PTU	OTU194|9
CCAAGAGATCCGTTGTTGAAAGTTTTGATTCATTTGTTTATGATTCCACTCAGACATGCTAGGTAAGAAAATACAAGAGTTTGGGTCCCCCGGCGGGCGCCTGGTTCCGGGGCGGCTCCCTTTCGGGGGCCTTTCCGGGGCGTTAACCCGCCGAAGCAACGGTAAAGGTATAAGTTCACAGGGGTTTGGGAGTAGAAAACTCGGTAATGATCCCTCCGCTGGTTCACCAACGGAGACCTTGTTACGACTT
>GQT2G8G02EQFYC	OTU195|9
CCAAGAGATCCGTTGTTGAAAGTTGTATTTTGAATTAAGTTATTCATAATATGTTTCAGACAAAATCACTAAAGTTCTGAGTAGATATAAATCCCAAAGGTGACCAACGGATTGTTACAGCCGTGACCTCCAGTGAGATGACATTGCACACAAGGTGGATATGGATTTTTGAAAGTGCCCATAAAAACCACTTGATTATTGGAATGATCCTTCCGCCAGGTTCTACCTTACGGAAACCTTGTTACGACTT
>GQT2G8G02DJWXR	OTU196|9
AATTTGCTTTCTCATTGCTCAGACGGTTCAATATTTTCATAATGGGTTTTTCGGAGCCATCGGCAGGCTAACAGCTCGAGAGCAGGCTGCCGAAGCAACGGGTAGTTTCACAGAGGGTAGACCGTTCACCCTAGGCCTTTCGGCTGTCGGGTTGAAGGTTGGAAACCTTTTCAAGTCTCCAGCCCACCGAAGGGCTTTGATTTTTAATGATCCTTCCGCAGGTTCACCTACGGAAACCTTGTTACGACTT
>GQT2G8G02DHWZH	OTU197|9
CCAAGAGATCCGTTGTTGAAAGTTGTTTATATTGTACATTATAGCACAAAAGACATTCCATTACATACAAGAGTGTGTAAAAGTTACTCTCAGTCATTACAACTTCGAGTCATAGATGCACAGGTGTGTGTGGATTGCGACCGACAGCGTGCACATGTGAAGTGATCCACCAGCAACAACTGTCTGCCGACTTTGAAGTTTCATTAATGATCCTTCCGCAGGTTCACCTACGGAAACCTTGTTACGACTT
>GQT2G8G02D2W9K	OTU198|9
TGAAAGTTTTAACTATTATATAGTACTCAGACGTCAAAGACAGTAGAGTTTTTGGCCTCTGGCGGGCGCTGTCAGCCGGGGCCGACGCCAGAAGAGGCGGCCCGCCAAAGCAACAAAGTTTTATATTCAAGGGTTTTCAGACAGCCTACACTTTTTAGAAAAGCGAGACCCGACGCCAAGGCCCGTTTCCAGGCTGGCATATACTAATGATCCTTCCGCAGGTTCACCTACGGAAACCTTGTTACGACTT
>GQT2G8G02DZLFJ	OTU199|9
ATTCTAATAGTGTGTGTGTAAAAACATAGGCCCAGGACGCAAGAAGAGCCGACTTTACGCACAGCAATTCTCTGGCCAAGGTTTAATTGTCCTCGAGAGTTATCCAAGGCCTACACAAGGTGCACAAAGGGGGGTTTATAAAAATTGGAGTAGGCGTGCACATGCTCCGAAGAGCCAGCAAACAACCCAACCAAGTTTATTCAATAATGATCCTTCCGCAGGTTCACCTACGGAAACCTTGTTACGACTT
>GQT2G8G02EV3UV	OTU200|9
AAATCGCATTACATTTCGCACTTGACTGCGTTCTTCATCGGGGCAAGAGCCAAGAGATCCATTGTTAAAAGTTGTCATAATTCATATAGCATTACTCTGTCAAACAGCACAAGCGTGAATATGATCCGGGACTCGCATCCCGACCAAATGTCGGCGGCCGGCGCAGTGGCTTTAACCCCCCTGCACCTACCCACCCATGATTTGCAATGATCCTTCCGCAGGTTCACCTACGGAAACCTTGTTACGACTT
>GQT2G8G02EAYC8	OTU201|8
TCGTTGCGAGAGCCTAGAGATCCGTTGTCAAAAGTTGTTTTATCGATTAAATAAAATTTTGTTTATAGACAAGTTTTTCTAAAAGGTTCTAAGGTTTTGTTGAAATTGGGCCAAGGTTTCCCTGTAACCCAAAATCTCTTTAATACAATCCACAAGGGTGTTCAAGAAAGAGAGTTTAAAACTCCCTCTCTCGATCAATTTTGTTAATGATCCAACCGCAGGTTCACCTACGGTTACCTTGTTACGACTT
>GQT2G8G02C3TKG	OTU202|8
TTCATCGATGCCAGAACCAAGAGATCCGTTGTTAAAAGTTGTAATTATTAATTTTTTACTGACGCTGATTGCAATTACAAAAGGTTTATGGTTTGTCCTATGGTGGGCGAACCCACCAAGGAAACAAGAAGTACGCAAAAGACACGGGTGAATAATTCAGCAAGGCTGTAACCCCGAAGGATGCCAGCCCGCTTTCATATTGTGTAATGATCCCTCCGCAGGTTCACCTACGGAGACCTTGTTACGACTT
>GQT2G8G02EL98L	OTU203|8
TGCGTTCTTCATCGATGCCAGAACCAAGAGATCCGTTGTTGAAAGTTTTGACTTATTTAATAAGACGCTCAGATTTCTATAAAATAACAAGAGTTAAAGTGTCCACCGGCAGGCTACAGGGTAACTACAGAGTAGATATCAGGTAGGTCCTGCCGAGGCAACATAGGTAAGTTCACATGGGTTTGGGAGTTTTTTACGACTCAGTAATGATCCCTCCGCTGGTTCACCAACGGAGACCTTGTTACGACTT
>GQT2G8G02DVWRI	OTU204|8
ACCAAGAGATCCGTTGTTGAAAGTTTTAACTATTATATAGTACTCAGACAATAATATTAACAAGAGTTTTAGGTCCTCTGGCAGGCACTGACCAGCCGAAGCCGGTGGCCAAAAGGCGGGCCTGCCAAAGCAACAAAGGTAATGTAAACAAAGGGTGGAGTGTGCAGGCAGCTAGGTTTTAACCCAACTACCTGTTAAACTCTTTAATGATCCTTCCGCAGGTTCACCTACGGAAACCTTGTTACGACTT
>GQT2G8G02C1153	OTU205|8
GACATTCTGTTACATTCGTATGGTGTATATGAAAACATAGGCCTGGAAACTAACAAGGAAAGCCGTTAAGCAGTTCCTCACGACCGAGTTACCTCGGAAAACTGAATCCAGGTCTACAAAAGGTGCACAGGTGGAGATATAAAGATGACATGGCGTGCACATGTCTTCGAAAAGACCAGCAGCAACCAAGCCAAGTTCATTCAATAATGATCCTTCCGCAGGTTCACCTACGGAAACCTTGTTACGACTT
>GQT2G8G02EKG80	OTU206|8
GAACGTCGACTCCCAGCCATCACAGGCGAGACCGGTCATATTAAAGTCCTCTAGCATTTCTAGACGAGACCACCGCGGCTTGATCTGTGGGCCCACTTAAGGGCTGCTGGTACAACAAAGTCAGTTGCTTACAGCAATTCGGCGGTATTGTCCTGCCCTGTTGGGCTAGACTCCATGATTACTTTATAGTCGCCATGTCAGGCTTCACTGGGTTAATTATTTAACGGGAAGGAAAACCTTGTTACGACTT
>GQT2G8G02EW46L	OTU207|7
TTCTTCATCGATGCCAGAACCAAGAGATCCGTTGTTGAAAGTTTTAACTATTAGATAGTACTCAGACGACACAAACATTCAGAGTTTTAGGTCCTCTGACACGCGCGAGCCAGCCGGAGCCGGTACCCGAAGGCGGCGTGCCAGAGCAACGAAGATATAATACACAAGGGTGAGGTTTGCTACCCGCGAGGGCAGCGAACACTGTAATGATCCTTCCGCAGGTTCACCTACGGAAACCTTGTTACGACTT
>GQT2G8G02EUIE2	OTU208|7
CGTTCTTCATCGATGCCAGAACCAAGAGATCCGTTGTTGAAAGTTTTAACTATTATATAGTACTCGGACGACATTAAATAAGAGTTTTGGGTCCTCTGGCGAGCACTGACCAGCGAGAGCCGGTGGTCGTGAGACGGGCTCGCCAAAGCAACAAAGGTGCGTAAACACAGGGTGGGAGATTTACCCCGAAGGGCAAGTTCTCTGTAATGATCCTTCCGCAGGTTCACCTACGGAAACCTTGTTACGACTT
>GQT2G8G02DPYGM	OTU209|7
TCTTCATCGATGCCAGAACCAAGAGATCCGTTGTTGAAAGTTTTAACTATTATATAGTACTCAGACGACATTAATAATAAGAGTTTTGGGTCCTCTGGCAAGCACTGACCAGCCGAAGCCGGTGGTCCAAAGACGGGCCTGCCAAAGCAACAAAGGTAATATAAACAAAGGGTGGGAGATCTACCCCGAAGGGCATATTCTCTTTAATGATCCTTCCGCAGGTTCACCTACGGAAACCTTGTTACGACTT
>GQT2G8G02EVB74	OTU210|7
GTTGTAAACGATTATATCGTACTCAGACAAACATAAACTATCCACGAGTTGGGGCCCTCTGGCAGAGCCCAAGCCTGGAACCACCCGGGCAGGGGCCTTGCCAAAGCAACAGAGGTAAGGTAAACAAAGGGTAAGGGGTGTCACCGCCCGGGGAGCCCAAGGGCTCGACGGGGGCTTGTCCCGGGGACCGGAGTCCCCTTTCAGTAATGATCCTTCCGCAGGTTCACCTACGGAAACCTTGTTACGACTT
>GQT2G8G02DS0WL	OTU211|7
GCGTTCTTCATCGTTGCCAGAACCAAGAGATCCGTTGTTGAAAGTTTTGTTTAATTTAACTTGTTCTCAGACTTCAATTTTAAGGCAGGGTTGGCTAATTCCGGCAGGCGGGGCCGCCCGCGAACGGGCGGTGCTCCCCGCCAGGCGCCGAATCCTGGCCGCGGTTACAGAGGGTGGGGATTGTGCCCGGAGGCGTTAACCCATTAATGATCCTTCCGCAGGTTCACCTACGGAAACCTTGTTACGACTT
>GQT2G8G02EJPIY	OTU212|7
TAATGATCCTTCCGCAGGTTCACCTACGGAACGTCTAAACTCGACTCCAAAGTCGAGACCGATCATATTAGAATCCGGTTAACCAGTATAACCAGACCACCGCGGCTTGATCTGTGAGCCCAATGATTGGACTGCTGGTACACCGAAGTGATAACAGCATTTCAGCGATGTTGTCCATTTGAAAGGACTCCACGATTGTTTATAAAAGTCGCCGTGTCAGGCTTCGATGGGTAAAACCTTGTTACGACTT
>GQT2G8G02CZ0BI	OTU213|7
GTTCTTCATCGATGCGAGAGCCAAGAGATCCGTTGCTAAAAGTTGTATAAATTTATAATAAATGACTTTCTAACATTTTAAACTGAAGTTTTAAAAGACCTTGGCGGGGAGTCCCTATTATGAGCGCATAAAATGCGACCCCGCCAAAGTAACCAGAACAGTTCACAAAGGTATGGGATTGAATTTGGTCAAAGACCTATTCATTAATGATCCTTCCGCAGGTTCACCTACGGAAACCTTGTTACGACTT
>GQT2G8G02DAFDD	OTU214|7
TGCCAGAACCAAGAGATCCGTTGTTGAAAGTTTTAAAATGTTATCCATTTGAAGCTCAGACTGCACTGATTGACAAGAGTTTGGCTGTCCTCTGGCGGGCGCGGTCCGACCGAAGCCGGCGGCGGCCGAGGCCGCGGGCCCGCCAAAGCAACGCGGTAGGTACACAGAGGGTTGGAGGTCGGGCCCCTGGGGGCCCTAACTCTGTAATGATCCTTCCGCAGGTTCACCTACGGAAACCTTGTTACGACTT
>GQT2G8G02EXC0C	OTU215|7
CGTTCAAAGATTCGATGATTCACTGAATTCTGCAATTCACATTACTTATCGCATTTCGCTGCGTTCTTCATCGATGCGAGAGCCAAGAGATCCGTTGTTAAAAGTTTTATTTGTTATAATGATTTACGTTCATGACTACTGGTTTGTAGGTCCGAAGACCACGGTGCACAGGTGTATGAAGGGAAAAGTGCTTGCGCACATCTCTAATGATCCTTCCGCAGGTTCACCTACGGAAACCTTGTTACGACTT
>GQT2G8G02D1H9T	OTU216|7
AGAGATCCGTTGTTGAAAGTTGTTTATAATTTGTACATTGGTACGGTTGACATTCTGTTACATTCGAGTGTGGAAAATTGCCTCGGAGGTCACGTTGTATCCAGCCGTGTTCCAAGTAAGATGTTCACAGGTGTGTGGATTTGCGCCCCGAGTGTTCACATGCATGTTACTGCCAGCACAACTTGAGACGACTTGAAGTTTCATTAATGATCCTTCCGCAGGTTCACCTACGGAAACCTTGTTACGACTT
>GQT2G8G02C2H40	OTU217|7
CAGAACCAAGAGATCCGTTGTTGAAAGTTTTAGTTTATTTAACTAGTTTCAGATTTAACATGGTTAAAGAATTTGTGATGGGCTACTGACGAGCACTGGCCAGAGGTCGAAGACCCCCGGCGGTCCGGTTAAAGACGGGCCCGCCAAAGCAACATGGTAGTTATACAAAGGGTTGGAGATCGGGCCTGGAAGACCCTAACTCATTAATGATCCTTCCGCAGGTTCACCTACGGAAACCTTGTTACGACTT
>GQT2G8G02EVFJ2	OTU218|7
GTATACTGACAGAAGTTTACAGAAATGGTTTATGGTGGGCCTCAGGCGGGCTGACAGCACTAGGCATGCCGTCGAAGCAACAGGAAGTTCACAATGGTTTGAAGTAACGAGTACCACACGAAGTCGAGACAACGGTGGCATTACGTTGGTTTAGAGCCCCAAGGGCTGGTTCCCCCCGGACTTTCATCCAGGGTGAAGGATTTTTAATGATCCTTCCGCAGGTTCACCTACGGAAACCTTGTTACGACTT
>GQT2G8G02EQJSS	OTU219|7
GCGTTCTTCATCGATGCGAGAGCCAAGAGATCCGTTGCTAAAAGTTGTATAGATTTAATAAATCACTTTCTAACATTTTAAACTAAAGTTTGAAAAGACCTTGGCGGGGAGTCCCGAAAGGGCGCATTAAATGCGACCCCGCCAAAGTAACCAATACAGTTCACAAAGGTGTGGGATTGAATTAGGTCCAAAAGACCGATTCATTAATGATCCTTCCGCAGGTTCACCTACGGAAACCTTGTTACGACTT
>GQT2G8G02DBTK2	OTU220|7
AGAACCAAGAGATCCGTTGTTGAAAGTTTTAGTTTATTTAACTAATTTCAGATTTAACATGGTTAAAGGGTTTGTTGTGGGCTACTGACGAGCACTGGCCAGGGATCAAAAGATCCCCAACGGTCCGATTAAAGACGGGCCCGCCAAAGCAACTTGGTATTTATACAAAGGGTTGGAGATCGGGCCTGGAAGACCCTAACTCATTAATGATCCTTCCGCAGGTTCACCTACGGAAACCTTGTTACGACTT
>GQT2G8G02C06T4	OTU221|7
ATCGATGCCAGAACCAAGAGATCCGTTGTTGAAAGTTTTAACTATTAATATAGTACTCGGACGACATTTTAACAAGAGTTTGGTTTCCTCTGTCGGGCGCGGGCCAGCGCGGAGGCCGGCGGTCCCGAGGGACGGGCCCGACAAAGCAACAAAGGTATGATAAACAAAGGGTGGGAGATCTACCCCGAAGGGCCAAGTTCTCATTAATGATCCCTCCGCAGGTTCACCTACGGAGACCTTGTTACGACTT
>GQT2G8G02DDEFD	OTU222|7
CAAATCGCATTACATTTCGCACTTGACTGCGTTCTTCATCGGGGCAAGAGCCAAGAGATCCATTGTTAAAAGTTGTCATAATTAAGTAAACGTACTCTGTCAAAAGGTACAAGCGTGAATATGATCCGGGACTCGCATCCCGACCAAATGTCGGCGGCAGGCGCAGTGGCTTTAACCCCCCTGCACCTACCCCCTCTCGATTTGCAATGATCCTTCCGCAGGTTCACCTACGGAAACCTTGTTACGACTT
>GQT2G8G02DUQ58	OTU223|6
ACTTATCGCATTTCGCTGCGTTCTTCATCGATGCCAGAACCAAGAGATCCGTTGTTGAAAGTTTAATTTTTGTTTGTTGTTCAGACGATTACAGGTACTGCAAAGCGTTTTTGGGGGGTCCCCATTGGCAGGCGAGCCTGCCGAGGAAACGAAAGGTACTCAAAAAGGCAAGGGTTCTATCTCGACAGGGCCGAAGCCCTACGATAATGATCCTTCCGCAGGTTCACCTACGGAAACCTTGTTACGACTT
>GQT2G8G02DEE5V	OTU224|6
GCGTTCTTCATCGATGCCAGAACCAAGAGATCCGTTGTTGAAAGTTTTAACTATTGAATAATAACTCAGACAGTATATTAATCAGAGTGTTGGTTCTCTGGCAGGCACTAACTAGCCAAAGCCAGTAGCCACAGGCAGGCCTGCCAAAGCAACAAAGTAAATAAACATAGGGTGGGAGATCTACCCCTAAGGGCAAGTTCTCAGTAATGATCCTTCCGCAGGTTCACCTACGGAAACCTTGTTACGACTT
>GQT2G8G02DWFJU	OTU225|6
GTTGTCAATTATACTTCAAGTTACTCTGTCAAACAGCACAAGCGTGAATATGATCCGGGACTCGCATCCCGACCAAATGTCGGCGGCAGGGCGCAGTGGGAGGAGTGCGAGATGGAATAGCACGCAGCATAGCCTCACAGCATAGCCACGCACCCTTCCATCCCACGCACTCTTCCCCCTACCGCACCTACCCCCCATGATTTGCAATGATCCTTCCGCAGGTTCACCTACGGAAACCTTGTTACGACTT
>GQT2G8G02ER0UE	OTU226|6
CGTTCTTCATCGTTGCCAGAACCAAGAGATCCGTTGTTGAAAGTTTGTTTAATTAACTTGTTCTCAGACTTCAATTTTCTAGGCAGGGTTGGCCTAATTCCGGCAGGCGGGGCCCTCCGCGAAGCAGGAGGGGGCTCCCCGCCAGGCGCCGAATCCGGGCCGCGGTTACAAAGGGTGGGGATTGTGCCCGGAGGCTTTAACCCATTAATGATCCTTCCGCAGGTTCACCTACGGAAACCTTGTTACGACT
>GQT2G8G02C6VWK	OTU227|6
AAGAGATCCGTTGTTGAAAGTTTTGCTTTAATTTAATTTATACTTTAGACGACATATTTTAACAAGAGTTTAATTAGGCTATCGACGAGCACTGACCAGAGAGTTGTGACACCCCCGGCGGCCCCCGGAGAGGCGGACTCGCCGAAGCAACGTGGTTTGGTAAACAAAGGGTTGGAGGTCGAGCCTAAAAAGACCCTAACTCGATAATGATCCTTCCGCAGGTTCACCTACGGAAACCTTGTTACGACTT
>GQT2G8G02CY1K1	OTU228|6
AGAACCAAGAGATCCGTTGTTGAAAGTTTTGATTCATTTATGTTTTATTCTCAGAGTTTCAGTGTAAAACAAGAGTTGGGTTGGCCGCCGGCGGGCCGTCTCAACACCCGAGGGTGAGGGGCCCCGAAGGACCGGCTGGCGCCGAGGCAACAGTAAGGTATAAGTTCACAAAGGGTTTCTGGGTGCGCCTGGGGCGCGTTCCAGCAATGATCCCTCCGCTGGTTCACCAACGGAGACCTTGTTACGACTT
>GQT2G8G02D5HSI	OTU229|6
GAGATCCGTTGTTGAAACTTAGTTTAAAAGATGTGTTTACATCGTGTACATTCGTTTTACAATATATGAGTTTATAATATAGCAGACGGGCCACCCCCCCGAGGGGGCTCCCCGTCTCACGAGTTCACAGGTGTGTGTGGATGAAAGAGAAGGCGTGCACATGCCCCGGAGGGCCAGCTACAACCAACCCTACTATTCATTCAATAATGATCCTTCCGCAGGTTCACCTACGGAAACCTTGTTACGACTT
>GQT2G8G02EIBQV	OTU230|6
CAAGAGCCTAGAGATCCATTGTTAAAAGTTATTTGTTTTGTTTTGTAATGATATAATCAGATAATTTGCAGAAATGTCATGTGCAGTTGTATAACAATGCAACATGGAACTTGTGTTATCCTTGCATTGGATGTGGAGAAATGAAATGCAGAATGAATCCACATGCACGTTTCTACAATAATACAAGAATGAACAGGGATTTGTTAATGATCCTTCCGCAGGTTCACCTACGGAAACCTTGTTACGACTT
>GQT2G8G02DXV8O	OTU231|6
AATGTTCTGCGATTCACACTACATTTCGCGCTTCGCTGCGTTCTTCATCGATGCGAGAGCCAAGAGATCCTTTGTTGAAAGTTTTATTTCTTGTATTTGATTCAGACACATAGACTGATTATAGCATAAAAACGACGCCGAAGCGTCGAAGCACATGTTGCTTCCACAGGTTTGCAAGGTTTGAAGGCCCAGAGGCCATTCAGTAATGATCCCTCCGCAGGTTCACCTTACGGAGACCTTGTTACGACTT
>GQT2G8G02DV61B	OTU232|6
CATCGATGCCAGAACCAAGAGATCCGTTGTTGAAAGTTTTAACTATTATATAGTACTCAGACAATACAATTAAACAGAGTTTTAGGTCCTCTGGCAGGCGCTGACCAGCCAAGGCCGGTGGTCTAAAGACGGGCCTGCCAAAGCAACAAAGGTAATGTAAACAAAGGGTGGGAGGTTTAGAAGGTGTTACCCAACCAATCTCTATAATGATCCTTCCGCAGGTTCACCTACGGAAACCTTGTTACGACTT
>GQT2G8G02D6F3M	OTU233|5
TCGCTGCGTTCTTCATCGATGCGAGAGCCAAGAGATCCGTTGTTGAAAGTTTTCTTTTTCGATATTTCGTATACATACTTTGACTGGTGTTTAAAGTGAGCCGCAGAAAGTTGAATCGGTACAAGTACCAATTTTTCTCTCCGCCAATGAGTGCACAGTGTATAGAGTGGGGTCACGCGTTGCAAGCAACTGCGCTAAATTCACTAATGATCCTTCCGCAGGTTCACCTACGGAAACCTTGTTACGACTT
>GQT2G8G02EQ2S9	OTU234|5
TTTGACAAGAGTTTATATAGGCTATCGACAAGCACTGACCAGAGGGTGGTGACACCCTCCGGCGGCCCCGGAGAGGCGGACTCGCCGAAGCAACGTGGTTTGGTAAACAAAGGGTTGGAGGTCGAGCCTAAAAAGACCCTAACTCGATAATGATCCTTCCGCAGGTTCACCTATAATGAGGTTAGCAAATGTTACGGGTTGAATGAGAATGAGGATTTGACACGTACCTACGGAAACCTTGTTACGACTT
>GQT2G8G02DYAGY	OTU235|5
GCAAGCCTGCCGAGGAAACAGTGGGTGCGCAAAAAGCAAGGGTGGTATTCAGGTGGTGGGCTCGATCGGCGCACAGCGCAAGCGCGTGTTGTAGAGGGGTACTCCCTCCACAACAGGACAGGCACCGCCGCCGCCAACCAGGGTACGCCGCGTGAGGCGCCCGTGACTGTCCTTTCGGAGAGCCCACCCCCGTGGGTTGTATAATAATGATCCCTCCGCAGGTTCACCTACGGAAACCTTGTTACGACTT
>GQT2G8G02EHOLS	OTU236|5
CACTGGATTCTGCAATTCACATTACTTATCGCATTTCGCTGCGTTCTTCATCGATGTGAGAGCCAAGAGATCCGTTGTTGAAAGTTATATTTGTTATAATATGTTTACATTCATTGACATTATGTTTGGTTTGGTGCCCGAAGGCAAATAGTTCACAGGTGTATATCATATTTTAAAGCTAGGCTCGAAAGCTTCGCCGATTATTAATGATCCTTCCGCAGGTTCACCTACGGAAACCTTGTTACGACTT
>GQT2G8G02DLL6C	OTU237|5
CGTTCTTCATCGTTGCGAGAGCCAAGAGATCCGTTGTCAAAAGTTGTTTATATTTATATATAATTTCAGACAAGTTGATATGGTTTGTTTAAATGTTTGGCAGCTTATACCAAGGTATAAACTACCAAAAGACAACATGGTGCACAAGAGGTGTATTTGGCAATGAGGACTCCTTTCGGTATCAACTCAAAAACCAAGTATCAGTAATGATCCAACCGCAGGTTCACCTACGGTTACCTTGTTACGACTT
>GQT2G8G02DDNEX	OTU238|5
TCATCGATGCCCGAACCAAGAGATCCGTTGTTGAAAGTTTTGACTATTAGATAGTGCTCGGACGACACGTTAACTTCAGGGTCTAGGGTCTTCTGACGAGCGCTCACCAGCGAGACGCCGGTGGCCGAAACGAACGGCCCGCCGAAGCAACAAAATGGTAAGGGAAGCAGGGTGGGAGGCATACCCCGAAGGGCACGAACTCGGTAATGATCCTTCCGCAGGTTCACCTACGGAAACCTTGTTACGACTT
>GQT2G8G02EIHB7	OTU239|5
ATTCGATGATTCACTGAATTCTGCAATTCACATTACTTATCGCATTTCGCTGCGTTCTTCATCGATGCAAGAGCCAAGAGATCCGTTGTTAAAAGTTTTATTTGTTATAATAATTTACGTTCGTCACAGTTGTATTTAAAGACCCGAAGGCCAACAGTTCACAGGTGTGTATAGATCAGAGCGGCCGAAGCCAGCTCAATTCACTAATGATCCTTCCGCAGGTTCACCTACGGAAACCTTGTTACGACTT
>GQT2G8G02D3DLR	OTU240|5
CCAAGAGATCCGTTGTTGAAAGTTTTAAAAATAATTTAATTTTTATTACTCAGAAGACATGATTATTCAAGAGTTTTGAGGGGCTATTGACAGGCACGAGCCAGAGGCCAGTAACGACCGCCGACGGTCCGAAGACGGGCCCGCCAAAGCAACATGGTAATTAAACATAGGGTTGGAGGTTAGGCCTAGAAGACCCTAACTCGATAATGATCCTTCCGCAGGTTCACCTACGGAAACCTTGTTACGACTT
>GQT2G8G02DKLJP	OTU241|5
CAGAACCAAGAGATCCGTTGTTGAAAGTTTTAGTTTATTTAACTAGTTTCAGATTTAACATTGTTAAAGAGTGTTGTGTGGGCTACTGACGAGCACTGGCCAGAGGTTGAAAACCCCCGGCGGTCCGGTTAAAGACGGGCCCGCCAAAGCAACATGGTAGTTATACAAAGGGTTGGAGATCGGGCCTAGAAGACCCTAACTCATTAATGATCCTTCCGCAGGTTCACCTACGGAAACCTTGTTACGACTT
>GQT2G8G02EJUPA	OTU242|5
GCTAGCTGCGTTTTTCATCGATCTGCGAACCGAGTGATCCGCCGTTTGCAGTTGTTTAAGTATTTAAATTCCTTTCTAAACACAGTGCACTGCGTGTGCTCACTTTACTCGAATAGTTACGGACGTGCACTGTTAAGCGCTAGGCCGCAAAACTTATCCATAAGCATGGTTTAATTCATCACATTCGGTATACAGAAGTATCGGTAATGATCCTTCCGCAGGTTCACCTACGGAAACCTTGTTACGACTT
>GQT2G8G02DXT9Z	OTU243|5
TTTCGCTGCGTTCTTCATCGATGCGAGAGCCAAGAGATCCGTTGTTGAAAGTTGTATTTAGAATTAATTATTCGAATAGCTTCAGACAAAAAAATTACAATAAAGGGTTGGTATTATGGCTGCCGCGACGCGTAAACGACACGACAGCAAACATTGCACACAAGGTGAGTACTTGTTTAAAAAGTGCAGTAAAACACTTATTATGAATGATCCTTCCGCAGGTTCACCTACGGAAACCTTGTTACGACTT
>GQT2G8G02EJOFO	OTU244|5
ATTGCTCAGACGGTTCAAAATGTATTCAGATGATGTTCTTTTAGCTACTGGCAGGCTCACAACCGTGCCTGTTAAGGGGGGCTGCTGCCAAAGCAAGGGGGAATTCACATGGATGGATAGATCAACCGCTTTCGTCGGAGCAAGCTCCTCAGGAACGGTATCTCCTCATTGAATCACCATGGCACGAGGCCACGGTTGGATTTTTAATGATCCTTCCGCAGGTTCACCTACGGAAACCTTGTTACGACTT
>GQT2G8G02D0E5H	OTU245|5
CGTTCTTCATCGATGCCAGAACCAAGAGATCCGTTGTTGAAAGTTTTAACTATTATATAGTACTCAGACGACATTAATATTCAGGGTTGGGGGTCCTCTGGCGAGCACTCACCAGCGGGAGCCGGTGGCCGAGGCGGCTCGCCAAAGCAACAAAGGTTTAATAACACAGGGTGGGAGATCAACCCGTGAGGGCTGTGTTCTCTGTAATGATCCCTCCGCAGGTTCACCTACGGAGACCTTGTTACGACTT
>GQT2G8G02DNUWK	OTU246|5
TGTTGAAAGTTGTATTTTGTTTCTTTCTGCTCTCGCGAGCATACTAGATACATGACATTCTAATGACATACATTGGGTGTGTAAAAAACATAGAGCTTCACTTTCGCAAAGCCCTACTAAAAGTTCACAGGGGTAAAATGGATGAGTAGGAAATGCCCGTGCACATGTCCCTAAAGACCAGCACTTGACAATCCTTCAAATCGTTAATGATCCTTCCGCAGGTTCACCTACGGAAACCTTGTTACGACTT
>GQT2G8G02EVLRB	OTU247|5
GTTTTAAGAGGTTGGCCATCGACGGGCACTGTCCAGCGGGGTTTTGAGGCCCGCCGGCAGCCGACAGATCCTGTCGACAGGCCCGCCGAAGCAACGTGGTAAGGTAGACACAGGGTTGGAGGTCGGGCCAGAAGACCCTAACTCAGTAATGATCCTTCCGCAGGTTCACCTGAGATCACAAGTTAGCGAAATGTCACGACAGGAGAGGAATTCGATGCTTAACATACCTACGGAAACCTTGTTACGACTT
>GQT2G8G02EXZLF	OTU248|5
GATGCCAGAACCAAGAGATCCGTTGTTGAAAGTTTTGCTTATTTACTAAGACTCGGACTTCATTAATTGACAGAGTCTAATGGGGCTTCTGACGGGCACTCGTCCACCGAAGTCGACGGGGGGCTAACGCTCCGCGGCCCGCCAAAGCAACAAAGGTAAGTAAACAATGGGTGGGAGGTTCGGGCCCAGAGGACCCTATCTCGATAATGATCCTTCCGCAGGTTCACCTACGGAAACCTTGTTACGACTT
>GQT2G8G02EQABN	OTU249|5
AAGTTGTATTGTATTGCGTTAAACGCGGCATGCATTCCATGAGACTTTGTTACAGTGTGTGTGTAAAGATGCAGAACCACAGCAGGAGGACAGGCCTCCCGACCATAGAACTACAGAGGGTGCACAGGGTGTGAGTGGATGTGTGAACAGAGCGTGCACATGCCCCCATTTGGGGACCAGCAACAACTCTTGTTGACAATTCAGTAATGATCCTTCCGCAGGTTCACCTACGGAAACCTTGTTACGACTT
>GQT2G8G02EC5X6	OTU250|5
CTTTTTACTTCAGTCAAATTGGCCAGGTTGGTTGTTCTTTGACTTTACCGTCACTACTCTACTCTCGTCCTCAAATAAACTAAGTAATAGCTTGTTTCGTCAAGTAGATACGCAACGGACAAAGCCAAGAGACATTTTAGTGCACAATGGGTTGATCACTGCTACAAGGACTCTTGCGAATCAACTCATAGCAGTGGAAATCAGTAATGATCCAACCGCAGGTTCACCTACGGTTACCTTGTTACGACTT
>GQT2G8G02EURX7	OTU251|5
TCATCGATGCCAGAACCAAGAGATCCGTTGTTGAAAGTTGTAATTATTAATTTGTTACTGACGCTGATTGCAATTACAAAAGGTTTATGTTTGTCCTAGTGGTGGGCGAACCCACCAAGGAAACAAGAAGTACGCAAAAGACAAGGGTGAATAATTCAGCAAGGCTGTAACCCCGAGAGGTTCCAGCCCGCCTTCATATTTGTGTAATGATCCCTCCGCAGGTTCACCTACGGAGACCTTGTTACGACTT
>GQT2G8G02DCVBX	OTU252|5
ACGTATCGCATTTCGCTGCGTTCTTCATCGATGCGAGAGCCAAGAGATCCGTTGTTGAAAGTTGTATTTTGAATTATTTATTCATAATATTTTTCAGACAAAGAGTTAAAAATAGGTTGATGTTTGGTCATTCTCATAAGAGAACGACTGACATTGCACACAAGGTGGATATGGATTTAAAAAGTGCCATAAAACACTTATTATGAATGATCCTTCCGCAGGTTCACCTACGGAAACCTTGTTACGACTT
>GQT2G8G02DRQ6Y	OTU253|5
TTCTTCATCGATGCCAGAGCCAAGAGATCCGTTGTTGAAAGTTTTAACTATTATATAGTACTCAGACGACACATATTACAAGAGTTGGTTGGGTCTCTGGCGGGCACACACAGGCCGGAGCCCGTGGCAAGAAGCGTCCCGCCAAAGCAACAAAGAGAATAGATATCAAGGGTGGGAGGTCTACCCGTGAGGGCAAGAACTCTGTAATGATCCTTCCGCAGGTTCACCTACGGAAACCTTGTTACGACTT
>GQT2G8G02D9NXL	OTU254|5
GTTCTTCATCGATGCCAGAACCAAGAGATCCGTTGTTGAAAGTTTTGACTTATTAAGTACAATACTCAGAGATGCCATAAAAGTTCAAGAGTTAGATACCTCCGGCGGGCGCCCGTTAGGGCCGGGGACCCCGGAGACCGGGGCCAACCCGCCGAAGCAACGTTGAAGGTAAGTTCACAATGGTTTGGGAGTTTTGCAACTCTTTAATGATCCCTCCGCTGGTTCACCAACGGAGACCTTGTTACGACTT
>GQT2G8G02ED14L	OTU255|5
TTGAAAGTTTTGATTTAATTCAAAATTTTACTCAGACGACCGGTTTATATAACAAGAGTTTGGTTTAACTCTGGCGGGAGCTCCCCCGGGAACCCGTGAGGGTCCCTGGGAGGTTCGGAAAAGACCGAACGGTCCCGCCAAAGCAACAAAGTAGTTTTTAACAACAGAGGGTTGGAGGTCGGGGTTTTTAAGCCCCTTTCTCTTTAATGATCCTTCCGCAGGTTCACCTACGGAAACCTTGTTACGACTT
>GQT2G8G02DMT50	OTU256|5
GATCCGTTGTTGAAAGTTTTCTTTTTTCGATATTTCGTATACATTCTTTGACTGGTGTTTAAAGTGAGCCGCAAAGAAAAGCAATTTTCTTTAAACTGAGAAATTTTCATTTCACCGCTTTAATCGATTACATTTTCTTTGCCAATGAGTGCACAGTGTATAGAGTGGAGGTCACGCTCTGCAAGCAGATGCGCTAAAATTCACTAATGATCCTTCCGCAGGTTCACCTACGGAAACCTTGTTACGACTT
>GQT2G8G02EFQ3K	OTU257|5
CATCGATGTGTGAGCCAAGAGATCCGTTGTTGAAAGTTTTATTTTGTTATAATAAGACTACATTTGTTACATATAATAGTTTGTAAAAGGTCAGACAACCCAAGGACCGAAGTCCAGAGAGTCATCTTACAGTGCACAGGTGTTATGGATGTGAAGGGTGCGAGGGGCTTGCCGAAGCAGAGACACCCAAGCGTTTGTATTCACTAATGATCCTTCCGCAGGTTCACCTACGGAAACCTTGTTACGACTT
>GQT2G8G02DKD1I	OTU258|5
GCGTTCTTCATCGACGCCAGAACCAAGAGATCCGTTGTTGAAAGTTTTAACTATTATATAGTACTCAGACAATAAAATATTCAGAGTTTGGGTCCTCTGGCAGGCACTGACCAGCCGAAGCCGGTAGCTTGAAGGCAGGCCTGCCAAAGCAACAAAGTATGTAAACATAGGGTGGGAGATCTACCCCGAAGGGCAAGTTCTCTGTAATGATCCTTCCGCAGGTTCACCTACGGAAACCTTGTTACGACTT
>GQT2G8G02EX0DF	OTU259|5
ATGCGAGAACCAAGAGATCCGTTGTTGAAAGTTTTTTGCTATTGTGTTTTCACTCAGACTTTAATTTTAAAATGAGTTTAAGTTGAGTCTCTGGCGGAGGCTCGCCAGCCTGGGTCGACGGTGGGCAAAAAGCCCACGCCCCGCCAAAGCAACAGGTATGTAGACAAAGGGTTGGAGGTTCGGGCCACAGGGACCCTAACTCGGTAATGATCCTTCCGCAGGTTCACCTACGGAAACCTTGTTACGACTT
>GQT2G8G02EF2CF	OTU260|5
TCCATTGTTGAAAGTTGTATAAGATGCGTTTTATAGCATTGATACCATTCTGAAGACATACGAAGAGTTTGTGAGAAGACGCGGCTCGGAAGGGCGCAAAAAAGAACCCGACCGACCCACGCGAGTGTGCACAGGTGTGAGATGGATATGAACAAGGCGAGCACATGCCCCGAGAGGCCAGCTTCAACCCTGCACGATATTCGTTAATGATCCTTCCGCAGGTTCACCTACGGAAACCTTGTTACGACTT
>GQT2G8G02C1FH3	OTU261|5
GCCAGAACCAAGAGATCCGTTGTTGAAAGTTTTTAACTATTAAATAGTACTCAGACGACATTGACATTCAGAGTTTGGAATCCTCTGGCAGGCACGATCCAGCCGAAGCCGGTGCCCGAAGGCGGCCTGCCAAAGCAACAATATATATTATACAAGGGTGGCGTGTCTACACATCCCGGGTTAGGGGGATGGCAGAGGTAGCAGTAATGATCCTTCCGCAGGTTCACCTACGGAAACCTTGTTACGACTT
>GQT2G8G02ETBTT	OTU262|5
CGATGCCAGAACCAAGAGATCCGTTGTTGAAAGTTTTAACTATTGTATAGTACTCAGACGACACTAATATTCAGAGTTTGTGGTTCTCTGGCGGGCACTTACCAGCCGAAGCCGGTAGGCTGACCGAGGCCAGACGGCCCGCCAAAGCAACAAAGGTTATGATAGCACAGGGTGGGAGATCTACCCGGTAGGGCATGAACTCTGTAATGATCCCTCCGCAGGTTCACCTACGGAGACCTTGTTACGACTT
>GQT2G8G02DPW47	OTU263|5
AGAACCAAGAGATCCGTTGTTGAAAGTTTTAACTATTATATAGTACTCAGACAATATTATTAACAAGAGTTTTAGGTTCTCTAGCAGGCACTGACCAGCAGGTGCCGGCGGCCCGAAAGCGGGCCTGCTAAAGCAACAATGGTAATGTAAACAAAGGGTGGAGTGTTCAGAGTAGTGGCCAGAGCCACTACCCTTAGTTCTCATTAATGATCCTTCCGCAGGTTCACCTACGGAAACCTTGTTACGACTT
>GQT2G8G02D4A4S	OTU264|4
TGAATTCTGCAATTCACATTACTTATCGCATTTCGCTGCGTTCTTCATCGATGCGAGAGCCAAGAGATCCGTTGTTGAAAGTTTTGTTTCGTTTATACATTTCACGTTCTTTAGACAATGTTTGGTTGGTAGTCCCGCGTCCCGGAGGACGTGGGAACGGTTCACGGTGTGTGTGGATTTGAAAACGGCCGTGAGGCCAATCTCTAATGATCCTTCCGCAGGTTCACCTACGGAAACCTTGTTACGACTT
>GQT2G8G02EHTU9	OTU265|4
GTTCTTCATCGATGCCAGAACCAAGAGATCCGTTGTTGAAAGTTTTAACTATTAGATAGTACTCAGACGACACTAACATTCAGAGTTTGGGGTCCTCTGGCAGGCGCGATCCAGCCGAAGCCGGTGCCCGAAGGCGGCCTGCCAAAGCAACATGATAATAATACACAAGGGTGGCGTTTCTACCCGTGAGGGCAGGGAACACAGTAATGATCCTTCCGCAGGTTCACCTACGGAAACCTTGTTACGACTT
>GQT2G8G02DDHNZ	OTU266|4
TTCTTCATCGATGCCAGAACCAAGAGATCCGTTGTTGAAAGTTTTAACTATTATTATAGTACTCAGACGACATTAATATTCAGAATTTTGGGTCCTCTGGCGAGCACTCACCAGCAAAAGCCGGTGGCCGAGGCGGCTCGCCAAAGCAACAAAGGTTATAATAACATAGGGTTGGAGAGTCACCCGTGAGGGCGATGTTCTCTGTAATGATCCCTCCGCAGGTTCACCTACGGAGACCTTGTTACGACTT
>GQT2G8G02D34CY	OTU267|4
GCGTTCTTCATCGATGCGAGAGCCAAGAGATCCGTTGCTGAAAGTTTTTTTTGTTTCGATATTTCGTTACATTCTTTGACTAGTGTTATAAAATGAGCCGCAGGTCTAGGTCGGACTATTACTAATCTTTCCTTAACCCGCCAAAAAGTGCACAGTGTTAGAGAGTGGAGGTCAGGCTCTACAAGTAGACGCCCTAAAATTCACTAATGATCCTTCCGCAGGTTCACCTACGGAAACCTTGTTACGACTT
>GQT2G8G02DB1S3	OTU268|4
GCCAGAACCAAGAGATCCGTTGTTGAAAGTTTTGACTTATTTACTTGTTTACTCAGAGATACCATTATAATACAGGAGAGTTTCGTACCTCCGGCAGGCGCCCCCGCCCTCGAGAGGGGAGGCTGCGGCCCCGCCCTGGGGCCGCCTGCCGAAGCAACACTGACGGATAGATTCGCGATGGTTTTAGGGAGTTTTTCAACTCTTTAATGATCCCTCCGCTGGTTCACCAACGGAGACCTTGTTACGACTT
>GQT2G8G02D0QVY	OTU269|4
CCTTCCGCAGGTTCACCTACGGAACGTTTAACCAGACTTCTTCACAAAGACTGACCGATCATATCTAAATTCGCGAATTTGCTAACCACCGGTGTTTGACCTGTGAATCGTATAGACGACTGCTAGTTAACCACTTGACCAACGTAAGTGTTCAGCCTAGCAACAGACCGGTGTTGCCTAATGAGATAGACTGAAATTCAAGGCTTCGAAGGTGGATTACCTACATCGATATTTAACCTTGTTACGACTT
>GQT2G8G02C570K	OTU270|4
CGTTCTTCATCGTTGCGAGAGCCAAGAGATCCGTTGTCAAAAGTTGTTTTTATTTATATATAATTTCAGACAAGTTGATATGGTTTGTTATAAAGTTTGGCAGCCTAAACCAAGGTTTAAACTACCAAAAGACAACATGGTGCACAAGAGGTGTATTTGGCTATGAGGACTCCTTTCGGTATCAACTCATAGACCAAGTATCAGTAATGATCCAACCGCAGGTTCACCTACGGTTACCTTGTTACGACTT
>GQT2G8G02ERYJL	OTU271|4
TGCAATATGCGTTCAAAGATTCGATGATTCACGGAATTCTGCAATTCACACTACTTATCGCAATTCGCTGCGTTCTTCATCGATGCGAGAGCCAAGAGATCCGTTGTTGAAAGTTGTTTTTTTATTTTGGAAATTTTTATATTTTGTTTCATTTAAATACGTTTGGTTAATGAATACCTTGCCCCTAATGGGGCCCTCTTTCAGTAATGATCCTTCCGCAGGTTCACCTACGGAAACCTTGTTACGACTT
>GQT2G8G02EJ0UB	OTU272|4
TTACTTATCGCATTTCGCTGCGTTCTTCATCGATGCCAGAACCAAGAGATCCGTTGTTAAAGTTTTGATTTATTCAATATTGACTCGGACGCAACGATGCAGGGTTGGACGGTCCGCCGGGGGCCCTTTTTGGAAAGGTCGCCCCCGAGGCAACTGGGTCGGATAACATGGGGTTGGAGGTCGGGCCCGGAGGCCCTTGCTCGGTAATGATCCCTCCGCAGGTTCACCTACGGAGACCTTGTTACGACTT
>GQT2G8G02ECFFJ	OTU273|4
CGCATTTCGCTGCGTTCTTCATCGATGCCAGAACCAAGAGATCCGTTGTTGAAAGTTTTAACTATTATATAGTACTCAGACGACATTAATAAAAAGAGTTTCGGTTTTCTCTGGCGAGCATACAAGGCCCGAAGGCAGCTCGCCAAAGCAACAAAGTAATAATACACAAGGGTGGGAGGTCTACCCTTTCGGGCATGAACTCTGTAATGATCCTTCCGCAGGTTCACCTACGGAAACCTTGTTACGACTT
>GQT2G8G02EB9DB	OTU274|4
TTGCGAGAACCAAGAGATCCGTTGTCTATAGTTTAAATTTTATATTTAAAATTTTAGTCAAGTTTAAAAATGGTTTCAAATGTCAGGGCCTAGGTTTAACGCTAGACCCAAAATACTTCACAGTGCACAAATGGTTAGTCACTTTTCCAGCGAATCAGACCGTATAAATACAGTCCTTTTCAAGCTGCAAAAGCGTCATTATATTAATGATCCAACCGCAGGTTCACCTACGGTTACCTTGTTACGACTT
>GQT2G8G02EN2PN	OTU275|4
CGTTCTTCATCGATGCCAGAACCAAGAGATCCGTTGTTGAAAGTTTTAACTATTATATAGTACTCAGACGACACTGATAAATAGGGTTTGGGGTCCTCTGGCGGGCGCACACCAGCACAGGGCCGGTGGCCGAAGCGGCCCGCCAAAGCAACAAAGTTTGAACACAAAGGGTTGGAGAGTCACCCGTGAGGGCGATGTTCTCTGTAATGATCCCTCCGCAGGTTCACCTACGGAGACCTTGTTACGACTT
>GQT2G8G02DIBXI	OTU276|4
CATCGATGCCAGAACCAAGAGATCCGTTGTTGAAAGTTTTAACTATTATATAGTACTCAGACAATATGATTAAACAAGAGTTTTAGGTCCTCTGGCAGGCGCGGACCAGCCGAAGCCAGTGGTCACAAAGACGGGCCTGCCAAAGCAACAAAGGTAATGTAAACAAAGGGTGGAGTATTAGGGTGTAAGCCCACAATGACTCTTTAATGATCCTTCCGCAGGTTCACCTACGGAAACCTTGTTACGACTT
>GQT2G8G02D1AIU	OTU277|4
ACATTCTGTTACATTCGTAAGGTGTATATGAAAACATAGCCCTGGAAACTAACAAGGAAAGCCTATTAAGCAATTCCTCACAACCGAGTTTCCTCGGAAAGTTGAATCCAGGTCTACAAAAGGTGCACAGGTGGAGATATAAAGATGACAAGGTGTGCACATGTCTCCGAAAAGACCAGCATCAACCAAGCCAGGTTTATTCAATAATGATCCTTCCGCAGGTTCACCTACGGAAACCTTGTTACGACTT
>GQT2G8G02DSX8S	OTU278|4
TCGCTGCGTTCTTCATCGATGCGAGAGCCAAGAGATCCGTTGTTGAAAGTTTTTCTTATTTTATTTATATACATACTTTGACCGGTGTTTAAAGTGAGCCGCAAAGAAAAAAATCGAAATCGAAATGACAATCTTTTCCTTCGCCAATAAGTGCACAGTGTATAGAGTGGGGTCACGCTCTGCAAGCAGATGCGCTAAATTCACTAATGATCCTTCCGCAGGTTCACCTACGGAAACCTTGTTACGACTT
>GQT2G8G02D0ZQG	OTU279|4
TGAAAGTTTTAATAATTTGTTATAAACATAATCAGACAGATGACATGGTAATGCAAGAGTTTAATGTATACCTCCCGTGAGTACTCTCCTCGAATGACTGACGTCATCGTTGGAGGGACCGAAGTCACTGCCTCACGGAAGCAACGGGTAAGGTACTCAGAATGGGTTTATAAAGTATATCCATAAAGGGTATGCTATATCTTTTAATGATCCTTCCGCAGGTTCACCTACGGAAACCTTGTTACGACTT
>GQT2G8G02CYQG8	OTU280|4
TTCAAAGATTCGATGATTCACTGAATTCTGCAATTCACATTACTTATCGCATTTCGCTGCGTTCTTCATCGATGCGAGAGCCAAGAGATCCGTTGTTGAAAGTTTTATTTGTTACAATTGATACGTTCATGACTACTGATGTTTGTAAGGGTCCGAAGACCACGGTGCACAGGTGTATGAATGAAAAGTGCTTGCGCACATCTCTAATGATCCTTCCGCAGGTTCACCTACGGAAACCTTGTTACGACTT
>GQT2G8G02DVAYG	OTU281|4
TCGATGCCAGAACCAAGAGATCCGTTGTTGAAAGTTTTAACTATTATATAGTACTCAGACGACACTAATAATCAGGGTTTTGGGTTCTCTGGCGGGCGCTTACCAGCCGGGGCCGGTAGCCGGGCGTGAGCCTGACGGCCCGCCAAAGCAACAAAGTAATAATAACATAGGGTGGGAGATCTACCCGTAAGGGCATGAACTCTGTAATGATCCCTCCGCAGGTTCACCTACGGAGACCTTGTTACGACTT
>GQT2G8G02DVKAG	OTU282|4
TGCGTTCTTCATCGTTGCCAGAACCAAGAGATCCGTTGTTGAAAGTTTTGTTTAATTTGACTTGTTCTCAGACTTCAATTTTCTAGGCAGGGTTGGCTAATTCCGGCAGGCGGGGCCCTCCGCGAGCAGAGGGGGCTCCCCGCCAGGCGCCGAATCCGGGCCGCGGTTACAAAGGGTGGGGATGTGCCCGGAGGCGTTACCCATTAATGATCCTTCCGCAGGTTCACCTACGGAAACCTTGTTACGACTT
>GQT2G8G02D5381	OTU283|4
CGTTCTTCATCGATGCCAGAGCCAAGAGATCCATTGTTGAAAGTTTTAACTGGTTTCTTGCTTGCCGCAAGGGGGACTCCGAGGCTCAGGCGCGCTGCTGGTTTCGGCCGGGTACCGCCGGCGGGTCCCGGGTGGCTCCGCCTGGAGCCGCCCGCCGAGGCACGTTGCTGGTAGGTTCGCGATGGTTTGGGAGCGTAGGCTCGGCAATGATCCCTCCGCTGGTTCACCAACGGAGACCTTGTTACGACTT
>GQT2G8G02D9K2D	OTU284|4
TTCTTCATCGATGCCAGAGCCAAGAGATCCGTTGTTGAAAGTTTTAAATATTAAACTTTTTACTCAGACGACACTAATAATTCAGGGTTTTGGGTCCTCTGGCGGGCACTTACTAGCCGAAGCCAGTAGCTAGGCGGCCCGCCAAAGCAACAAAGGTATAGTATACAAAGGGTGGGAGATCTACCCGTAAGGGCATGAACTCGGTAATGATCCTTCCGCAGGTTCACCTACGGAAACCTTGTTACGACTT
>GQT2G8G02C79BB	OTU285|4
CGTTCTTCATCGATGCCAGAACCAAGAGATCCGTTGTTGAAAGTTTTAACTATTATATAGTACTCAGACGACACATAAACAAGAGTTGGTTGGGTCTCTGGCGGGCACTCACGGGCCGGAGCCCGTGGCAAGAAGCGTCCCGCCAAAGCAACAAGAGAATAGATATCAAGGGTGGGAGATCTACCCGTGAGGGCAAGAACTCTGTAATGATCCTTCCGCAGGTTCACCTACGGAAACCTTGTTACGACTT
>GQT2G8G02DI4IJ	OTU286|4
GCGTTCTTCATCGATGCCAGAACCAAGAGATCCGTTGTTGAAAGTTTTAACTATTATGTAAGACTCAGACGACACATAGAACAAGAGTTGGTGGGTCTCTGGCGGGCACTCACAGGCATAGCCCGTGGCACAAGGCGTCCCGCCAAAGCAACAAGAGAATTAATATCAAGGGTGGGAGGTCTACCCGGGAGGGCAGGAACTCTATAATGATCCTTCCGCAGGTTCACCTACGGAAACCTTGTTACGACTT
>GQT2G8G02EOCDW	OTU287|4
TTCTTCATCGATGCCAGAACCAAGAGATCCGTTGTTGAAAGTTTTAACTATTATATAGTACTCAGACAACACAAATAATTGAATTTGGAGTCCTCTGGCAGACACTGACCAGCCGAAGCCGGTGGTCCAAAGACGGGCCTGCCAAAGCAACAAAGGTATTGTAAACAGAGGGTGGGAGATCTACCCCAAAGGGCAAGTTCTCAGTAATGATCCTTCCGCAGGTTCACCTACGGAAACCTTGTTACGACTT
>GQT2G8G02EU471	OTU288|4
TTGTATATAGATGCGTTACATCGCAATACACATTCTAATACTTTATAGAGTTTGTGATAAACGCAGGCACAGACGCGCTTCACGAAGCCCCGCAAGGAGCACGCTTCACAGATCTGAAACCCACAGTAAGTGCACAGGTGTAGAGTGGATGAGCAGGGCGTGCACGTGCCTCGGAAGGCCAGCTACAACCCAGTCAGAACTCGATAATGATCCTTCCGCAGGTTCACCTACGGAAACCTTGTTACGACTT
>GQT2G8G02DP85G	OTU289|4
TTCACACTACTTATCGCATTTCGCTGCGTTCTTCATCGATGCTAGAACCAAGAGATCCGTTGTTGAAAGTTTTTAAATTTGTTTTTAACTGAAGTTACTGCTACTACAAAGGGTTTTTGATGTCCAGCGGCGGGCAAGCCCGCCGAGGAAACGAAGGTACTCATAAACATGGGGTGCTATCTCAATGGGGGGTTAAGCCCACGGTAATGATCCTTCCGCAGGTTCACCTACGGAAACCTTGTTACGACTT
>GQT2G8G02EGPMA	OTU290|4
TCACTGAATTCTGCAATTCACATTACTTATCGCATTTCGCTGCGTTCTTCATCGATGCGAGAGCCAAGAGATCCGTTGTTGAAAGTTTTGTTTATTAAGATTGATCACGTTCATCACACAGATGTTTGGATACGGCCCGAGGGCCACGGTTCACAAGAGGTTTGGATGTGTAAGGCTGACCGGCGAGCCGGGGGCCAAGTTCACTAATGATCCTTCCGCAGGTTCACCTACGGAAACCTTGTTACGACTT
>GQT2G8G02EOAGA	OTU291|4
CATTCTGTTACATTTTTTGGGGTATATGAAAACATAGGCCTGGACATGCAAGGAAAGCTTGACAGCATTCCTCCCGACCGAGTTGCCTCGGAAAGTGTTACATCCAGGTCTACAAAAAGTGCACAGGTGGAAAGATAAAGATGACGGGTGTGCACATACCCCCGAGAGAGAGGGCCAGCTACAACCACATCAGGTTTTATTCAATAATGATCCTTCCGCAGGTTCACCTACGGAAACCTTGTTACGACTT
>GQT2G8G02DRVCI	OTU292|4
CCGGAACCAAGAGATCCGTTGTTGAAAGTTTTAATTAATTTAATAATTGTCTCAGACTGCATACTTCAGACAGAGTTCACAGGTGGCTTCGGCGGGCGCGGGCCCGGGGGCAGATGCCCCCGGCGGCCGTGAGGCGGGCCCGCCAAAGCAACAAGGTTCGTTAAACACGGGTGGGAGGTTGGACCCCGAGGGGCCCTCACTCAGTAATGATCCTTCCGCAGGTTCACCTACGGAAACCTTGTTACGACTT
>GQT2G8G02DUWZJ	OTU293|4
TTCTTCATCGATGCCAGAACCAAGAGATCCGTTGTTGAAAGTTTTAACTATTAGATAGTACTCAGACGACACTAACATTCAGAGTTTGGGGTCCTCTGACACGCGCGAGCCAGCCGAAGCCAGTGCCCGAAGGCGGCGTGCCAAAGCAACAAAGATATAATACACAAGGGTGAGGTTTGCTACCCGTGAGGGCAGCGAACACTGTAATGATCCTTCCGCAGGTTCACCTACGGAAACCTTGTTACGACTT
>GQT2G8G02D5JWW	OTU294|4
TAATGATCCTTCCGCAGGTTCACCTACGGAACACATGGTCTACAACCTTTTCAGAAGTAGGCCGGTCATATCTGAATCCAAGACAGGTTGGTTTGTTTTTGGACCACCTTCGTTTGATCTGTGGACTGCTATCAGCAGCTGCGTGTTACCATGACAGTATCCAAGCACAGTGAAGATGTTGCCTACATAGGTAGACTGGTATCCAAGGCTTCAGCAGGTGTTTGTTCCTCAAGAAACCTTGTTACGACTT
>GQT2G8G02EPIS2	OTU295|4
GGTCCTACTGGCAGGCAAGCCTGCCGAGGAAACAATAGGTGCGCAAAAAGCAAGGGTATGGTTCAGGCAGCGAGCTCGATAGTGGAGGTCAAACAGAGGTCAGCAGTGTATCGCTGACAGTGTTCTCCAGTCCACCCCAGCTAATGGAACCGAATATCCAAATAACTGTCCTTGCGGAGAGCCTGCCCCCGTGGCCTCACATGTTAATGATCCTTCCGCAGGTTCACCTACGGAAACCTTGTTACGACTT
>GQT2G8G02DI6D0	OTU296|4
GATTCACTGAATTCTGCAATTCACATTACTTATCGCATTTCGCTGCGTTCTTCATCGATGCGAGAGCCAAGAGATCCGTTGTTAAAAGTTTTGTTATGTTTAATATGTTTTGACGTTCTTTACACAGTGTTTTGTAAATTGAGGCCCGAGGGCCAACGGTTCACAGAGGTATGAAGGATGAGATAAGGCCTCTCGGCCAATCATTAATGATCCTTCCGCAGGTTCACCTACGGAAACCTTGTTACGACTT
>GQT2G8G02D5KH8	OTU297|4
TCGCATTTCGCTGCGTTCTTCATCGATGCGAGAGCCAAGAGATCCGTTGTTGAAAGTTGTTTTTGAATTATATTTATTCAAGAATTTTTAAGACAAATTTGTTAAAATTGGTTGATGTAATTAAAAACCACCATGAAGGCGATTTTCAAAACATTGCACACAAGGTGGATATGGATTTAAAAAGTGCCATAAAACACTTATTATGAATGATCCTTCCGCAGGTTCACCTACGGAAACCTTGTTACGACTT
>GQT2G8G02DOW83	OTU298|4
CGTTCTTCATCGATGCCAGAACCAAGAGATCCGTTGTTGAAAGTTTTGTTTAATTTAACTTGTTCTCAGACTTCAATTTTCTAGGCAGTGTTGGCTAATTCCGGCAGGCGGGGGCCCCCGCGAACGGGGGGTGGTACCCGCCAGGCGCCGAATCCGGGCCGCGGTTACAAAGGGTGGGGATTGTGCCCGGAGGCGTTAACCCATTAATGATCCTTCCGCAGGTTCACCTACGGAAACCTTGTTACGACTT
>GQT2G8G02DX1I3	OTU299|4
CAGAACCAAGAGATCCGTTGTTGAAAGTTTTAACGATTTATATTTATACTCAGACAACACAGTTAAGAAGAATTTAATAAGGCTACTGGCGGGCACTGGCCAGAGGCGATCAAGCCTCCGGTGGCCCCGAAAGGCGGGCCCGCCAAAGCAACATGGTAGTTTAAACACAGGGTTGGAGGTCGGGCCTGAGAGACCCTAACTCGGTAATGATCCTTCCGCAGGTTCACCTACGGAAACCTTGTTACGACTT
>GQT2G8G02EV4PF	OTU300|4
CAAGAGATCCGTTGTTGAAAGTTTTAATTGATTAAATCTTTATTCTCAGACGACTGGTTATATCAAGAGTTTGGTTGGACTCTGGCGGGCGCTTGCCGGGCCGAAGACCGACAGTCCGTCACGAGGACGAACGGTCCCGCCAAAGCAACAGGTTTCTTTAAACAACATAGGGTTGGAGGTCGGGCCGTGAGACCCTATCTCTTTTAATGATCCTTCCGCAGGTTCACCTACGGAAACCTTGTTACGACTT
>GQT2G8G02DNLE2	OTU301|4
AGATCCGTTGTTGAAAGTTTTGACTTATTTAAAAGTTTACTCAGAGAGACATAAAATATCAAGAGTTGGTTCGGCACTCCGGCGGGCAGCCTCCCGCGAGCGGGAGACCCGAGGATCCGGGGCCCGAGGGCCTTCCGGACCGCCAGCGCCGAGGCAACCGTACGGGTAAGATTCGCGATGGTTTGTGGGAGTTTTGCAACTCTGTAATGATCCCTCCGCTGGTTCACCAACGGAGACCTTGTTACGACTT
>GQT2G8G02D2EJ8	OTU302|4
TCATCGATGCCAGAACCAAGAGATCCGTTGTTGAAAGTTTTGACTCATTAATTTCTTTTGGTCATACATGCCACTAAAGCACTGGGTTTTATGGGATTCTGACGGGTGCTTCTGCGAACAGAAGCAGGCGGATCCGCCTAAAGTCACCCGTCGAAGCAACTACAATAGGTAAGTTCACAGGGGTTCGGGAGCTTTGCAACTCTGTAATGATCCCTCCGCTGGTTCACCAACGGAGACCTTGTTACGACTT
>GQT2G8G02DSC9Q	OTU303|4
GCCAAGAGATCCGTTGTTGAAAGTTTTTTTGTTATGGTTTGTTTACATTCTTTAACTCGTGTTTAAAAAGAGCCGCATTGAAGTCTTCACACGAGTCCGAAGACTCGGGTTCCGTTTCAATGCCGAAAGGTGCACAATGTTGGAGAGTGGAGGTCAGGCCTCTCGAAGCTTGTTAAAAGCAAACGAGAGCACCCTAAAATTCACTAATGATCCTTCCGCAGGTTCACCTACGGAAACCTTGTTACGACTT
>GQT2G8G02EWB13	OTU304|4
TCGCATTTCGCTGCGTTCTTCATCGATGCCAGAACCAAGAGATCCGTTGTTGAAAGTTTTGTTTAATTTACTTAAACTCCGACGCAAAGATGCAGTGTTTGGTGGTCTCCGGGGGCGCTCGCCGTCGAAACGGCAGGGTCGCCCCCGAAGCAACAAGTTGTGTTCACAAAGGGTTGGAGGTCGAGCCCGAAGGCCCTCACTCAGTAATGATCCCTCCGCAGGTTCACCTACGGAGACCTTGTTACGACTT
>GQT2G8G02ETSB1	OTU305|4
TTCTTCATCGATGCGAGAACCAAGAGATCCGTTGTTAAAAGTTTTATTTTGTTTATTAAAACTGTTACATTCATAAGACTGGGGTATGTATAAAATTGATGACTCTCTTTGCAGACTTACGTCTTCTAAAAGAGCCAAACGGTGCACAGGTGTATGTGGATGTGAAGGGTGAGAGGTCAATGAAGACGCTCTCGATTTAATCACTAGTGATCCTTCCGCAGGTTCACCTACGGAAACCTTGTTACGACTT
>GQT2G8G02C9TEU	OTU306|4
GCGTTCTTCATCGTTGCCAGAACCAAGAGATCCGTTGTTGAAAGTTTTAACTGTTTGCTTTTCGCTTCAGGCCGCACGGGTTGCTGAGGGTTTGGTGCTCGGCCGGGAAGGGCCCCCGAAGGGGGCCCGCCTGACGCCGAATGGTGGGGTCTGGGGACGGTAAGCGAAGGGTGGGGGTGAGCGCCTGAGCGCTCGGTGACCCAGTAATGATCCTTCCGCAGGTTCACCTACGGAAACCTTGTTACGACTT
>GQT2G8G02D9ISS	OTU307|4
CAGAACCAAGAGATCCGTTGTTGAAAGTTTTAACGATTTATATTTATACTCAGACAACACAGTTAAGAAGAATTTAATAAGGCTACTGGCGAGCACGGGCCAGAGGCGGTAAAGCCTCCGGCGGCCCCGAGAGGCGGGCCCGCCAAAGCAACATGGTAGTTTAAACACAGGGTTGGAGGTCGGGCCTAAAAGACCCTAACCCGGTAATGATCCTTCCGCAGGTTCACCTACGGAAACCTTGTTACGACTT
>GQT2G8G02DAC47	OTU308|4
CATCGATGCCAGAACCAAGAGATCCGTTGTTGAAAGTTTTAACTATTATATAGTACTCAGACATTACTAAACGAACGAGTTTTGGGTCCTCTGGCAGGCGCAGTCAGCCGGAGCCGACGCCTCAAGAGGCGGCCTGCCAAAGCAACAAAGGTATGTATACACGGTTTGGGAATAGAACCCATTTCAAAAAACGGGGCGATTCTTTAATGATCCTTCCGCAGGTTCACCTACGGAAACCTTGTTACGACTT
>GQT2G8G02D1W2Q	OTU309|3
CGTTCTTCATCGTTGCGAGAGCCAAGAGATCCGTTGTCAAAAGTTGTTTATATTTTTATATAATTTCAGACAAGTTGATATGGTTTGTTGTAAAGTTTGGCAGCCTAAACCAAGGTTCAAACTACCAAAAGACAATATAGTGCACAAGAGGTGAATTTGGCAATGAGGACTCCTTTCGGTATCAACTCAAAGACCAAGTATCAGTAATGATCCAACCGCAGGTTCACCTACGGTTACCTTGTTACGACTT
>GQT2G8G02DHAVX	OTU310|3
TGTATAAGTTTTAAATTAGAGGGCACGCTTTTTTAGGGCGAGACCGTTCATTTATGACATTCGGTAGACTTTGTGGGGTATGTGATAAAAATTACATAGGCCGATCTCTCGGCCTACGATGGGTGCACGGGTGTGTATGAATGAATAAAAGAGAAGCGCGCACGGTTTGACCCAGCGACAGCTCCCTTTTTATTTTCAATTCATTAATGATCCTTCCGCAGGTTCACCTACGGAAACCTTGTTACGACTT
>GQT2G8G02EBPSD	OTU311|3
CGTTCTTCATCGATGCCAGAACCAAGAGATCCGTTGTTGAAAGTTTTAACTATTATATAGTACTCAGACGACACTAACATTCAGAATTTGGGGTCCTCTGGCAGGCGCGATCCAGCGTATGCCGGTGCCCGAAGGCGGCCTGCCAAAGCAACAAAGATATAATATACAAGGGTGGGGTTTCTACCCGTGAGGGCAGGAACTCTGTAACGATCCTTCCGCAGGTTCACCTACGGAAACCTTGTTACGACTT
>GQT2G8G02DFSYU	OTU312|3
ATCGATGCCAGAACCAAGAGATCCGTTGTTGAAAGTTTTGACTCATTAATTTTCTTTTGGTCATACATGCCACTAAAGCACAAGAGTTTTGTGGGCTTCTGACGGGTACCTCTGCGAACAGAAGCAGGCGGCTCCGCCTAAAGTCACCCGCCGAAGCAACGATAATAGGTAAGTTCACAGGGGTTCAGGAGCTTTGCAACTCTGTAATGATCCCTCCGCTGGTTCACCAACGGAGACCTTGTTACGACTT
>GQT2G8G02DOT6R	OTU313|3
CGTTCTTCATCGATGCCAGAACCAAGAGATCCGTTGTTGAAAGTTTTAACTATTATATAGTACTCAGACGACACTAATATTCAGAATTTGGGGTTCTCTGGCGAGCACTCACCAGCGTGAGCCGGTGGCCGAGGCGGCTCGCCAAAGCAACAAAGGAATAATAACAAAGGGTTGGAGAGTCACCCGTGAGGGCGATGTTCTCTGTAATGATCCTTCCGCAGGTTCACCTACGGAAACCTTGTTACGACTT
>GQT2G8G02ES0FT	OTU314|3
CGCATTACATTTCGCACTTGACTGCGTTCTTCATCGGGGCAAGAGCCAAGAGATCCATTGTTAAAAGTTGTCATAATTAAGTAACGTACTCTGTCAAACAGCACAAGCGTGAATATGATCCGGGACTCGCATCCCGACCAAATGTCGGCGGCTGGCGCAGTAGTGGTTTTAATCCCACCCCCTTGCCTACCCACCCATGATTTGCAATGATCCTTCCGCAGGTTCACCTACGGAAACCTTGTTACGACTT
>GQT2G8G02DHFEN	OTU315|3
TTCGCTGTGTTCTTCATCGTTGCGAGAGCCAAGAGATCCGTTGTCAAAAGTTGTTTAGATCATTTGGTTCGTAAAGTTCAGACAGAGATTAAAGTGTTGGTCGGGCTCGAAAGCCCTTTGGCGGAGCAGGCCCCGCCAGGGTACGGTACATTGCACAAGGGTGGATTGGCTGGCTCGGGCTTGCGCCGTCGCCGCACCATTCACTAATGATCCATCCGCAGGTTCACCTACGGATACCTTGTTACGACTT
>GQT2G8G02EM4HE	OTU316|3
TGCGTTCTTCATCGATGCCAGAACCAAGAGATCCGTTGTTGAAAGTTTTAACTTATTATATAATACTCAGACGACACTAAACAAAGAATTGGGATCCTCTGGCAGGCGCACCCCAGCCGGAGCCGGGAGCCCGAAGGCGGCCTGCCAAAGCAACAATAGTAAATAACACAGGGTGGGAGGTCTACCCGTGGGGGCATGATCTCTGTAATGATCCTTCCGCTGGTTCACCAACGGAAACCTTGTTACGACT
>GQT2G8G02DD0KU	OTU317|3
ATCCGCGTCTCCTAGAAGTCGCGACTCTCTGATAGTAAACATTCTAAGACTTTCTACACGAAGAGGTATATGAAGACATAGGTCCCCCTCCCGAAGGAGAGGCATTCCTACATTAGGTGCACAGGTGAGAGTTGAGAAATACGAAAAGAGCGTTCACATGCCTCGTTTCCGAGGCCAGCAACAGCCCCTTCGATTTATATTCGTTAATGATCCTTCCGCAGGTTCACCTACGGAAACCTTGTTACGACTT
>GQT2G8G02DUQWQ	OTU318|3
GCCAGAACCAAGAGATCCGTTGTTGAAAGTTTTAACTATTATATAGTACTCAGACAGTATAGACAAACAGAGTTTAGGTCCTCTGGCAAGCGCTCGCCGGCCGGAGCCAGCAGCCCGAGGGCAGGCTTGCCAAAGCAACAAAGTGTAATAAACAAAGGGTGGTAGGTTACCCGGGAGGCCTTGCGGCAACCCGGGCGACTACTGTAATGATCCTTCCGCAGGTTCACCTACGGAAACCTTGTTACGACTT
>GQT2G8G02EHVUG	OTU319|3
GCGTTCTTCATCGTTGCGAGAGCCAAGAGATCCGTTGTCAAAAGTTGTTTATATTTTTATATAATTTCAGACAAGTTGATATGGTTTGTTGTATGGTTTGGCAGCCTATACCAAGGCATAAACTACCAAAAGACAATGAAGTGCACAAGAAGTGAATTCGGCAATGAGGACTCCTTTCGGTATCAACTCAAGACCAAGTATCAGTAATGATCCAACCGCAGGTTCACCTACGGTTACCTTGTTACGACTT
>GQT2G8G02EPI1O	OTU320|3
CGGAACGTTGAATTCTTAACCGTTGAGGTTAGAACCGGTCATATTATAGTCCATGGTAGTTGTTTGACCATCGACCACCGCCACTTGATCTGTGGGCCTAGAGAATAGGCTGCTGGTACACTTACGTGATCACAGCATTTCAGCGGTATTGTCTTCACCTGGGTGAGACTGCACAATTTATTTTAAAGTCGCTGTGTGAGGCTTCGGGAGTTAAAAATCTTTAACCAGAAGGAAAACCTTGTTACGACTT
>GQT2G8G02EP503	OTU321|3
GCTGCGTTCTTCATCGATGCCAGAATCAAGAGATCCGTTGTTGAAAGTTTTTATTTATTTGTAAAACGACTCAGAAGATTCTCAGTAAAACAAGAGTTAAGGTCCCCCGGCGGCCGCCTGGATCCGGGGCACGCAAGGCGCCCGGGGCGATCCGCCGAAGCAACGATAGGTATGTTCACATGGGTTTGGGAGTTGTAAACTCGGTAATGATCCCTCCGCTGGTTCACCAACGGAGACCTTGTTACGACTT
>GQT2G8G02ETM5B	OTU322|3
TCATCGATGCGAGAGCCAAGAGATCCGTTGCTGAAAGTTGTATAGATTTTATAAACACAACATTCTATTAACATACATTGGGTAAATGAAGAAGCGACATAGACCTGCAAGGTCTACAAAAGGTGCACAGGTGGAGATATAAAGATGACAAGGCGTGCACATGCTCCCTAGACAGCCAGCAACAACCCATCAGGTTTATTTCAATAATGATCCTTCCGCAGGTTCACCTACGGAAACCTTGTTACGACTT
>GQT2G8G02DG6EX	OTU323|3
GATGCCAGAGCCAAGAGATCCGTTGTTGAAAGTTTTATTATAATTTGTATAAAACAATAATCAGACATGTTATAAGGGTTTAGTAATACCTCCGGCAGGCGCCAAGATGGCCTAACCAACTCTGAAAGAGTCAGAAACCTGCCGAAGCAACAGGGTGAGTTCACAGGTGTGTAGAGAGAGAGGACCATAAGGTCCAAACTTCGTTAATGATCCTTCCGCAGGTTCACCTACGGAAACCTTGTTACGACTT
>GQT2G8G02D5G21	OTU324|3
TCATCGATGCCAGAACCAAGAGATCCGTTGTTGAAAGTTTTAACTTATTTTATAGTACTCAGACAGCAAATTACAGCGAGTTTGGGGTCCTCTGGCAGACACTGACCAGCATAACCGGTAGCCCAAAGGCAGGCCTGCCAAAGCAACTAAGGTATTGTAAACAAAGGGTGGGGGAGACATACTCTGAAGAGCATATTATCTCTGTAATGATCCTTCCGCAGGTTCACCTACGGAAACCTTGTTACGACTT
>GQT2G8G02D1UHI	OTU325|3
AAGTTGCGTTCAAAGATTCGATGATTCACTGAATTCTGCAATTCACATTACTTATCGCATTTCGCTGCGTTCTTCATCGATGCGAGAGCCAAGAGATCCGTTGTTGAAAGTTGTATTGTTTATAATGTATTACGTTCATTACACAATGTTTGGAAGAACCTTTCGGTTCACAGTTCACAGGTGTTAAGATAATAGTTTTATCACTAATGATCCTTCCGCAGGTTCACCTACGGAAACCTTGTTACGACTT
>GQT2G8G02EB7J4	OTU326|3
ATGTGCGTTCAAAGATTCGATGATTCACTGAATTCTGCAATTCACATTACTTATCGCACTTCGCTGCGTTCTTCATCGATGCCAGAACCAAGAGATCCGTTGTTGAAAGTTTTAACTATTAGATAGTACTCAGACGACAGTTTCAGGATGTAAGATATAATATACAAGGGTGAGGTTTGCTACCCGTAAGGGCAGCCAACACTGTAATGATCCTTCCGCAGGTTCACCTACGGAAACCTTGTTACGACTT
>GQT2G8G02DUCWE	OTU327|3
GTTGTATTGTATTGCGTTAAACGCGGCATACATTCCATGAGACTTTATTACAGAGAGTGTGTAAAGACATAGAACCACAGCAGGTGGACAGAGTCCCCCAAGCCATAGAACTACAGTTGGGTGCACAGGTGTGAGTGGATGTGTGAACAGAGTGTGCACATGCCCCGGTTTGGGGACCAGCAACAACTCGTGTTGACAATTCAGTAATGATCCTTCCGCAGGTTCACCTACGGAAACCTTGTTACGACTT
>GQT2G8G02EJ8FB	OTU328|3
TCATCGATGTGTGAGCCAAGAGATCCGTTGTTGAAAGTTTTATTTTGTTATAATAAGACTACATTTGTTACATATAAAGGTTTGTAAAAGGTCAGACGACCCAGAGGCCGAAGCCAGAGAGTCATCTTACAGTGCACAGGTGTTATGGATGTGAAGGGTGCGAGGGGCTTGCCGAAGCAGAGACACCCAGGCGTTTGTATCCACTAATGATCCTTCCGCAGGTTCACCTACGGAAACCTTGTTACGACTT
>GQT2G8G02EP6I1	OTU329|3
TCGATGCGAGAGCCAAGAGATCCGTTGTTGAAAGTTGTATTTTGAATTAAGTTATTCATAATATGTTTCAGACAAAATGACTAAAGTTCTGAGTAGATATAAATCCCAAACGGATCACGAAATTTTACAAACGTAACCCCAGTGAGATGACATTGCACACAAGGTGGATATGGATTTAAAGTGCCATAAAAACACTTGATTATGAATGATCCTTCCGCCAGGTTCACCTACGGAAACCTTGTTACGACTT
>GQT2G8G02D80ZK	OTU330|3
ACCAAGAGATCCGTTGTTGAAAGTTTTGATTCATTTGTTTATGATTCCACTCAGACATGCTATAAAAAAGATACAAGAGTTTGGGTCCCCCGGCGGGCGCCTGGTTCCGGCGGCCCTCGCGGGCCTTCCGGGGCGTTAACCCGCCGAAGCAACAGTAAAGGTATAAGTTCACAGGGGTTTTGGGACGTAGAATAACTCCGGTAATGATCCCTCCGCTTGGTTCCACCTAACGGAGACCTTGTTACGACTT
>GQT2G8G02D15YM	OTU331|3
ATTATCATACAATTGGAGTTTGTAAAGGTACATAGACCTGGAAATTCAAAGAGAGCCGGTCTTTCGACACGGCAATCCCTGCATCCGCTCGGTGTGAGCGAGAGTTATCCAGACCTACATTAAGTGCACAGGTGGAAAGATAAGAATGACGGGTGTGCACATGCTCCTAGGAGCCAGCTACAACCAACGCCATAGTTATTTCATTAATGATCCTTCCGCAGGTTCACCTACGGAAACCTTGTTACGACTT
>GQT2G8G02DUMDV	OTU332|3
ATTTGATGATTCACGGAATTATGCAATTCACATTACTTTTCGCAATTCGCTGCGTTCTTCATCGTTGCGAGAACCTAGAGATCCGTTGCTAAAAGTTGTATTTGTATATCGTGTATCTGAATAAAATATAAATTGTGTTTTATATTCGGGAAATATCCCCGAAAGTCAGTTCTTTTCGTTCACGGGTATGATGGATATCATTGATAATGATCCTTCCGCAGGTTCACCTACGGAAACCTTGTTACGACTT
>GQT2G8G02DS0UT	OTU333|3
TTCACTGAATTCTGCAATTCACATTACTTATCGCATTTCGCTGCGTTCTTCATCGATGTGAGAGCCAAGAGATCCGTTGTTGAAAGTTGTATTTACTTATAGTAGATTACATTCATTACATTATGTTTAAGTTAGCCCGAAGGCAAATAGTTCACAGGTGTTAAGATGTTATATAAAGCTAGGCTCGAAAGCTTTGCCGTTTATTAATGATCCTTCCGCAGGTTCACCTACGGAAACCTTGTTACGACTT
>GQT2G8G02ERBMR	OTU334|3
CATTTCGCTGCGTTCTTCATCGATGCCAGAACCAAGAGATCCGTTGTTGAAAGTTTTATGCTATTTAATTCTCGCTCAGACGGCACCTATTAACAGAGTTTCGGTTGGCTCCCGGCGGATGCGAGGTTGGTCGCCCGCCAAAGCAACGATGATATCGTGGGCAACGGGTGGAGGTTCCGGGGGCCGGAGCCCCCGAAGTCGCATTAATGATCCTTCCGCAGGTTCACCTACGGAAACCTTGTTACGACTT
>GQT2G8G02DSNUK	OTU335|3
CATCGATGCCAGAACCAAGAGATCCGTTGTTGAAAGTTTTAACTATTATATAGTACTCAGACATCACTAGATAAACGAGTTTGGGTCCTCTGGCAGGCGCAGTTAGCCGGAGCCAACGCCGAAGCGGCGGCCTGCCAAAGCAACAAAGGTATGTAGACACGGTTTGGGAATAGAACCCATTTCAAAAAACGGGGCGATTCTTTTAATGATCCTTCCCGCAGGTTCACCTACGGAAACCTTGTTACGACTT
>GQT2G8G02DMBXR	OTU336|3
GATCCGTTGTCAAAAGTTGTTTCAAATTAATTCATTCGATTAAGACGGTTGTATAAACAGGGTGCTAATAAATAAGACTGGCGGTCACGTACTACAAGGTACATACTTGCGCCAGAGACAATAAACGGTTCACAGGGGTGTTTACTGGGACTGTTTTTAGGCAGCCTTCAGTGTTTAAAGGGGACTCTAAAGTCCTTCTTTTGTTAATGATCCAACCGCAGGTTCACCTACGGTTACCTTGTTACGACTT
>GQT2G8G02DQJ4L	OTU337|3
CGTTGTTGAAAGTTGTATTAGATGCGTTTATAACATCACTAGACATTCATATGACATACAAGAGTGTGTGAAAGGACGTGGGCCGGCTAGGTTTATGAATACCAGACCTAAGCCCACGCAAGAGTGCACAGGTGTGAGTGGATTTGCGAAGAGGCGTGCACATGCCCCGAAAGGCCAGCTACAGCACTCCCCACGAAATTTCATTAATGATCCTTCCGCAGGTTCACCTACGGAAACCTTGTTACGACTT
>GQT2G8G02DIXA2	OTU338|3
AGAACCAAGAGATCCGTTGTTGAAAGTTTTAGTTTATTTAACTAGTTTCAGATTTAACATGGTTAAAAGAGTTTTGTGTAGGCTACTGACGAGCACTGGCCAGAGGTTACAAACCCCCGGCGGTCCGGTTAAAGACGGGCCCGCCAAAGCAACATGGTAGTTATACAAAGGGTTGGAGATCGGGCCTAGAAGACCCTAACTCATTAATGATCCTTCCGCAGGTTCACCTACGGAAACCTTGTTACGACTT
>GQT2G8G02D4S3L	OTU339|3
GCGTTCTTCATCGATGCCAGAGCCAAGAGATCCGTTGTTGAAAGTTTTGATTCATCTTCTTGTGAGACTCAGAATATGCCACTATAATACAAGAGTTTGGGTCCTCCGGCGGGCGCCTGGTTCCGGGCCGATGAGGGCGCCGGGGCGGTCCCGCCGAAGCAACGTTCAGGTATGTTCACAGGGGTTTGGGAGTTGATAACTCGGTAATGATCCCTCCGCTGGTTCACCAACGGAGACCTTGTTACGACTT
>GQT2G8G02EFBTV	OTU340|3
CATCGATGTGTGAGCCAAGAGATCCGTTGTTGAAAGTTTTATTTTGTTATAATAAGACTACATTTGTTACATATAATAGTTTGTAAAAAGGTCAGACAACCCAGAGGCCGAAGCCCTAGAGTCATCTTACAGTGCACAGGTGTTATGGATGTGAAGGGTGCGAGGGGCTTGCCGAAGCAGAGACACCCAAGCGTTTGTATTCACTAATGATCCTTCCGCAGGTTCACCTACGGAAACCTTGTTACGACTT
>GQT2G8G02C56A3	OTU341|3
GCCAAGAGATCCGTTGTTGAAAGTTGTATTTTCGAATTAAGTTAATTCGTGATAACAAATGTTCAGACAATAAGTTAAAGGTGATGTTGGTAAATTATAGAGGTTCCCCCTTTCATCACCCAAAAGGTGACGATAGAGGGTCTCCAAACGTTGCACACAAGGTGGATATGGATTGTTTAAAAAGTGCCATAAAACACTTATTGTGAATGATCCTTCCGCAGGTTCACCTACGGAAACCTTGTTACGACTT
>GQT2G8G02EQ0C4	OTU342|3
GTTCTTCATCGATGCCAGAACCAAGAGATCCGTTGTTGAAAGTTTTAACTATTATATAGTACTCAGACATCACTAAAACAGAGTTTGTTTCCTCTGGCAGGCACGCATCAGCCGGAGCCCATGGTGTTTCCACGGCCTGCCAAAGCAACGAAGGTATAATATTCAAGGGTGGGAGATTTACCCGTGAGGGCCATGAACTCTGTAATGATCCTTCCGCCAGGTTCACCTTACGGAAACCTTGTTACGACTT
>GQT2G8G02C8XCT	OTU343|3
TTCATCGTTGCGAGAGCCAAGAGATCCGTTGTTAAAAGTTGTTTTTGATTCATTTAGATTCAAAAGTCAGGCAAATAATAGAAGTTAATAGGCGGGCAGACTACAAATTGCTCTATAGTCTCCCCAAATACATTCACGGTGCACAAAGGTGTTTAGCGCAGAGGGAGGATCACAGAGACCACTCACCCCGTTGCCATCATTTAGTAATGATCCAACCGCAGGTTCACCTACGGTTACCTTGTTACGACTT
>GQT2G8G02D026J	OTU344|3
TCATTATACAATTGGGGTGTGTAAAGGTACATAGACCTGGAAATTCAAAGAGAGCTGGACCTTGCGGCACAGCAATCCTTGCATCCGCTTTGTTACAAGCGAGAGTTATCCAGGCCTACATTTAGTGCACAGGTGGAAAGATAAGAATGACGGGTGTGCACAGTGCTCCGAAGAGCCAGCAACAACCACGCCATGGTTATTCATTAATGATCCTTCCGCAGGTTCACCTACGGAAACCTTGTTACGACTT
>GQT2G8G02D2PER	OTU345|3
ATGCGTTCAAAGATTCGATGATTCACTGAATTCTGCAATTCACATTACTTATCGCATTTCGCTGCGTTCTTCATCGATGCGAGAGCCAAGAGATCCGTTGTTGAAAGTTTTATTGTTATAATAAAAGACGTTCTTGACTTTATGTTTGTAGGTCCGGAGACCACGGTGCACAGGTGTGTGAATGAAAGTGCTCACGCACATCTCTAATGATCCTTCCGCAGGTTCACCTACGGAAACCTTGTTACGACTT
>GQT2G8G02DU54U	OTU346|3
ATGATTCACAATGGTCTGCGATTCACACTACATTTCGCGCTTCGCTGCGTTCTTCATCGATGCGAGAGCCAAGAGATCCTTTGTTGAAAGTTTTAATTCTTGCTTTTATTCAGACAAACGCTTCGATGCATAGATGCGGGGCCGGAGCCCCGAAGCACGGTTAAGCTTCCACAGGTTTGAAGGTTGAAGGCCGAAGCCATTCAGTAATGATCCCTCCGCAGGTTCACCTACGGAGACCTTGTTACGACTT
>GQT2G8G02DWS3W	OTU347|3
CGCATTTCGCTGCGTTCTTCATCGATGCCAGAACCAAGAGATCCGTTGTTGAAAGTTTTGATTGATTCAAAATTTGTACTCGGACGCAAGAATGCAGTGTTTGGGGGTCCGCCGGGGGCCCCAACGCCCGAAGGCAGGGTCGCCCCCGAGGCAACAGAGTCGGGTGACAAAGGGTTGGAGGTCGGGCCGGGGGCCCTCACTCAGTAATGATCCCTCCGCAGGTTCACCTACGGAGACCTTGTTACGACTT
>GQT2G8G02ESMOV	OTU348|3
AATTCACATTACTTATCGCATTTCGCTGCGTTCTTCATCGATGCCAGAACCAAGAGATCCGTTGTTGAAAGTTTTAACTATTTTATAGTACTCAGACGACGCTAAACTCAGAGTTTGGATCCTCTGGCGGGCGTGCACCCGCCAAAGCAACATATGATATAATACACAAGGGTGGGAGATCTACCCGTGAGGGCATGAACTCTGTAATGATCCTTCCGCAGGTTCACCTACGGAAACCTTGTTACGACTT
>GQT2G8G02EVZB8	OTU349|3
GCGTTCTTCATCGACGCCAGAACCAAGAGATCCGTTGTTGAAAGTTTTAACTATTATATAGTACTCAGACATCACTAAAAACAGAGTTTGTTTCCTCTGGCAGGCACGCCCGAGCCGAAGCCCAGGGTGTTTCCACGGCCTGCCAAAGCAACTAAGGTATAGTATTCAAGGGTGGGAGATCTACCCGTGAGGGCATGAACTCTGTAACGATCCTTCCGCAGGTTCACCTACGGAAACCTTGTTACGACTT
>GQT2G8G02DKOEU	OTU350|3
CATCGTTGCGAGAGCCAAGAGATCCGTTGTCAAAAGTTGTTTCTATTTTATAGATATTTTAGACAAAAAATTCATTGGTTCATAATGCTGGGCCTCGGTTCAACTATAAATAGCCTACCCAAGACCCAAAATACAATTAGTGCACAGTGGTATATCGCCAAGTAGGGAATCTCCTAAGAGACTCGACCCAAATGACAAAATCAGTAATGATCCAACCGCAGGTTCACCTACGGTTACCTTGTTACGACTT
>GQT2G8G02ED4TU	OTU351|3
AGAGGGCGCAAGGTGCGTTCAAAGATTCGATGATTCACGGTTCTGAAATTCACATTACTTATCGCAATTCTCTGCGTTCTTCATCGATGCGAGAGCCAAGAGATCCGTTGTTAAAAGTTATATTTTGTTTGTGTTTTATACATTCATTACATTCAAGTTTGGGCCGGAGCCACGGTTCACAATGTGTTGAAGGGTTCAAATCAAAAATGATCCTTCCGCAGGTTCACCTACGGAAACCTTGTTATGACTT
>GQT2G8G02EUJB1	OTU352|3
CCTACGGAACGTACGCTCTCTGCCATCACAGGCGAGACCGGTCATATTAAAGTTCTCCCAATTTTTTAGGTGGAACCACCGCGGCTTGATCTGTGGGCCTTGTTACGGGCTGCTGGTACAACAATTTGTTGATCACAGCAATTCGGCGGTGTTGTCCTGCCCAGGCAAGACTCCATGATTATTTATAGTCGGCATGTTAGGCTTTAGCAGGTTAGAGCTTTCAACCGGAAGGAAAACCTTGTTACGACTT
>GQT2G8G02EDCN8	OTU353|3
GTTCTTCATCGATGCCAGAACCAAGAGATCCGTTGCTGAAAGTTTTGACTTATTATGATTTGACTCAGAATAGTGCTAAAATATAGAAGGGTTTGGTACCTCCGGCGGGCGCCTTTACAGGCTACAGCTCCGCCCTGGAGCTGCCCGCCGAAGCATTTATAATTTAGGTAAGGTTCACAGTGGGTTTGGAGTTTTACAACTCAGTAATGATCCCCCCGCTGGTTCACCAACGGAGACCTTGTTACGACTT
>GQT2G8G02EKIKX	OTU354|3
AGAACCAAGAGATCCGTTGTTGAAAGTTTTAACGATTTATATTTATACTCAGGCAACATAATTATAGAAGAATTTAATAAGGCTACTGGCGGACACTGACCAGGGGCATGAAAGCCCCCGGCGGCCCCAAAAGGCGGGCCCGCCAAAGCAACATGGTATAGTAAACAAAGGGTTGGAGATCGGGCCTATAAGACCCTAACTCGGTAATGATCCTTCCGCAGGTTCACCTACGGAAACCTTGTTACGACTT
>GQT2G8G02EU6WN	OTU355|3
CTGCGTTCTTCATCGATGCGAGAGCCAAGAGATCCGTTGTTGAAAGTTGTATTTTGAATTAGTTTATTCATAATAGTTTTCAGACAAAGTATTTAAAATGAGTTGATGTAGAGCCGCCCCTTTTTTCCGAAGAAAAAAGCAAGCGACAGACATTTCACACAAGGTGGATATGGATTTTTAAAAGTGCCATAAAACACTTATTATGAATGATCCTTCCGCAGGTTCACCTACGGAAACCTTGTTACGACTT
>GQT2G8G02DHSH9	OTU356|3
AGAACCAAGAGATCCGTTGTTGAAAGTTTTAACTATTATATAGTACTCAGACAATATTATTAACAAGAGTTTTAGGTTCTCTAGCAGGCGCTGACCAGCAGGTGCCGGCGGCCCTAAAGCGGGCCTGCTAAAGCAACAAAGGTAATGTAAACAAAGGGTGGAGTGTTCAGAGTAGTAGCCAAGGCTACCACCCCTAGTTCTCATTAATGATCCTTCCGCAGGTTCACCTACGGAAACCTTGTTACGACTT
>GQT2G8G02EPT4K	OTU357|3
AGATCCGTTGTTAAAAGTTGTTTTTAAATTAAATAAATTCAAAATTAAAGACATAAAATATATATAAATTCAAGTTTAAAACTTGGTGGGCAATAGGCAAAGGGAGTTACCTCCCAAAGCTTATTTGAAAACCACACCAACAGACAATAAACAGTTCACAAAAGTGTTAAAGAAATTTCCCGAAGGAAAAGTCAATAAATTTGTTAATGATCCAACCGCAGGTTCACCTACGGTTACCTTGTTACGACTT
>GQT2G8G02EN8BV	OTU358|3
TCATCGTTGCGAGAGCCAAGAGATCCGTTGTCAAAAGTTGTTTAGATCATTTTGTTTCTTACATTAGACTGTGTGGAAGCGTTGGGCGGGCCAACACCGCGGGCAAAAGCCCATCAGCGGAAGCCCTTTGGCCAGCCGAAGCTGGCCAAAAACAATCGGTGCACAAGGGTGGAGTGCGGGCCGCCGAAGCAGCCCAACATTCACTAATGATCCATCCGCAGGTTCACCTACGGATACCTTGTTACGACTT
>GQT2G8G02DGRUW	OTU359|3
GCGTTCTTCATCGATGCCAGAACCAAGAGATCCGTTGTTGAAAGTTTTGATTTATTTGTTTGTTTTACTCAGAAGTTACAATAAGAAACATTAGAGTTTGGGTCCTCTGGCGGGCCGTCCCGTTTTACGGGGCGCGGGCTGATCCGCCGAGGCAACATTAAGGTATGTTCACCAGGGGTTTCGGGAGTTGTAAACTCCGGTTAATGATCCCTCCGCTGGTTCCACCTAACGGTAGACCTTGTTACGACTT
>GQT2G8G02DJNF2	OTU360|3
AGAACCAAGAGATCCGTTGTTGAAAGTTTTAGTTTATTTAACTAATTTCAGATTTAACATAGTTAAGAAGAATTTGTTATGGGCTACTGACGAGCACTGGCCAGAGGTCAAAACCCCCGACGGTCCGGTTAAAGACGGGCCCGCCAAAGCAACATGGAAGTTATACAAAGGGTTGGAGATCGGGCCTGGAAGACCCTAACTCATTAATGATCCTTCCGCAGGTTCACCTACGGAAACCTTGTTACGACTT
>GQT2G8G02DLEC1	OTU361|3
TGCGTTCTTCATCGTTGCAAGAGCCCAGAGATCCGTTGTTAAAAGTTGTCATTTTTATCGGTAGTTTACTTTGTCAAACACAACAAGCGCAAATGTTGCAGAGGGCGGGGTTGGTGGGGCAAAGAGCGGCTACACAATCGCAAGACCATGCAACCACACCTCACACCCACTCCACCAACACCCCCAACCAACCACTAGAATTTGTAATGATCCTTCCGCAGGTTCACCTACGGAAACCTTGTTACGACTT
>GQT2G8G02D62BC	OTU362|3
CTTCATCGTTGCCAGAACCAAGAGATCCGTTGTTGAAAGTTTTGTTTAATTTAACTTGTTCTCAGACTTCAATTTTCTAGGCAGGGTTGGCTAATTCCGGCAGGCGAGGGGCCCCCCGCGAACGGAGGGGTGTCCTTCGCCAGGCGCCGAATCCTGGCCGCGGTTACAAAGGGTGGGGATTGTGCCCGGAGGCGGTAAACCCATTAATGATCCTTCCGCAGGTTCACCTACGGAAACCTTGTTACGACTT
>GQT2G8G02DQYTY	OTU363|2
CATTTCGCTGCGTTCTTCATCGATGCCAGAACCAAGAGATCCGTTGTTGAAAGTTTTGATTTATTTCGCTGTATCCACTCAGAGAGGCGCTAAGAAAACAGAGTGTTTGCGCTCCTCCGGCGGGCGCCCTCGCGGGGCCACCCGCCGAAGCAACGACGACGAGGTAACGTTCGCGATGGTTTTCGAGTCTCGCAACTCGTTTTTTAATGATCCCTCCGCAGGTTCACCTACGGAGACCTTGTTACGACTT
>GQT2G8G02DCHKR	OTU364|2
CAAGAGATCCGTTGTTGAAAGTTGTATTAAATGCGTGCGACGCAAGAGACATTCCGAAAACATACAAAGGGTGTATAAAAACGCGAGTGACGAGGACAAAGTCCATCGCAACCCACGCGGGAGTGCACAGGGGTGTGTTGGAAAGAGCAAAAGTGAGCACCTGTCCCGAAGGGACCAGCTACAACCCGAGCCTTTTGAATTCGATAATGATCCTTCCGCAGGTTCACCTACGGAAACCTTGTTACGACTT
>GQT2G8G02DUFE5	OTU365|2
CTGCGCTCTTCATCGTTGCCAGAACCAAGAGATCCGTTGTTGAAGGTTTTGTTAATTAACTTGTCTCAGACTTCAATTTCGAGGCAGGGTTGGCTAATTCCGGCAGGCGGGGCCCTCCGCGAAGCAGAGGGGGCTCCCCGCCAGGCGCCGAATCCGGGCCGCGGTTACAAAGGGTGGGGATTGTGCCCGGAGGCTTTAACCCATTAATGATCCTTCCGCAGGTTCACCTACGGAAACCTTGTTACGACTT
>GQT2G8G02ESLRX	OTU366|2
AGAGATCCGTTGTTAAAAGTTTTATTTAATTTTTGTATTTCGACATTTTTTACAGAGTAAGTTTGTATAGTGCAAGTCCAGGGGCCGAAGCCGATGGGCCTGACAGACATTTCACAGGTGTTATGGATGTGTATTCCACGGCCGAGCCGCGAGGGACTCGACCGCACGTCCGGCATTGCTGCCCGTCCGAAATGTTGAATTCACTAATGATCCTTCCGCAGGTTCACCTACGGAAACCTTGTTACGACTT
>GQT2G8G02DWDEU	OTU367|2
CGTTCTTCATCGTTGCCAGAACCAAGAGATCCGTTGTTGAAAGTTTTGTTTAATTTAACTTGTTCTCGGACTTCAATTTTCTAGGCAGGGTTGGCTAATTCCGGCAGGCGGGGCCCCTCGCGAACGAGGGGTGCTCCCCGCCAGGCGCCGAATCCGGGCCGCAGTTACAAAGGGTGGGGATTGTGCCCGAAGGCGTTAACCCATTAATGATCCTTCCGCAGGTTCACCTACGGAAACCTTGTTACGACTT
>GQT2G8G02D8UAU	OTU368|2
TCAAAGATTTGATGATTCACGGTATATGCAATTCACATTACTTTTCGCAATTCGCTGCGTTCTTCATCGTTGCGAGAGCCCAGAGATCCGTTGCTAAAAGTTTTATGATTGTTATATATCATGTTTTCAGTATATAAAATAAAATAAAAATTGGTGGATAAACCCCCAACATACAGTTCACAAGTGTTAGGTTAGATAAATTGTTAATAATCCATCCGCAGGTTCACCTACGGATACCTTGTTACGACTT
>GQT2G8G02D7MCK	OTU369|2
AAGAGATCCGTTGTTGAAAGTTTTAATTTAATTAAAATTTTATACTCAGACGACTGGTTTAAAACAAGAGTTTGGTTGGACTCTGGCGGGCGCTCGCCTGTCCGAAGACTGGCGCGCTCGGGAGAACCTTTGCGGTCCCGCCAAAGCAACGAAGTAGTTATAACAACAGAGGGTTGGAGGTTCGGGCCAGAGACCCTTACTCTTTAATGATCCTTCCGCAGGTTCACCTACGGAAACCTTGTTACGACTT
>GQT2G8G02DHSAG	OTU370|2
CTTCATCGATGCCAGAACCAAGAGATCCGTTGTTGAAAGTTTTAATATTTGTTTTTACTGAAGATACTGCTACTACAAAGGTTTTTTGTTGGTCCTCGTGGCAGGGCAAGCCCACCGAGGAAACGAACGGTACTCATAAACAAAGGGTGCCATTTGGCGCCGTTTTAAGGCCGCCGCCGTTGCAAGCATTTCTGCAGGCACCATTAATGATCCTTCCGCAGGTTCACCTACGGGAACCTTGTTACGACTT
>GQT2G8G02DQET5	OTU371|2
AAAACAAGATTGGGGGGGTCCTCTGGCGGGCACTCAACAGCCGAAGCCGCTGGCACGAGGCGGCCGCCAAAGCAACAAAGGTAGTTTATTCAAGGGTGGAGTTCAGGACCGAGCTTCTCCGAGAGGCCCGACGACTCTAAACCCTACGGGAGTAGGGTAGCCCCGGGAGCGAGCTCCGCGGGCGCTGTCTATCCTTTGCTCTAGTAATGATCCTTCCGCAGGTTCACCTACGGAAACCTTGTTACGACTT
>GQT2G8G02D47XU	OTU372|2
CAGAACCAAGAGATCCGTTGTTGAAAGTTTTAGTTTATTTAACTATTTTCAGATTTAACATGGTTAAAGAGTTTATTGTGGGCTACTGACGGGCGCGGACCAGAGACGGTAAAGCCTCCGGCGGTCCGGTGAGGGACGGGCTCGCCAAAGCAACATGGTATTTATACAAAGGGTTGGAGATCGGGCCCGAAGACCCTAACTCATTAATGATCCTTCCGCAGGTTCACCTACGGAAACCTTGTTACGACTT
>GQT2G8G02D35P4	OTU373|2
CGTTCTTCATCGATGCCAGAACCAAGAGATCCGTTGTTGAAAGTTTTAACTTGTTTTTTTTGTAAATCAGAGCATGCAGTACGCTTTGCAGTTTAGAGTTTGGCGCTGCCGGCGGGGACGCGGGGCCGCTAGGGCCTCGCGCCTCCCGCCGAGACAACGCGGCAAGAGGTATGGTTCACAGTGGGTTTTGAAGGGTAACTTCGGTAATGATCCCTCCGCTGGTTCACCAACGGAGACCTTGTTACGACTT
>GQT2G8G02EMC8B	OTU374|2
GAACCAAGAGATCCGTTGTTGAAAGTTTTAACGATTTAAATTTATACTCAGACGACACGGTTATAAAGAGTTTTTAAGAAGGCTACTGACGGGCACTGACCAGAGGCGGTGAAGCCCCCAGCGGCCCCTAGAGGCGGGCCCGCCAAAGCAACATGGTAATTTAGACACGTGGTTGGAGGTCGGGCCTGAAAGACCCTAACTCGGTAATGATCCTTCCGCAGGTTCACCTATGGAAACCTTGTTACGACTT
>GQT2G8G02DSTA1	OTU375|2
TTGTTTTAGTTGTACATTGTACAAATAGACATTCCGTTACATTCAGAGTGTGTAAAGTACTTGAGTACCAGGCCCGGTGAAGAGCCATGCAAAGCGGCACTCAGAGTCATAGATGCACAGGTGTGTGGATTTTGCGACTTTCTGTCGACGTGCACATGTGTCTCCACCAGCACAGACAACAAAAAGCCGACTTTGAAGTTTCATTAATGATCCTTCCGCAGGTTCACCTACGGAAACCTTGTTACGACTT
>GQT2G8G02DH7GB	OTU376|2
CATTTCGCTGCGTTCTTCATCGATGCCAGAACCAAGAGATCCGTTGTTGAAAGTTTTTATTTATTTATAGTGCTTCAGAAGACACGTTACAGAAGAGTTTTTGGGTGCTTTCGGCAGGCCCTTGTAGCGCCCCGCCCTGGGGCGGCCTGCCGAGGCAACACATACAGTTCAAGTCCCACAGTGGTTTGGAGTTTTGCAACTCAGTAATGATCCCTCCGCTGGTTCACCAACGGAGACCTTGTTACGACTT
>GQT2G8G02CZ1WJ	OTU377|2
AGAGCCAAGAGATCCGTTGTTGAAAGTTTTTTATTTTATTTTTTATACATACTTTAACTAGTGTTTAAAAGTGAGCCGCGAAGAAAAGGTCGTCGTCGGGATACCCTAGGGGTGGTCCGTCTTTCGTTTCTCTTCGCCAAAAGGTGCACAATGTTATAAGAGTGGAGGTCACGCTCTGCCGAAGCAAGATGCGCTATAATTCACTAATGATCCTTCCGCAGGTTCACCTACAGAAACCTTGTTACGACTT
>GQT2G8G02D2LE1	OTU378|2
GCGTTCTTCATCGACGCGAGAGCCAAGAGATCCGTTGTTGAAAGTTTTTTTGTTATAAATTTCTTTAACATACTCTGACTTGTAGTGTTTTAAAAGTTGAGCCGCAACTCGGAGGTCCGGAGACGCTCCTCATTGCCAAAAAGTGTGCACAGAGTTTGAAAAGTGAGAGGTCACGCCCTTGTTAAAAAGGTGCGCTATATTCACTAATGATCCTTCCGCAGGTTCACCTACGGAAACCTTGTTACGACTT
>GQT2G8G02DPVQZ	OTU379|2
GTTTTAAAGTATTAAACTTGTAATTCAGGGTTCAATCTTGTTTCAAAAGAGTTTTGTTGTTTCCCACCGGCGGGCGACTCGAGAGCCTCCGCAAAGAGGCCGACGGCGGTGCTCAGTTAAGTGCACCGGCGGCCCGCCGAGGCAACATAGGTTTGTAAACAAAGGGGTTGGAGGTCGGGCCCAAAAAAGGAACCCAGATCTCGGTAATGATCCTTCCGCAGGTTCACCTACGGAAACCTTGTTACGACTT
>GQT2G8G02EA3UJ	OTU380|2
TGACAGAAGTTTACAGAAGTGGTTTTGGTGAGCCTCGGACGGGCTGACAGCACGAAGCATGCCGCCGAAGCAACAGGAGTTTCACAATGGTTTGAAGTAATGAGTACCTGAACGGCCTCACGAGGAGACAGGACTGGCATTACGTATGTTTAGAGCCCAAACGGCTGGTCCACCCGGACTTTCATCCAGGGTGAAGGATATTTTTAATGATCCTTCCGCAGGTTCACCTACGGAAACCTTGTTACGACTT
>GQT2G8G02DMV38	OTU381|2
TTTTAGTTGTACATTATGCACAATAGACATTCCATTACATTCAGAGTGTGTAAAAGTTACTCGAATACCAGGCCCGATAAGGGGCCATGCAAAGCGGTACTCAGAGTCATAAGATGCACAGGTGTGTGGATTTGCGACTTGTCGAACGTGCACATGTGGTCTCCCACCAGCACAGAACAGACAAGCCGACTTTAGAAGATTCATTAATGATCCTTCCGCAGGTTCACCTACGGAAACCTTGTTACGACTT
>GQT2G8G02DQV8T	OTU382|2
TGTTGAAAGTTGTATAAGTTTATCAACGCTTTTTAAGGCGAGGACATATGTTTACATTCTGAGACATGCAATGGGTTGATGAATAAGACGTAAAGGCCCTTTTCAGGGGGCCCTTACAATTGGTTCACAGGTGTGTGTGGATTAAGGGGCTCAGGCGTGCACATGCCCCGAGAGGCCAGCTACAACCTTTGCCTATAATTTCAATAATGATCCTTCCGCAGGTTCACCTACGGAAACCTTGTTACGACTT
>GQT2G8G02ETVUB	OTU383|2
GCGTTCTTCATCGATGCCAGAACCAAGAGATCCGTTGTTGAAAGTTTTAACTATTGTATAGTACTCAGACATCACTAAAACAGAGTTTGTTTTCCTCTGGCAGGCACGTACAAGCCGGAGCCCATAGTGTTTCCACGGCCTGCCAAAGCAACTAAGGTATAATATTCAAGGGTGGGAGATCTACCCGTGAGGGCATGAACTCTGTAATGATCCTTCCGCAGGTTCACCTACGGAAACCTTGTTACGACTT
>GQT2G8G02DBRKK	OTU384|2
CCAAGAGATCCGTTGTTGAAAGTTTTAACTATTAAGTTTGTAACTAAGACATCATATTTAATCAAGAATTTGAAGGGGCCACTGACGGGCACGGGCCAGAAGTCTGGTTGAGACCAAACTTCCGGCGGTCGTGAGACGGGCCCGCCAAAGCAACATGGTAATTAAACAAAGGGTTGGAGATCGGGCCCGGAGACCCTTACTCTTTAGTGATCCTTCCGCAGGTTCACCTACGGAAACCTTGTTACGACTT
>GQT2G8G02DOE46	OTU385|2
GAACCAAGAGATCCATTGTTGAAAGTTTTGGCAATTTTCATAGTACTCAGACAGCCCATCTTCATCAGGGTTCACAGAGCGCTTCGGCGGGCGCGGGCCCGGGGACAGATGTCCCCGGCGACCAGGTGGCCCCGGTGGGCCCGCCAAAGCAACAGGTGTATAGAGACAAGGGTGGGAGGTTGGGCCACGAGGGCCCGCACTCGGTAATGATCCTTCCGCAGGTTCACCTACGGAAACCTTGTTACGACTT
>GQT2G8G02DM0HI	OTU386|2
TATCGCATTTCGCTGCGTTCTTCATCGATGCGAGAGCCAAGAGATCCGTTGCTGAAAGTTTTAATTTCTTTATGCTCAATAAAGAGACTGATATACATTCTTAAACTAACGTGTTAAAAAAGGTGTAAAAAGTGTAGTGTGTGCACAGTGTAGAAAGGAAAATGATTTGGTCGGACCTCTAAAAAGAGCATCCTTACATTTCATTAATGATCCTTCCGCAGGTTCACCTACGGAAACCTTGTTACGACTT
>GQT2G8G02DLR3G	OTU387|2
CATTGTTGAAAGTTGTTTTAATTCTGTATTTATACTGATAGACCCACTGAATCCAGCTTACTAATAGTGTAGAGTTTTGGATATCCCACTAGGAGAACACCTTTGGCAGACACCTGAAAGGCCGCTGGGCGCCTCAAGGAAGAGGGCCGCCTGCCAAAACAACAAATAATAAAGTTCACAAGGGGTTTAGAGTAATAAACTCGTTAATGATCCCTCCGCTGGTTCACCAACGGAGACCTTGTTACGACTT
>GQT2G8G02DP1SJ	OTU388|2
CTTCATCGATGCCAGAGCCAAGAGATCCGTTGTTGAAAGTTTTAAATATTAAACTTTTTACTCAGACGACACTAATATTCAGGGTTTTGGGTCCTCTGGCGGGCACGTACCAGCCTGGGCCGGTAGCTAAAAGGCGGCCCGCCAAAGCGACAGAGGTAAGGTATACAAAGGGTGGGAGATCTACCCCGAAGGGCATGAACTCGGTAATGATCCTTCCGCAGGTTCACCTACGGAAACCTTGTTACGACTT
>GQT2G8G02DLF21	OTU389|2
TCGATGCGAGAGCCAAGAGATCCGTTGCTGAAAGTTGTATATATTATATATAGGCACAACATTCTATTGACATACATTGGGGTAAAATGAGGCAACATAGACCCGAAAAGGTCTACAAAAAGTGCACAGGTGGAGATATAAAGATGACAAGGTGTGCACAATGCTCCCTGGAGAACCAGCAACAACCCATCAAGTTTATTTCAATAATGATCCTTCCGCAGGTTCACCTACGGAAACCTTGTTACGACTT
>GQT2G8G02EABZZ	OTU390|2
TCTTCATCGATGCCAGAGCCAAGAGATCCGTTGTTGAGAGTTTTAAATATTAAAATTTTACTCAGACGACACTAATATTCAGGGTTTTTGGGTCCTCTGGCGGGCACTTACCAGCCGAAGCCAGTAGCTAGGCGGCCCGCCAAAGCAACAAAGGTATGGTATACAAAGGGTGGGAGATCTACCCGTGAGGGCATGAACTCGGTAATGATCCTTTCCGCAGGTTCACCTACGGAAACCTTGTTACGACTTT
>GQT2G8G02EAWG1	OTU391|2
TTTTAAGTTACATCGGGGCTAGCCCGAATAAATGACATTCAAAATAGACTTTTGAGCTTGTTAAAGCGAGACGGCGTGCGTTATCCACCCGCCGTCCCTTTGGTGCACAGGTGTGTGGGTTGTGGACGAGGGGGCGGGACGAGCCCGCACAACGGCGTCTCCGCCGGTGCGAGGCCGCGCCCCACCGCCCCCGGTTTGTTTCATTAATGATCCTTCCGCAGGTTCACCTACGGAAACCTTGTTACGACTT
>GQT2G8G02EUFRX	OTU392|2
CACAAGGTGCGTTCAAAGACTTGATGATTCACGGAATTATGCAATTCACATTACTTTTCGCAATTCGCTGCGTTCTTCATCGTTGCGAGAACCTAGAGATCCGTTGCTAAAAGTTGTATTTATTAATCAATTACTGATACGTTTTATGTGTGTATTTGATGACATATAGTCATCACAGTGCACGGTGTAAATTATTAAATTTATTAATGATCCTTCCGCAGGTTCACCTACGGAAACCTTGTTACGACTT
>GQT2G8G02DHMHL	OTU393|2
GAGAGCCAAGAGATCCGTTGTTAAAAGTTGTTTTTAAATGCTGTTAAGCGTTTGAACATTCATTAATAAATAAAGTGTGTGTATAAAGGGGAGCTCGACCAACATAAGTCAGCCTACTGTCCCCTCAGAGATGCACAGGTGTATAAAGGATAAGAAAGCGAGCACATGCGAAGTAAATCGCCAGCTCAACAATCAAAGGTTCATTAATGATCCTTCCGCAGGTTCACCTACGGAAACCTTGTTACGACTT
>GQT2G8G02DGOUQ	OTU394|2
CTGCGTTCTTCATCGATGCGAGAGCCAAGAGATCCGTTGTTAAAAGTTGTATTTCGAATTATGTATTCAAAATCTTCAGACAAAAAATTTCAATAAAGGGTTGGTATTATGCTGCCAAGAACGCGTAAAAACGCGAACGCGACAGCAAACATTGCACACAAGGTGAATACTGATTTTTAAAAAGTGCAGTAAAACACTTATTATGAATGATCCTTCCGCAGGTTCACCTACGGAAACCTTGTTACGACTT
>GQT2G8G02EL6PO	OTU395|2
TTCTTCATCGATGCCAGAACCAAGAGATCCGTTGTTGAAAGTTTTAACTATTATCAAGTACTCAGACAACACTAAATCAAGAGTTTGAGATCCTCTGGCAGGCGCTGACCAGCCGAGGCCGGTGGCCCAAAGGCGGGCCTGCCAAAGCAACATAGGTATGGTAAACAAAGGGTGGGAGATCTACCCCGAAGGGCAAGTTCTCTGTAATGATCCTTCCGCAGGTTCACCTACGGAAACCTTGTTACGACTT
>GQT2G8G02DDXQN	OTU396|2
GCGAGAGCCAAGAGATCCGTTGTTAAAAGTTGTATTAATTTAAAAGTCTTTCGACTTGATAAACATTCAAAGTAAATTATAAGAGTATGTGATTAACCAGAGTCTCTATTTTACTAGCGACTCCGATAAACAAGTGCACAGGTGTGTATGGATTAGAGGGAACGAGCACATGCACAAAGGCCAGCATCAATTCCCTAAATTCATTAATGATCCTTCCGCAGGTTCACCTACGGAAACCTTGTTACGACTT
>GQT2G8G02DDEL3	OTU397|2
TACGTATCGCATTTCGCTGCGTTCTTCATCGATGCGAGAGCCAAGAGATCCGTTGTTGAAAGTTGTATTTGAATTGTTTATTCATAATAGTTTTCAGACAGACAGTTAAAAATAAGTTGATGTTTGGCCGCTTTCATAAAGAAAACGGCTGACATTGCACACAAGGTGGATATGGATTTAAGAAGTGCCATAAACACTTATTATGAATGATCCTTCCGCAGGTTCACCTACGGAAACCTTGTTACGACTT
>GQT2G8G02DCVM6	OTU398|2
TTGCGAGAGCCAAGAGATCCGTTGTCAAAAGTTGTTTCTATTTTCATAGAGTATTTCAGACAAATGATATGGTCTTTACAACTGGGCCACCGGCCATCATAGGGGTACTATTCTGACCCGCATGACCCAAAAACAAAATAGTGCACAGGGGTAAATTCTCTAGGCGGACTCCTTGCGGTATCAACGCCTAGAGAGGTTAATCAGTAATGATCCAACCGCAGGTTCACCTACGGTTACCTTGTTACGACTT
>GQT2G8G02EH8HT	OTU399|2
CAATTCGCTGCGTTCTTCATCGTTGCGAGAGCCTAGAGATCCGTTGCTAAAAGTTTTATGCCAATTAAATTGTCATGACTTCAGTTTGAATGTTGTAAGTGTCGTGTCTGCCACACGTGACGTTCGAAAGCAAATTCTCACGTCACAGGCAAGCACTCGGTGCACATTTGGTTGAAATTTCACGCTGTTACGCGGTAAATTTGGTAATGATCCATCCGCAGGTTCACCTACGGATACCTTGTTACGACTT
>GQT2G8G02DWAAT	OTU400|2
GCGTTCTTCATCGATGCGAGAGCCAAGAGATCCGTTGTTGAAAGTTTTCTCTTGCATTATATTTTATTACATACTTTGGCTAATGTTTAAAATGAAGCCGCAAGGTAATTTCACTTAAAAGTTTTATCACCTCGCCATCAAGTGCACCGTGTTTGAAGCGGAGGTCAGGCTCTGGCTCTACAAGTAGACGCCCTATAATTCACTAATGATCCTTCCGCAGGTTCACCTACGTAAACCTCGTTACAACTTT
>GQT2G8G02EUENK	OTU401|2
CAATTCACATTACTGTTCGCAATTCGCTGCGTTCTTCATCGTTGCGAGAGCCTAGAGATCCGTTGCTAAAAGTTTTATGCCAATTGATATTGTCATGATGTCAGTTTAAGTGTTATAATGACATGCTTGCGAGCTATACGCCCGCAAACACGATGTGCACAGGTGGTTGAAAAGTTACGCGCTTTGCAGCCGGTAAATTATTTGTAATGATCCATCCGCAGGTTCACCTACGGATACCTTGTTACGACTT
>GQT2G8G02D7TYW	OTU402|2
TTCTTCATCGATGCCAGAACCAAGAGATCCGTTGTTGAAAGTTTTAACTATTATATAATACTCAGACATCACTAAAAACAGAGTTTAGGTTTCCTCTAGCAGGCACGCACAAGCCGGGGCCCGTGGTGTTTCCACGGCCTACCAAAGCAACGAAGGTATAATATTCAAGGGTGGGAGATCTACCCGTGAGGGCCATGAACTCTGTAATGATCCTTCCGCAGGTTCACCTACGGAAACCTTGTTACGACTT
>GQT2G8G02DM9PY	OTU403|2
GCTGCAAGAGCCAAGAGATCCATTGTTAAAAGTTGTATTTTAGATGCAACTAAACTCTGTCAAACATACAAGCGTCTATGTGGCCTGGCCGTCTTGCGACTGCCCGACCTACAGCCCAAAGGCCGCAACCAAAGCCGATCCGAGCCACAGCTCATCACAGGCTTGGGGTGTATATAGAACCTTTCGGTCCTACAACTGATTTGTTAATGATCCTTCCGCAGGTTCACCTACGGAAACCTTGTTACGACTT
>GQT2G8G02ER9KM	OTU404|2
CATCGTTGCGAGAGCCAAGAGATCCGTTGTCAAAAGTTGTTTAGATCATTTTGTTTCTTACATTAGACAGTATGGAGGAGTTGAGCGGGCCAGCCCAGGCCGAAGCCCGAGCCGAAGCCCTTTGGCTGGCCAAGGCCAAGCCAAAAACAATTGGTGCACAAGGGTGGAGTGTGGGCAGAAGACGAGCTCCCGCCCAGCATTCACTAATGATCCATCCGCAGGTTCACCTACGGATACCTTGTTACGACTT
>GQT2G8G02DXXJ0	OTU405|2
ATATCGCGTTTCGCTGCGTTCTTCATCGATGCTGGAGCCAAGAGATCCGTTGTTGAAAGTTTTAACAGTTCGCTTAGAACACTCAGATGTAACGTCGATTCACAACTAAGAGACTATAATTGGCCGGCGGGCGCGCCCGGAGGCGCGCCGCCGAAGCAACTAGGTATAATGGTTCACAAAGGGTTATGAGTTGTAAAGACTCGGTAATGATCCCTCCGCTGGTTCACCAACGGAGACCTTGTTACGACTT
>GQT2G8G02ECVGU	OTU406|2
AGGCAAGCCTGCCGAGGAAACAATGGGTGCGCAAAAAGCAAGGGTAGTAGAATTCAGGTGACAAGCTCGATCAGCAGAGGCCAAACATAATTACGCCACAAAATGTGGTTACACCATGCTCTCCAGTCTGCCCAAGCAGGGGGAACCAAACATCCCCCCACCCTCCTTTCGGAAAGCCTGATCCCCGTGGACTTCAATACTAGTTAATGATCCTTCCGCAGGTTCACCTACGGAAACCTTGTTACGACTT
>GQT2G8G02DKLII	OTU407|2
CAAGAGCCTAGAGATCCATTGTTAAAAGTTATTTGTTTGTTTTGTAATTGTGTAATTCAGATAATTTGCAGAAATGTCATGTGCAGTTGTATAACAATGCAACATGGAACTTGTGTTATCCTTGCATTGGATGTGGAGAAATGAGATGCAGAATGAATCCACATTCACGTTTCTACAACAATACAAGAATGAACAGGGATTTGTTAATGATCCTTCCGCAGGTTCACCTACGGAAACCTTGTTACGACTT
>GQT2G8G02DWGBW	OTU408|2
TGAAAGTTGTATAGTGTTTATAGGCACAAAGCCCACTGATACATTCTAATACATACTATGGGGTATATGATAAAACGTAGGCCTGAACAACTTGATTGCTCAAATTCTCCAAGTCTACAAAAGGTGCACAGGTGGAAATATAAAGATGATGAGTGTGCACATGCTCCCTAGAGAGCCAGCAACAACTATATCAGGTTTATTCAATAATGATCCTTCCGCAGGTTCACCTACGGAAACCTTGTTACGACTT
>GQT2G8G02DXWF1	OTU409|2
TATCGCATTTCGCTGCGTTCTTCATCGATGCCGGAACCAAGAGATTCCGTTGTTGAAAGTTTTTAATTATTGTTTAACTAAAACTCAGACTGCAAACTTCAGACAGTGTTCAAATGTTAGTCTTCGGCGGGCCGTAGCCACGCCGAAGCAACAAGGTACAGATAGACACGGATGGGAGGTTGGACCCAGAGGGCCCGCACTCGGTAATGATCCTTCCGCAGGTTCACCTACGGAAACCTTGTTACGACTT
>GQT2G8G02ESJTU	OTU410|2
TCTATAACATACATTGGGGTATATGAAGAAACATAGGCCTGGAAATATAAAGAGAGAACAATAAAGTCAATCCTCAAACCTGAAGTGCTAAGCACTCAGAGAGATATCCAGGTCTACAAAAGGTGCACAGGTGGAGATATAAAGATGACAAGTGTGCACACGCTCCCCTGGAGAGCCAGCAGCAACTCATCAGGTTTATTTCAATAATGATCCTTCCGCAGGTTCACCTACGGAAACCTTGTTACGACTT
>GQT2G8G02ESZTL	OTU411|2
TACTTTTCGCAATTCGCTGCGTTCTTCATCGTTGCGAGAGCCTAGAGATTCGTTGCCAAAAGTTTTATGCGATTGCGTATAACGATCGTGCAGCCAGTCATGACGACGGCTCCACTCTTCAGTCTGCAGAATATAAATGTGGGGGCGGACACGGTGCACAAGTGGTGTGGGTGGGTGGTACGAGTGTTCCGAGAAACAACATTGTAATGATCCATCCGCAGGTTCACCTACGGATACCTTGTTACGACTT
>GQT2G8G02ET44Q	OTU412|2
TTCACATTACTTATCGCATTTCGCTGCGTTCTTCATCGATGCGAGAGCCAAGAGATCCGTTGTTAAAAGTTTGTTTTTGTTATGATATTACATTCATTACTAACAGTTTGTGATGGCCGAAGCCACAGTTCACGGTGTGTATGGAAACCCTCTTCTTGCGAAGAGAGCAGATCTAACCCAATGATTTGCATCAGAGGGCACTATTAATGATCCTTCCGCAGGTTCACCTACGGAAACCTTGTTACGACTT
>GQT2G8G02DJ6E6	OTU413|2
CGATGCCAGAACCAAGAGATCCGTTGTTGAAAGTTTTGATTCATTTGTTTATTGATTCCGCTCAGACATGCTATAAAAAGATACAAGAGTTTGGGTCCCCGGCGGGCGCCTGGTTCCGGCGGCCCTCGCGGGCCTTCCGGGCGTTAACCGCCGAAGCAACAGTAAGGTATAAGTTCACAGGGGTTTGGGAGTAGAATAACTCGGTAATGATCCCTCCGCTGGTTCACCAACGGAGACCTTGTTACGACTT
>GQT2G8G02DIBTV	OTU414|2
GAGCCAAGAGATCCGTTGTTGAAAGTTGTATAGATTTAAAGGCATTAAAGCCCATATAGTTACATTCATAACTTTTAAGGGTGTGTTAAAAACATAGACTAGTCTCTTTTGAAACCAGCCTACAGTGGGTGCACAGGTGTAGAATTTGAAGATTAAAAGGTGTGCACATGCTCCGAAAAGCCAGCTACAACCATTTAAATTCATTAATGATCCTTCCGCAGGTTCACCTACGGAAACCTTGTTACGACTT
>GQT2G8G02EJ7XH	OTU415|2
TATCGCATTTCGCTGCGTTCTTCATCGATGCCAGAACCAAGAGATCCGTTGTTAAAAGTTTTGATTATTCAATATTGACTCGGACGCAACAGTGCAGTGTTGGACGGTCCAGCGGGGGCCCCTGGCCGTGAGGCCGGGTCGCCCCCGAGGCAACTGGGTCAGATAACATGGGGTTGGAGGTTGGGCCCGAAGCCCTTCACTCGGTAATGATCCCTCCGCAGGTTCACCTACGGAGACCTTGCTACGACTT
>GQT2G8G02EOVRQ	OTU416|2
CGCTGCGTTCTTCATCGATGCCAGAACCAAGAGATCCGTTGTTGAAAGTTTTTGATTCATTTGTTTTTTCACTCAGAAGATTCCAAAAATACAAGAGTTTGTGGTCCCCGGCGGGCGCCTGGTTCCGAGCACGAAGGCCCGGGGCGGTCCCGCCGAAGCAACGATAGGTAGGTTCACATAAGGGTTTGGGAGTTGAAAACTCGGTAATGATCCCTCCGCTGGTTCACCAACGGAGACCTTGTTACGACTT
>GQT2G8G02EE3G8	OTU417|2
ACTGAATTCTGCAATTCACATTACTTATCGCATTTCGCTTGCGTTCTTCATCGATGCGAGAGCCAAGAGATCCGTTGTTGAAGTTATTTTGTTATAATAACATGACGTTCATTACACAATATTTGTAAAAGTAATTGACCGAAGTCAATCAACAGTTCACAGGTGTAGATGGATATAGTTTAACGCTCCAGACGAGCAATTCACTAATGATCCTTCCGCAGGTTCACCTACGGAAACCTTGTTACGACTT
>GQT2G8G02DCNMU	OTU418|2
CATTACTTATCGCATTTCGCTGCGTTCTTCATCGATGCGGGAACCAAGAGATCCGTTGTTGAAAGTTTTAACGATTTATATTTTTACTCAGACAACATTGATAAAAATGATTGTATAAAAGCCTCTGGCGACAGAGCACCAAAGCAACTTGAGGGTTGATTGTACAAGGGGTTGGAGGTGACACACTAAGTGCATCAATCTCTGTAATAATCCTTCCGCAGGTTCACCTACGGAAACCTTGTTACGACTT
>GQT2G8G02ETU0Q	OTU419|2
CCAAGAGATCCATTGTTAAAAGTTGTCAATTATACTTCAAGTTACTCTGTCAAACAGCACAAGCGTGAATATGATCCGGGATTCGCATCCCGACCAATGTCGGTGGCAGGCGCGGCAGAGCAGTGTGTGCTGAGAGAGCACGCAGCAGAGCCACGCACCCTTCCATCCCACCCTTCCCCTCCTTGCCTACCCACCCATGATTTGCAATGATCCTTCCGCAGGTTCACCTACGGAAACCTTGTTACGACTT
>GQT2G8G02EMA51	OTU420|2
ATTTCGCTGCGTTCTTCATCGATACGTGAGCCAAGAGATCCGTTGCTGAAAGTTTTATTAGGTTATACAACCGACTTTCTATCGCTATCATTCCAAAGGGTACAAGACGCCCGGCAGCCACCGCCTCTCAGCTTAGGCCCACCGGACAGTGTTCACTAAAGGTGTGTGTTGGGACTGGAGGGGTTTGACCCCCTCCTTACTCGCTAATGATCCTTCCGCAGGTTCACCTACGGAAACCTTGTTACGACTT
>GQT2G8G02ED2II	OTU421|2
ATGCAAATCGCACTACATATCGCACTTTACTGCGTTCTTCATCGTTGCAAGAGCCAAGAGATCCATTGTTAAAAGTTGTCTTTATTTAATTCTCAACTAACTCTGTCAAACAAACAAGCGTAAACATCAGAGTCTTGCGACCCTGTGCTAATGTTGCAAGTCACTGCATACTGCAAGCAGCACACAGTTCTCGCAAAAGATTTGTAATGATCCTTCCGCAGGTTCACCTACGGAAACCTTGTTACGACTT
>GQT2G8G02ES6B4	OTU422|2
CGCATTTCGCTGCGTTCTTTATCGATGCTAGAACTAAGAGATCCGTTGTTAAAAGTTTTGATTGATTCAAATGTTTACTCGGACGCATAGATGCAGGGTTACGTGTCCGCCGGGGCCCCGACGCCCGAAGGCCGGGTCGCCCCCGAGGCAACAGAGTCGGGTGACAAAGGGTTAGAGGTCGGGCTCTTACGAGCCCTTACTCGGTAATAATCCCTCCGCAGGTTCACCTACGGAGACCTTGTTACGACTG
>GQT2G8G02C7KOM	OTU423|2
TACTTATCGCATTTCGCTGCGTTCTTCATCGATGCCAGAACCAAGAGATCCGTTGTTGAAGTTTAATTTTTGTTTGTTTGTTCAGACTGTTACAGGTACTGCAAAGTGTTTTTTGGGGTCCCCATTGGCAGCCGAGGCTGCCGAGGAAACGAAAGGTACTCAAAAAGGCAAGGGTTCTATCTCGACAGGACCGAAGCCCTACGATAATGATCCTTCCGCAGGTTCACCTACGGAAACCTTGTTACGACTT
>GQT2G8G02C3EQ5	OTU424|2
ATGCGAGAGCCAAGAGATCCGTTGTTGAAAGTTTTTCTTATTTTATTTTATTACATACTTTGACTGGTGTTTAAAAGTGAGCCACGAGTTTCGATTTGAATAAGCTAAGAGTGATCAAAGCCTATTCTCGTCATCATCTCGTCAATAAATGCACAGTGTTTTGAGTGGGGTCACATTTTTCTTTCGAAAATATGCTAAATTCACTAATGATCCTTCCGCAGGTTCACCTACGGAAACCTTGTTACGACTT
>GQT2G8G02DNX44	OTU425|2
CGATGACTCACAGATTCATGCAAATCGCACTAGATATCGCACTTTACTGCGTTCTTCATCGTTGCAAGAGCCAAGAGATCCATTGTTAAAAGTTGTCTTTAATTATAGATTTCATTGATACAGTCAAACAATACAAGCGTAAATGTACAATGGGGGATTGCTCCCCCAGAGTAAATGTTGAGCATAAAGCTCAGACACGATTTGTTAATGATCCTTCCGCAGGTTCACCTACGGAAACCTTGTTACGACT
>GQT2G8G02DN233	OTU426|2
TTTCTCATATTTTACACAATTGTTTATAATGGTGTTGGGGGCGTGGGGCAAAGAGGAGCCACAAGAAGGAGAACCTCACATTTTAACCAAGGCTAAAAAGTCCCCACCGTATACATGTAGTTCACAAAGGAGTCCCTCAAGGGGCGCTGTTTCAAGATGATGGTCCTTGATTGAACCAAAATCCCTACCTCCAGCTGAAATTTATAATGATCCAACCGCAGGTTCACCTACGGTTACCTTGTTACGACTT
>GQT2G8G02ENAZ3	OTU427|2
TCACAGATTCATGCAAATCGCATTACATTTCGCACTTTACTGCGTTCTTCATCGTTGCAAGAGCCAAGAGATCCATTGTTAAAAGTTGTCTTTATTAAATCACATCTAACTTTGTCAAACATACAAGCGTAAATGTCACGAAGCATTGCTGCCTCGAACATATAAGGGCTGTCATCTCCGTGAAGAGAGACATCCCACGATTTGTAATGATCCTTCCGCAGGTTCACCTACGGAAACCTTGTTACGACTT
>GQT2G8G02EYH3S	OTU428|2
TTCTTCATCGATGCGAGAGCCAAGAGATCCGTTGTTGAAAGTTTTTTTGTTTTAAATTTTATTACATACTTTGACTAATGTTTAAAATGAAGCCGCAAGGTTCTTGTTCACAAGCCCGAAAGCCTGATCTCAATTACCTCGCCATCAAGTGCACAGTGTTAGAAGTGGAGGTCAGGCTCTACAAGTAGATGCCCTATAATTCACTAATGATCCTTCCGCAGGTTCACCTACGGAAACCTTGTTACGACTT
>GQT2G8G02EM1JP	OTU429|2
GAACCAAGAGATCCGTTGTTGAAAGTTTTAGTTTATTTAACTTATTTCAGATTTAACATGGTTAAGATGGTTTATTGTGGGCTACTGACGGGCACTGGCCAGGGGTTTAAAAACCGCCGGCGGTCTGTTTAAAGACGGGCCCGCCAAAGCAACATGGTAGTTATACAAAGGGTTGGAGATCGGGCCTGGAAGACCCTAACTCATTAATGATCCTTCCGCAGGTTCACCTACGGAAACCTTGTTACGACTT
>GQT2G8G02D7819	OTU430|2
AGAGCCAAGAGATCCATCGTTAAAAGTTGTAATTTGTTACTTTTGAGTTCCCTGCTGTTGAACATGATTCACCTCTTGCGAGGCAATACCCAGCCGTCAATCAAGCTTGCCCAGGCAGAGCCCAGGGTTGCAAGACCTTCCGCTGGGAAGAGAACACTGATTCACACATGGTTTGGCCTAGCTTACGCTTGACCAGGTATACAAGAATGATCCTTCCGCAGGTTCACCTACGGAAACCTTGTTACGACTT
>GQT2G8G02EQ7XK	OTU431|2
ATGCGAGAGCCAAGAGATCCGTTGTTGAAAGTTTTTCTTATTTTATTTTATTACATACTTTGACTGGTGTTTAAAAGTGAGCCACAAGCAACGATTCTATTCAACTAAGAGTGATCAAAGTCTCATTTCCTCGATAGCTTGTCAATAAATGCACAGTGTTTTGAGTGGGGTCACATTTTTCTTTCGAAAATATGCTAAATTCACTAATGATCCTTCCGCAGGTTCACCTACGGAAACCTTGTTACGACTT
>GQT2G8G02DZHZ9	OTU432|2
CGTTCTTCATCGATGCGAGAGCCAAGAGATCCGTTGTTGAAAGTTTTTTTGTTTTTAATTTCATTACATACTTTGACTAATGTTTAAATGAAGCCGCAAGGTTCTCGTTCAAAGCTCGAAAGCCTTATCTCAATTACCTCGCCATCAAGTGCACAGTGTTAGAAGTGGAGGTCAGGCTCTACAAGTAGACGCCCTATAATTCACTAATGATCCTTCCGCAGGTTCACCTACGGAAACCTTGTTACGACTT
>GQT2G8G02DAOCZ	OTU433|2
CCAAGAGATCCGTTGTTGAAAGTTTTGATTTATTCAAAAATTTAGCTCAGACGACCGGTTTATTAACAAGAGTTTGGTTTAACTCTGGCGGGCGCTCGCCTGGGACGAATCCCCGGCGGCTCGAGACCGAGCGGTCCCGCCAAAGCAACAAGGTAGTTTTAACAACAAAGGGTTGGAGGTCGGGCGCTGAGCACCCTTACTCTTTAATGATCCTTCCGCAGGTTCACCTACGGAAACCTTGTTACGACTT
>GQT2G8G02EP1RS	OTU434|2
AGAACCAAGAGATCCGTTGTTGAAAGTTTTTAAACGATTTATATCTATACTCAGACGGCACAGTTATCAGAATTTGAGAAGGCTAGCGGCGGGCACGGGCCAGGGGCGGTAAAGCCCCCGGCGGCCCCGGAGGGCGGGCCCGCCAAAGCAACGTGGTTGGTTAAACAAAGGGTTGGAGGTCGGGCCTGGAAGACCCTTACTCGGTAATGATCCTTCCGCAGGTTCACCTACGGAAACCTTGTTACGACTT
>GQT2G8G02DN94V	OTU435|2
TTCATCGATGCCAGAACCAAGAGATCCGTTGTTGAAAGTTTTAACTACTTTATAGTACTCAGACGACATTAATATTCAGAGTTTATAGGTCCTCTGGCAGGCACACCGGGCAGGACCCGGGGCAGCTAGGCTACCAACCCGCCAAAGCAACAGATAATTATTTATACAAGGGTGGGAGATCTACCCGTGAGGGCATGAACTCTGTAATGATCCTTCCGCAGGTTCACCTACGGAAACCTTGTTACGACTT
>GQT2G8G02EBRV8	OTU436|2
GCCAGAACCAAGAGATCCGTTGTTGAAAGTTTTAACGATTCATATTTGTACTTAGACGGCACAGTTACATTGAGTTTAGTGAAGGCTACTGGCGGACACGGGCCAGAGGTGCTGGACCTCCGGCGGCCTGTGACAGGCGGGCCCGCCAAAGCAACATGGCAGTTAGACACAGGGTTGGAGATTGGGCCAAAGACCCTAACTCGATAATGATCCTTCCGCAGGTTCACCTACGGAAACCTTGTTACGACTT
>GQT2G8G02C5GTP	OTU437|2
ATTCACACTACTTATCGCATTTCGCTGCGTTCTTCATCGATGCCAGAACCAAGAGATCCGTTGTTGAAAGTTTTAAAATTTGTTTTAACTGAAGTTACTGCTACTACAAAGGGTTTTTGATGTCCAGCGGCGGGCAAGCCCGCCGAGGAAACGAAGGTACCCATGAACATAGGGTGCTATCTCAATGGGGGGTTAAGCCCACGATAATGATCCTTCCGCAGGTTCACCTACGGAAACCTTGTTACGACTT
>GQT2G8G02EQCIP	OTU438|2
AAACATACATTGGGGTGTAGAAAAACATAGACTATGAAAGGCAAGGGAAAGCATGGGTTAGATGCAATCCCCAATACACAAGTCATTACAACTTGAGATAGATATTCATAGTCTAGCGAGAGGTGCACAGGAGAGAAGAAAGGAGTGAACAGGCGAGCACATACTAAGTTTCCCTAGCCAGCATCAACCCCGAATCTACTTCAATAATGATCCTTCCGCAGGTTCACCTACGGAAACCTTGTTACGACTT
>GQT2G8G02EWPLN	OTU439|2
CTACGGAACGTACACTCTCTGCCATCACAGGCGAGACCGGTCATATTAAAGTTCCCCCTAATTTTTTAGGTAGAACCACCGCGGCTTGATCTGTGGGCCTTGTTACGGGCTGCTGGTACAACAATTTGTTGATCACAGCAATTCAGCGGTGTTGTCCTGCCCAGGCAAGACTCCATGATTATTTATAGTCGGCATGTTAGGCTTCAGCAGGTTAGAGCTTTCAACCAGAAGGAAAACCTTGTTACGACTT
>GQT2G8G02EH7AT	OTU440|2
ACTGAATTCTGCAATTCACATTACTTATCGCATTTCGCTGCGTTCTTCATCGATGCGAGAGCCAAGAGATCCGTTGTTGAAAGTTATTTTTTGTTACAATAACTAGACGTTCATTACACATTGTTTGTAAAATCAACACAAGAGTGTCAATCAAACGGTTCACAGGTGTATATGGATATAGTTTTAAGCCACTAGGGCAATCACTAATGATCCTTCCGCAGGTTCACCTACGGAAACCTTGTTACGACTT
>GQT2G8G02EAXU8	OTU441|2
CAGAACCAAGAGATCCGTTGTTGAAAGTTTTAACGATTTATATTTGTACTCAGACATCACAGTTATAAAGAATTTAGATAGGCCACTGGCGGGCGCTGACCAGGGGCGGTAAAGCTCCCGGCGGCCCCTAGGGGCGGGCCCGCCAAAGCAACAAGGTAGAGTAAACAAAGGGTTGGAGGTCGGGCCTGAAAGACCCTAACTCGGTAATGATCCTTCCGCAGGTTCACCTACGGAAACCTTGTTACGACTT
>GQT2G8G02EWKJF	OTU442|2
CAAGAGATCCGTTGTTGAAAGTTTTGAAGTATTGAATAATACTCTCAGAAGGCTTCATTAAAGGGTTTAATAATCCTGCGGCGGGCGCTCGACAGCACGTGGCCGACGGCCGACACCTTGTTAGGGGCGTCGACGTCCCGCCGAGGCAACAGAGGTAAGATAGATATGGGGTTGGAGGTCGGGCCCCGAAGGACCCTTTCTCGTTAATGATCCTTCCGCAGGTTCACCTACGGAAACCTTGTTACGACTT
>GQT2G8G02EAVEE	OTU443|2
TGTTCGTTTTTGTACATTATGCACAACAAGACATTCCGTTACATTCAAGAGTGTATGAAAGTACTCGAGCACCAGGCCTCGGTTAAAAGACCACGCAAAGCGGCGCTCAGAGTCATAGATGCACTGGTGTGTGGATTTGCGACTCGTAGACGTGCACATGTGTCTCCACCAGCACAATCCGACGAGCCGACTTTGAAGATTCACTAATGATCCTTCCGCAGGTTCACCTACGGAAACCTTGTTACGACTT
>GQT2G8G02EJ104	OTU444|2
GCATTTCGCTGCGTTCTTCATCGTTGCGAGAGCCAAGAGATCCGTTGTCAAAAGTTGTTTAGATCATTTGGTTCGTAAGATTAGACAGAGTGGAGGGTTGCGCGGGCGCCGGGGCGCCCTCGGCAAGCCGGCCAGGCGGCCTGCCAGATACAGCTGGTGCACAAGGGTGGAGTGGTGGCGGGCTCGCGCCCGCCGCACATTCACTAATGATCCATCCGCAGGTTCACCTACGGATACCTTGTTACGACTT
>GQT2G8G02EVMJ7	OTU445|2
GAACCAAGAGATCCGTTGTTGAAAGTTTTAAACGATTTATATTTGTACTCAGACAACACGGTTAAAAAGGAATTTAAGAAGGCTACTGGCAGGCACGGGCTAGAGGCGATTAAACCCCCGGCGGCCCCTAAAGGCGGGCCTGCCAAAGCAACATGGTAGAGTAAACAAAGGGTTGGAGGTCGGGCCTTGAAGACCCTAACTCAGTAATGATCCTTCCGCAGGTTCACCTACGGAAACCTTGTTACGACTT
>GQT2G8G02EUJ2E	OTU446|2
CGTTCTTCATCGATGCCAGAACCAAGAGATCCGTTGTTGAAAGTTTTAACTATTATATAGTACTCAGACGACATTAAAATTTAGAGTTTGGGGTCCTCTGGCGAGCACTCACCAGCGTGAGCCGGTGGCCGAAGCGGCTCGCCGAAGCAACAAAGGTACAATAACATAGGGTTGGAGAGTCACCCGCGAGGGCGATGTTCTCTGTAATGATCCTTCCGCAGGTTCACCTACGGAAACCTTGTTACGACTT
>GQT2G8G02EN4FU	OTU447|2
TTTCGCTGCGTTCTTCATCGATGCCAGAACCAAGAGATCCGTTGTTGAAAGTTTTGAAGTTATTAAATAATTTCTCAGAAGACTGGGTTTAAAAAAGGGTTTAATCGTTTGGCCACCGGCGAAGGGGTTTCCCCCTAGCGCCGAGGCAACAGTGGTAAGGTAAACAAAGGGTTGGAGGTCGGGCGCCGAAGCACCCAGGCTCATTAATGATCCTTCCGCAGGTTCACCTACGGAAACCTTGTTACGACTT
>GQT2G8G02EMOEO	OTU448|2
AGTTGTTTTAGTTGTACATTGTACAAATAGACATTCCATTACATTCAGAGTGTGTAAAGTACTCGAGTACCAGGCCCGGTAAGGGGCCATGCAAAGCGGTACTCAGAGTCATAGATGCACAGGTGTGTGGATTTGCGACCTTTGTCAACGTGCACATGTGTCTCCACCAGCACAGATGACAAAAAGCCGACTTTGAAGTTTCATTAATGATCCTTCCGCAGGTTCACCTACGGAAACCTTGTTACGACTT
>GQT2G8G02EPO1Q	OTU449|2
CATCGTTGCGAGAGCCTAGAGATCCGTTGTCAAAAGTTGTTTTATCGATTAAATAAATTTTTGTTTATAGACAAGTTTTTCTAAAAGGTTCTAAGGTTTTGTTGAAATTGGGTCAAGGTTTCCCTGTAACCCAAAATATCTTTAATACAATCCACATGGGTGTTCAAGAAAAGGAGTAAAACTCCCTCTCTCAATCAATTTTGTTAATGATCCAACCGCAGGTTCACCTACGGTTACCTTGTTACGACTT
>GQT2G8G02DX0JB	OTU450|2
AGGGATCCGTTGTTGAAAGTTGTATTTTGAATTAAGTTATTCATAATATGTTTCAGACAAAATCACTAAAGTTCTGAGTAGATATAAATCCCAAAGGTGACCAACGGATTGTTACAGCCGTGACCTCCAGTGAGATGACATTGCACACAAGGTGGATATGGATTTTTAAAAGTGCCCATTAAAAACCACTTGATTACTTGGAATGATCCTTCCGCCACGGTTCTACCTTACGGAAACCTTGTTACGACTT
>GQT2G8G02EMSWN	OTU451|2
TCGCTGCGTTCTTCATCGATGCCAGAACCAAAGAGATCCGTTGTTGAAAGTTTTGATTCATTTGTTTTTTCACTCAGAAGATTCCAAAAAATACAAGAGTTTGTGGTCCCCGGCGGGCGCCTGGTTCCGGGCACGAAGGCCCGGGGCGGTCCCGCCGAAGCAACGATAGGTATGTTCACAGGGGTTTGGGAGTTGTAAACTCGGTAATGATCCCTCCGCTGGTTCACCAACGGAGACCTTGTTACGACTT
>GQT2G8G02EQZGQ	OTU452|2
CTTCATCGATGCGAGAGCCAAGAGATCCGTTGCTGAAAGTTGTATAGATTTTATAAACACAACATTCTATTAACATACATTGGGGTAAATGGAGCAACATAGACCTGGAAGGTCTACAAAAGGTGCACAGGTGGAGATATAAAGATGACAAGGCGTGCACATGCTCCCTAGAGAACCAGCAACAACCCATCAGGTTTATTTCAATAATGATCCTTCCGCAGGTTCACCTACGGAAACCTTGTTACGACTT
>GQT2G8G02EU4DF	OTU453|2
GCTGCGTTCTTCATCGATGCCAGAACCAAGAGATCCGTTGTTGAAAGTTTTAATAGTTATGTTTTACTGACGCTGACTGCTAATACCAAGGGTTTAGGGGTGTCCGCGGGCAGGCAAGCCTGCCGAGGAAACGATGGGTGCGCAAAAACAGGGTAAGATGCAGACGGAGCCCCTGGACAAGCCAGCAGCCCGCTACAGTTACGGTAATGATCCTTCCGCAGGTTCACCTACGGAAACCTTGTTACGACTT
>GQT2G8G02ENOE4	OTU454|2
TTCTTCATCGATGCCAGAACCAAGAGATCCGTTGTTGAAAGTTTTAACTATTATATAGTACTCAGACGACACATAAAACAAGAGTTGGTTGGGTCTCTGGCGGGCACTCACAGACCGGAGCCCCGTGGCACGAAGCGGCCCGCCAAAGCAACAAGAGAATAGATATCAAGGGTGGGAGATCTACCCGTGAGGGCAAGAACTCTGTAATGATCCTTCCGCAGGTTCACCTACGGAAACCTTGCTACGACTT
>GQT2G8G02ERBWM	OTU455|2
TGCGTTCTTCATCGATGCGAGAGCCAAGAGATCCGTTGTTGAAAGTTTTATTAGATTATAATAATACTACTTTTGTTACTACTAAATGTTTATGATTGGGGGCAGACGGGGACCGAGGTCACCACATCTTACAGTTCACAGATGTTATGGATGTGAAGGGTGCGAGAGCCTTGCCGAAGCAGAGACTCAAGCGGTTGTATTCACTAATGATCCTTCCGCAGGTTCACCTACGGAAACCTTGTTACGACTT
>GQT2G8G02EU168	OTU456|2
GCGTTCTTCATCGATGCCAGAACCAAGAGATCCGTTGTTGAAAGTTTTAACTTTATTATATAGTACTCAGACGACACTAAACACAGAGTTGGGGTCCTCTGGCAGGCACACCCCAGCCGGAGCCGGGAGCCCGGAGGCGGCCTGCCAAAGCAACAAGAGTAATAACACAGGGTGGGAGGTCTACCCGTGAGGGCATGATCTCTGTAATGATCCTTCCGCTGGTTCACCAACGGAAACCTTGTTACGACTT
>GQT2G8G02ESVQA	OTU457|2
TTTTGTTTTTGATTTTAATCAAGTAATTCAGACGACATGGTTTGGTACAAGAGTTTGTGGTTGGGCCGTCGGCGGACGCTCTCCAGGGGGGTGTGGCCCCCCGGCGGTCACGACCAGTTGGTCAACCGGTCCGCCGAAGCAACGACAAGGTAAATTAGACAAAGGGTTGGGAGGTCGGGCGCCTTGGAGGGCACCCTAACTCGGTAATGATCCTTCCGCAGGTTCACCTACGGAAACCTTGTTACGACTT
>GQT2G8G02EU0MK	OTU458|2
CAGTTATCAGAATTTAAGACGGCTACCGGCGGGCACGGGCCAGGGCGGTAAAGCCCCGGCGGCCCCAGAGGGCGGGCCCGCCAAAGCAACGTGGTTGGTTAAACATAGGGTTGGAGGTCGGGCCTGGAAGACCCTTACTCGGTAATGATCCTTCCGCAGGTTCACTAGAAGAAATGTTAGCAAATGTCACAAGTGTTTTTGAGGGGGGAGGGATGGTTAAACGTACCCTACGGAAACCTTGTTACGACTT
>GQT2G8G02EFT8A	OTU459|2
CGTTCTTCATCGTTGCCAGAACCAAGAGATCCGTTGTTGAAAGTTTTGTTAATTTAACTTGTTCTCAGACTTCAATTTTCTAGGCAGGGTTGGCTAATTCCGGCAGGCGGGGCCCCCCGCGAACGGGGGGTGGTCCCCGCCAGGCGCCGAATCCGGGCCGCGGTTACAAAGGGTGGGGATTGTGCCCCGGAGGCGTTGACCCATTAATGATCCTTCCGCAGGTTCACCTACGGAAACCTTGTTACGACTT
>GQT2G8G02D5USK	OTU460|2
ATCCGTTGTTGAAAGTTTTAACATTTGTTATAAACAGTTCAGACAGAAGACATTGGATACATGAATTTAATGACTACCTCCATGGGGACTCTCTTGGGTTTCACATCGCAAGAGTGACCTAGGTCAGGCCCCATGGAACCAACAGGCGAGGTACTCGGAATGGGTTTATGCAGTTGATACATGAAATGTATAACCAATTACTTTTAATGATCCTTCCGCAGGTTCACCTACGGAAACCTTGTTACGACTT
>GQT2G8G02ETUG4	OTU461|2
ACATTCTATAACATAAATAGTGTATATGAAGAAAACATAGGCCTGGAAATGTAAGGAAAAGACAGAAGTCAATCCTCAAACCCGAATGCCAGGCATTCAGAAAGATATCCAGGTCTACAAAAGGTGCACAGGTGGAGATATAAAGATGACAAGTGTGCACATGCTCCCGAGAGAGCCAGCAGCAACCCATCAGGTTTATTTCAATAATGATCCTTCCGCAGGTTCACCTACGGAAACCTTGTTACGACTT
>GQT2G8G02DOXCX	OTU462|2
GAGATCCGTTGTTGAAAGTTTTGAAGTATTAAATATACTCTCAGATTGCTATGTTCAAGAGGGTTTATTGGGGCCTGGCGGCGGGCACTCGAGAGCGCGGAGGCCGACGGCGGCACCCCGTAAAGGGCGCCGGCGACCCGCCGAGGCAACAGTGGTAGGTAGACAAAGGGTTGGAGGTCGGGCCCCGAAGGACCCTATCTCAGTAATGATCCTTCCGCAGGTTCACCTACGGAAACCTTGTTACGACTTT
>GQT2G8G02EG7MO	OTU463|2
CCGCAGGTTCACCTACGGAACGCGGGATTCTTAACCGACTCTGGTTAAGACCGGTCATATCTTACCCATCAAACGGGTACCGCATTTTGATCTGTGGGCCAGTCCAGTGTTAGGTCTGGCTGCTGATTCAACTATGTGAGTCTCAGCATTGTAGCGGCATTGCTTGCAGGGCAAACTGCGCAATTCTTTAACAGTCGCTGCGGAAGGCTTCAGAGGATGGACTCCCTGGAAGGAAACCTTGTTACGACTT	
>
