# Supplementary material for: Analyses of Sporocarps, Morphotyped Ectomycorrhizae, Environmental ITS and LSU Sequences Identify Common Genera that Occur at a Periglacial Site
Source: J Fungi (Basel). 2015 May 25;1(1):76–93. doi: 10.3390/jof1010076 (PMC5770010; doi:10.3390/jof1010076)
Supplement: Supplementary File 1 [file jof-01-00076-s001.zip › jof-01-00076-supplementary files/Supplemental File S3.fasta.txt]

>HH1STK304IATLH	OTU1|51581
CTCCCATTTTTGAGCAGCATTCCCAAACTACTCGACTCGTCGAAGGAGCTTTACAGAGGCTCGGTGTCCGACCAGACGGGGCTCTCACCCTCTATGGCGTCCCGTTCCAGGGAACTCGGAAGGCACCTCGCCAAAAGCATCCTCTACAAATTACAACTCGGACCCAAGGGCCAGATTTCAAATTTGAGCTGTTGCCGCTTCACTCGCCGTTACTGGGGCAATCCCTGTTGGTTTCTTTTCCTCCGCTTAT
>HH1STK304IH2S0	OTU2|29255
CTCCCATTTAGAGCAGCATTCCCAAACTACTCGACTCGTCGAAGGAGATTTACATAGGCTCGGCGTCCAACCAGACGGGGCTCTCACCCTCTGTGGCGTCCCGTTCCAGGGAACTCGGAAGGCACCTCGCCAAAATCATCCTCTGCAAATTACAACTCGGACCCTGGGGGCCAGATTTCAAATTTGAGCTGTTGCCGCTTCACTCGCCGTTACTGGGGCAATCCCTGTTGGTTTCTTTTCCTCCGCTTAT
>HH1STK304IPYVW	OTU3|10847
TAGGCTGCATTCCCAAACAACCTGACTCTTTGAAAATGTATCACAAAAGACAACAGCTCTGGCCAATGACGGGATTCTCACCCTCTATGATGCCCTGTTCCAAAGGACTTTTTTACCAGGCGTGTCTGGAAAACACTTCTACAGTTTACAATCCGATTTAGCTAAGCCAAATAGGTTCCAACTTTGAGCTCTTTCCTCTTCACTCGCCGTTACTAGGGAAATCATTGTTATTTTCTTTTCCTCCGCTTAT
>HH1STK304JOEOE	OTU4|9190
CCTCCCATTTAGAGCAGCATTCCCAAACTACTCGACTCGTCGAAGGAACTTTACAGAGATTTGGCATCCAACCAGACGGGGCTCTCACCCTCTATGGCGTCCCGTTCCAGGGAACTCGGAAGGCACCGCATCAAAAGTATCCTCTACAAATTACAACTCGGGCCCGAAAGCCAGATTTCAAATTTGAGCTGTTGCCGCTTCACTCGCCGTTACTAGGGCAATCCCTGTTGGTTTCTTTTCCTCCGCTTAT
>HH1STK304JW2R5	OTU5|8829
TTTTGAGCTGCATTCCCAAACAACTCGACTCGTCGAAAGAGCTTTACACGAGCGAAAGCACCCAGTCACATACGGGATTCTCACCCTCTATGACGTCCTGTTCCAAGGAACTTAGACCGGAGCTACACCCAAAGCATCTTCTACAAATTACAACTCGGACCCTGAAAGAGCCAGATTTCAAATTTGAGCTGTTGCCGCTTCACTCGCCGTTACTGAGGCAATCCCTGTTGGTTTCTTTTCCTCCGCTTAT
>HH1STK304I0BZF	OTU6|6807
TTTTGAGCTGCATTCCCAAACAACTCGACTCTTCGAAGGCAATTCACATGGAGATGGACAGCCATCCAGGCACGGGGATCTCACCCTCTATGTCATCCTGTTCCAAGGAACTTAGGACAGCACCATCTCCGAAGTTGCCTCTCCAAATTACAATTCGGACGCCAAAGACGCCAGATTTCAAATTTGAGCTTTTGCCGCTTCACTCGCAGTTACTAAGGCAATCCCTGTTGGTTTCTTTTCCTCCGCTTAT
>HH1STK304IRWSQ	OTU7|6538
CTCCCATTTAGAGCAGCATTCCCAAACTACTCGACTCGTCGAAGGAGCTTTACAAAGACGCGGTATCCGACCAGACGGGGCTCTCACCCTCTATGGCGTCCCGTTCCAGGGAACTCGGAAGGCACCTTGTCAAAAGCATCCTCTGCAAATTACAACTCGGACCCTAGGGGCCAGATTTCAAATTTGAGCTGTTGCCGCTTCACTCGCCGTTACTGGGGCAATCCCTGTTGGTTTCTTTTCCTCCGCTTAT
>HH1STK304JOX53	OTU8|5252
TTTAGAGCTGCATTCCCAAACAACTCGACTCGTCGAAGGAGCTTCACACGGGCGTGGGCACCCCATCCCAGACGGGATTCTCACCCTCTATGACGGCCCGTTCCAGGGCACTTAGATGGGGGCCACTCCCGAAGCATCCTCTGCAAATTACAATGCGGACCCCGAGGGGGCCAGCTTTCAAATTTGAGCTCTTGCCGCTTCACTCGCCGTTACTGAGGCAATCCCTGTTGGTTTCTTTTCCTCCGCTTAT
>HH1STK304H21SU	OTU9|4755
TTTGAGCTGCATTCCCAAACAACTCGACTCTTTGAAAACGTATCACATAGTAGCATGCACTGAGTCAAAGACGGGATTCTCACCCTCTATGATACCCTGTTCCAAAGGATTTATACCCAGGCTGCCACCGAAAACGCTTCTTTAAACTACAATTCGGACTAGTAAACCAGCCAGATTTTAAATTTGAGCTCATCCCGCTTCACTCGCCGTTACTAGGGGAATCCTTGTTAGTTTCTTTTCCTCCGCTTAT
>HH1STK304JNI7I	OTU10|4473
ATTTTGAGCTGCATTCCCAAACAACTCGACTCGTCGAAGGAGTTTCACATGGACGAAGTAATCGGTTCAAGACGGGACTCTCACCCTCTATGACATTCTGTTCCAAGAAATTTAAACCGTAACTGTGCCCGAAACATCCTCTACAAATTACAACTCGGACCCTGAAAGAGCCAGATTTCAAATTTGAGCTATTACCGCTTCACTCGCCGTTACTGAGGTAATCCCTGTTGGTTTCTTTTCCTCCGCTTAT
>HH1STK304ILWCL	OTU11|4163
ACCCATTTTGAGCTGCATTCCCAAACAACTCGACTCGTCGAAAGAGCTTTACATAGGCAAAAGCACCCAGTCACATACGGGATTCTCACCCTCTATGACGTCGTGTTCCAACGAACTTAGACCGGGGCCATACCCAAAGCATCTTCTACAAATTACAACTCGGCCTTGCGGCAGATTTCAAATTTGAGCTGTTACCGCTTCACTCGCCGTTACTGAGGTAATCCCTGTTGGTTTCTTTTCCTCCGCTTAT
>HH1STK304IQ0GV	OTU12|3232
CATTTTGAGCTGCATTCCCAAACAACTCGACTCGTCGAAGGAGTTTCACATGGACGCGGCTATCGGTTCTAGACGGGACTCTCACCCTCTATGACGTTCTGTTCCAAGAAACTTAAACCACAGCCTTGCCCGAAACATCCTCTACAAATTACAACTCGGACCCGTGAAGGCCAGATTTCAAATTTGAGCTGTTACCGCTTCACTCGCCGTTACTAGGGTAATCCCTGTTGGTTTCTTTTCCTCCGCTTAT
>HH1STK304JDEVT	OTU13|3145
CCCATTTTGAGCTGCATTCCCAAACAACTCGACTCGTCGAAGGAGCTTCACATGAGCTTAGGCACCCAGTCACATACGGGATTCTCACCCTCTATGACGTCCTGTTCCAAGGAACTTAGACCGGACCATGCTCGAAGCATCCTCTACAAATTACAACTCGGACCAGAAGGCCAGATTTCAAATTTGAGCTGTTGCCGCTTCACTCGCCGTTACTAAGGCAATCCCTGTTGGTTTCTTTTCCTCCGCTTAT
>HH1STK304H0JA8	OTU14|2655
TTTTGAGCTGCATTCCCAAACAACTCGACTCGTCGAAGGAGCTTCACATGGGCATAGACCTCCAGCCACATACGGGATTCTCACCCTCTGTGACGTCCTGTTCCAAGGAACTTAGGCCGGGGCCAAACCCGAAGCATCCTCTACAAATTACAACTCGGGCTCCAAAGAAGCCAGATTTCAAATTTGAGCTGTTGCCGCTTCACTCGCCGTTACTGAGGCAATCCCTGTTGGTTTCTTTTCCTCCGCTTAT
>HH1STK304JCNYV	OTU15|2617
GAGCTGCATTCCCAAACAACTCGACTCGTCGAGAGCGCATCACATAGCCCTGGCAGTCCGTGTCAAAGACGGGATTCTCACCCTCTACGACGTTCCATTCCAGGAAACTTATACACGGTCCAGCGCGGAAGACGCTTCTCTAGATTACAACTCGGACGATCAGAAGACCGCCAGATTCAAAATTTGAGCTTTTCCCGGTTCACTCGCAGTTACTAGGGGAATCCTTGTTAGTTTCTTTTCCTCCGCTTAT
>HH1STK304IRUT2	OTU16|2541
TTTTGAGCTGCATTCCCAAACAACTCGACTCGTCGAAGGAACTTTACACGGTAGTAGGCAACCAGTCACATACGGGATTCTCACCCTCTATGACGTCCTGTTCCAAGGAACTTAGACCGGAGCCACTCCCAAAGTATCCTCTACAAATTACAACTCGGACCCTAAAAGAGCCAGATTTCAAATTTGAGCTGTTACCGCTTCACTCGCCGTTACTGAGGTAATCCCTGTTGGTTTCTTTTCCTCCGCTTAT
>HH1STK304JJM2M	OTU17|2506
TTTTGAGCTGCATTCCCAAACAACTCGACTCGTCGAAAGAGCTTCACATGAGCGAAAGCAACCAGTCACATACGGGATTCTCACCCTCTATGACGTCCTGTTCCAAGGAACTTAGACCGGAGCTACACTCGAAGCATCTTCTACAAATTACAACTCGGACCCTGAAAGAGCCAGATTTCAAATTTGAGCTGTTACCGCTTCACTCGCCGTTACTGAGGTAATCCCTGTTGGTTTCTTTTCCTCCGCTTAT
>HH1STK304IA99Y	OTU18|2485
CTCCCATTTAGAGCAGCATTCCCAAACTACTCGACTCGTCGAAGGAGCTTTACACTGGCTTGGCGTCCGACCAGACGGGGCTCTCACCCTCTATGGCGTCCCGTTCCAGGGAACTCGGAAGGCGCCGCGCCAAAAGCATCCTCTGCAAATTACAACTCGGGCCCTGGGGGCCAGATTTCAAATTTGAGCTGTTGCCGCTTCACTCGCCGTTACTGGGGCAATCCCTGTTGGTTTCTTTTCCTCCGCTTAT
>HH1STK304IZXLW	OTU19|2402
TTGAGCTGCATTCCCAAACAACTCGACTCTTCGAGAGCGCATCACAGAGCACTGGCAGTCCGTGTCAAAGACGGGATTCTCACCCTCTACGACGGCCTGTTCCAAGGCACTTGTACACGGTCCAGCACGGAAAACGCTTCTCCAGAATACAACTCGGACGGCAGGAACCGCCAGATTTCAAATTTGAGCTTTTCCCGCTTCACTCGCAGTTACTAGGGGAATCCTTGTTAGTTTCTTTTCCTCCGCTTAT
>HH1STK304JI4P9	OTU20|2283
CCCATTTTGAGCTGCATTCCCAAACAACTCGACTCGTCGAAGGAGCTTCACATGAGCGTAGGCACCTGGCCGCATACGGGATTCTCACCCTCTATGACGTCCTGTTCCAAGGAACTTAGGCCAGACCATGCTCGAAGCATCCTCTACAAATTACAACTCGGACCGTGAGGCCAGATTTCAAATTTGAGCTGTTACCGCTTCACTCGCCGTTACTGAGGTAATCCCTGTTGGTTTCTTTTCCTCCGCTTAT
>HH1STK304JSXDR	OTU21|2162
CTCCCATTTAGAGCTGCATTCCCAAACAACTCGACTCGTCGAAGGAGCTACGTGCAGGGTGCACAACCGGTCACATACGGGATTCTCACCCTCTATGACGTCCTGTTCCAAGGAACTTAGACCGGCCGCTGCCCAGAAGCATCCTCTACAAATTACAACTCGGGCTTGCGCCAGATTTCAAATTTGAGCTGTTGCCGCTTCACTCGCCGTTACTAGGGCAATCCCTGTTGGTTTCTTTTCCTCCGCTTAT
>HH1STK304JBUJM	OTU22|2145
TACCTCCCATTTTGAGCAGCATTCCCAAACTACTCGACTCGTCGAAGGGGCTTTGCAAAGGCTTGGTGTCCAGCTATACGGGGCTCTCACCCTCTGTGGCGTCCCGTTCCAGGGAACTCAGGAGGCACCTCACCAAAAGCTTCCTCTACAAATTACAACTCGGGCTGAAGCCAGATTTCAAATTTGAGCTGTTGCCGCTTCACTCGCCGTTACTAGGGCAATCCCTGTTGGTTTCTTTTCCTCCGCTTAT
>HH1STK304JLA1O	OTU23|1777
TTGAGCTGCATTCCCAAACAACTCGACTCGTAGAGCGTGTATCACAGAGCACTGGTGGTCGTATCAAGCACGGGATTGTCACCCTCTTTGATACCCTGTTCCAAGGGACTTAGATACGGTCCAGCACGGAAAACACGTCTATAGATTACAACTCGGACTATCGAAGACAGCCAGATTACAAATTTGAGCTTTTCCCGGTTCACTCGCCGTTACTAAGGGAATCCTTGTTAGTTTCTTTTCCTCCGCTTAT
>HH1STK304I837N	OTU24|1525
TTTAGAGCTGCATTCCCAAACAACTCGACTCGTCGAAGGAGCTTCACACGGGCGCGGACACCCCATCCCATACGGGATTCTCACCCTCTATGACGTCCCGTTCCAGGGCACTTAGATGGGGACCGCTCCCGAAGCATCCTCTGCAAATTACAATGCGGACCCCGAAGGAGCCAGCTTTCAAATTTGAGCTCTTGCCGCTTCACTCGCCGTTACTGAGGCAATCCCTGTTGGTTTCTTTTCCTCCGCTTAT
>HH1STK304ISE01	OTU25|1100
TTTTGAGCTGCATTCCCAAACAACTCGACTCGTCGAAAGAGCTTTACACGGGCGAAGGCCACCAGTCACATACGGGATTCTCACCCTCTATGACGTCCTGTTCCAAGGAACTTAGACCGGAGCCACACCCAAAGCATCTTCTACAAATTACAACTCGGACCCTGAAAGAGCCAGATTTCAAATTTGAGCTGTTACCGCTTCACTCGCCGTTACTGAGGTAATCCCTGTTGGTTTCTTTTCCTCCGCTTAT
>HH1STK304JJ26O	OTU26|1021
ACCAATTTAGAGCTGCATTCCCAAACAACTCGACTCGTCGAAGGAGTTTCACAGCGGGGGGCACCGGCGGCCAGGTACGGGGTTCTCACCCTCTATGACGTCCTGTTCCAAGGGACTTGGACCGCGGCTTCACCCGAAACATCCTCTACAAATTACAACTCGGGCGTGAGCCAGATTTCAAATTTGAGCTGTTGCCGCTTCACTCGCCGTTACTGAGGCAATCCCTGTTGGTTTCTTTTCCTCCGCTTAT
>HH1STK304H48P8	OTU27|990
CCATTTTGAGCTGCATTCCCAAACAACTCGACTCGTCGAAGACGTATCACATAGCACCGGTCGTCGTGTCAAGTACGGGATTGTCACCCTCTTTGATACCCTATTCCAAGGGACTTGGACACGGTCCGGCGCGGAAAACGCCTCTATAGATTACAACTCGGACCCAAAGGCCAGATTTCAAATTTGAGCTCTTCCCGGTTCACTCGCCGTTACTAGGGGAATCCTTGTTAGTTTCTTTTCCTCCGCTTAT
>HH1STK304JIGJT	OTU28|902
CCCATTTTGAGCTGCATTCCCAAACAACTCGACTCGTCGAAGGAGTTTCACATGAACTTAGGCACCCAGTCGCATACGGGATTCTCACCCTCTATGACGTCCTGTTCCAAGGAACTTAGACCGGACCACGTTCGAAACATCCTCTACAAATTACAATTCGGACCGTGAGGCCAGATTTCAAATTTGAGCTGTTGCCGCTTCACTCGCCGTTACTGAGGCAATCCCTGTTGGTTTCTTTTCCTCCGCTTAT
>HH1STK304H1181	OTU29|898
TTGAGCTGCATTCCCAAACAACTCGACTCTTAGAAAGTGTATCACAGTGCAACTAGTCTGCAGTCAAAGACGGGATTCTCACCCTCTCTGATACCCTGTTCCAAAGGATTTGTACTGCAGCCGCCGCGGAAAACACTTCTTCAAACTACAACTCGGCAAGGTTGAACCTTACAGATTTTAAATTTGAGCTCTTCCCGCTTCACTCGCCGTTACTAGGGGAATCCTTGTTAGTTTCTTTTCCTCCGCTTAT
>HH1STK304I1Z40	OTU30|805
TTTACCACCAAATTTGGGCTGCATTCCCAAGCAACCCGACTCTTTGAAAGCACCTCGTGAGGCAACTAAGCGTAAGCTTACGGGGTTCTCACCCTCTCTGACGCCCCTTTCCAGGAGACTTTAGCTCAGCCCGTTGCAGAGGGTACTTCTATAGACTACAATTCTCCGAGGGAGATTTTCAAGTTGGGCTTTGCGCGGTTCGCTCGCCGTTACTAAGCGCATCCTTGTTAGTTTCTTTTCCTCCGCTTAT
>HH1STK304H5WPW	OTU31|742
CATTTTGAGCTGCATTCCCAAACAACTCGACTCGTCGAAGGAGTTTCACATGGACCCTACCACCGGTTCAAGACGGGACTCTCACCCTCTTTGACATTCTGTTCCAAGAAATTTAAACCGGAGCGGTGCCCGAAACATCCTCTACAAATTACAACTCGGACCCGTGAAGGTCAGATTTCAAATTTGAGCTGTTGCCGCTTCACTCGCCGTTACTGAGGCAATCCCTGTTGGTTTCTTTTCCTCCGCTTAT
>HH1STK304H8NI0	OTU32|736
TTTTGAGCTGCATTCCCAAACAACTCGACTCGTCGAAAGAGCTTCACATGAGCGAAGGTAGCCGGTCACATACGGGATTCTCACCCTCTATGACGTCCTGTTCCAAGGAACTTAGACCGGAACCACACCCGAAGCATCTTCTACAAATTACAACTCGGACCCTGAAAGAGCCAGATTTCAAATTTGAGCTGTTGCCGCTTCACTCGCCGTTACTGAGGCAATCCCTGTTGGTTTCTTTTCCTCCGCTTAT
>HH1STK304ITDV4	OTU33|731
TGAGCTGCATTCCCAAACAACTCGACTCGTCGAAGGAGCTTCACATGAGAACGGTACAAAGCCAGTTACGGGATTCTCACCCTCTCTGACATCCTGTTCCAAGGAACTTAGACTAAGACCCGAACTCGAAGCATCCTCTACAAATTACAATTCGGGCTCTAATTATAGAGTCAGATTTAAAATTTGAGCTGTTGCCGCTTCACTCGCCGTTACTGAGGCAATCCCTGTTGGTTTCTTTTCCTCCGCTTAT
>HH1STK304INBY1	OTU34|711
TGAGCTGCATTCCCAAACAACTCGACTCTTCGAGAGCACACCATAATGTACAGGTAGTCCATGTCAAAGACGGGATTCTCACCCTCTATGATGCTCCATTCCAGGAGACTTGTACATGGTCCTGCACAGGTAACACTTCTCTAGATTACAACTCGGACGGTAAAAAACCGCCAGATTTTAAATTTGAGCTTTTCCCGCTTCACTCGCAGTTACTAGGGGAATCCTTGTTAGTTTCTTTTCCTCCGCTTAT
>HH1STK304JR58H	OTU35|639
ACCTCCCATTTAGAGCAGCATTCCCAAACTACTCGACTCGTCGAAGGAGCTTTACAGAGGCTCGGTGTCCAACCAGACGGGGCTCTTACCCTCTGTGGCGTCCCGTTCCAGGGCACTTGGAAGGCACCTCGCCAAAAGCATCCTCTGCAAATTACAACTCGGGCCTAGGGCCAGATTTCAAATTTGAGCTGTTGCCGCTTCACTCGCCGTTACTGGGGCAATCCCTGTTGGTTTCTTTTCCTCCGCTTAT
>HH1STK304IHESF	OTU36|542
CCCATTTTGAGCTGCATTCCCAAACAACTCGACTCGTTGAAGGAGCTTCACATAAGCTTAGGCACCCAGTCACATACGGGATTCTCACCCTCTATGACGTCCTGTTCCAAGGAACTTAGACCGGACCACGCTCAAAGCATCCTCTACAAATTACAACTCGGACCGTGAGGCCAGATTTCAAATTTGAGCTGTTGCCGCTTCACTCGCCGTTACTGAGGCAATCCCTGTTGGTTTCTTTTCCTCCGCTTAT
>HH1STK304H6KFG	OTU37|531
CGTTTTGAGCTGCATTCCCAAACAACCCGACTCTTCGAGGACACGACACAAGGACTGCGGCACCCGAGCCACGGACGGGGTTCTCACCCTCCATGACCTCCTGTTCCAAGGAAATTGGGCCCGGACCGAGTCGGTCGATACCTCTTCAGCTTACAACTCCATGGCGAGCCACGGATTTCAAACTTGAGCTTTTCCCGCTTCATTCGCCACTACTAGGGGAATCCCTGTTGGTTTCTGTTCCTCACCTTAT
>HH1STK304JF7V8	OTU38|502
TACCTCCCATTTAGAGCAGCATTCCCAAACTACTCGACTCGTCGAAGGAGTTTCACAGAGGCTAGGCATCCAACCGTACGGGGCTCTCACCCTCTATGGCGTCCCGTTCCAGGGAACTCGGAAGGCACGTCGCCAGAAACATCCTCTACAAATTACAACTCGGGCTTGCGCCAGATTTCAAATTTGAGCTGTTGCCGCTTCACTCGCCGTTACTAGGGCAATCCCTGTTGGTTTCTTTTCCTCCGCTTAT
>HH1STK304I1ABV	OTU39|464
TACCTCCAATTTTGGGCTGCATTCCCAAACAACCCGACTCGTGGAAAGCACCTCGTGATGAAGCACAGAAAGAGCTGACGGGGTTCTCACCCTCTTTGACGCCGCCTTCCAGCGGACTTGAGCTCCCCTGGCCGCAGAGGGCACTTCTGTAGACTACAATTCTCCAAAAGGGAGATTTTCAAGTTGGGCTTTTCCCGGTTCGCTCGCCGTTACTAGGGGAATCCTGGTTGGTTTCTTTTCCTCCGCTTAT
>HH1STK304I9TGF	OTU40|430
AGCTGCATTCCCAAACAACTCGACTCTTTGAGAGCGCACCACAGTGCACTGGTAGTCCATGTCAAAGACGGGATTCTCACCCTCTATGATGCCCCATTCCAGAAGACTTGTACATGGTCCAGCACAGGTAACACTTCTCTAGATTACAACTCGGACAGTCAAAAGAACTGCCAGATTTCAAATTTGAGCTTTTCCCGCTTCACTCGCAGTTACTAGGGGAATCCTTGTTAGTTTCTTTTCCTCCGCTTAT
>HH1STK304JV4H5	OTU41|428
TGAGCTGCATTCCCAAACAACTCGACTCTTTGAGAGCGCATCACAAAGCCCTGGCAGTCCGTGTCAAAGACGGGATTCTCACCCTCTATGACGCTCCATTCCAGGAGACTTGTACACGGTCCAGCGCGGATAACACTTCTCTAGATTACAACTCGGACGGCCAAAGACCGCCAGATTTTAAATTTGAGCTTTTCCCGCTTCACTCGCAGTTACTAGGGGAATCCTTGTTAGTTTCTTTTCCTCCGCTTAT
>HH1STK304IA4OH	OTU42|419
ATTTGAGCTGCATTCCCAAACAACTCGACTCGTTGAAAGAGCTTCACAGAGGCATAGGCCACCGGTCACATACGGGGTTCTCACCCTCTATGACGTCCTGTGCCAAGGGACTTAGACCGGGGCCACACCAGAAGCATCTTCTGCAAATTACAACTCGGACCCCGAAGGAGCCAGATTTCAAATTTGAGCTGTTGCCGCTTCACTCGCCGTTACTAGGGCAATCCCTGTTGGTTTCTTTTCCTCCGCTTAT
>HH1STK304I1TU1	OTU43|396
TTTTGAGCTGCATTCCCAAACAACTCGACTCGTCGAAAGAGTTTCACATAGGCGAAGGCTGCCGGTCACATACGGGATTCTCACCCTCTATGATGTAATATTCCAAAGAACTTAAACCGGAGCCACACCCGAAACATCTTCTACAAATTACAACTCGGACCCTAAAAGAGCCAGATTTCAAATTTGAGCTTTTGCCGCTTCACTCGCCGTTACTGAGGCAATCCCTGTTGGTTTCTTTTCCTCCGCTTAT
>HH1STK304IGA6M	OTU44|383
ACCCATTTTGAGCTGCATTCCCAAACAACTCGACTCGTCGAAAGAGCTTTACATAGGCAAAAGCAACCAGGCACATACGGGATTCTCACCCTCTATGACGTCGTGTTCCAACGAACTTAACCCGGAGCCATACCCAAAGCATCTTCTACAAATTACAACTCGGCCTGTTGGCAGATTTCAAATTTGAGCTGTTACCGCTTCACTCGCCGTTACTGAGGTAATCCCTGTTGGTTTCTTTTCCTCCGCTTAT
>HH1STK304IHW56	OTU45|371
TTTGAGCTGCATTCCCAAACAACTCGACTCTTTGAAAACGTATCACATAGTAGCAAATTCTCAGTCAAAGACGGGATTCTCACCCTCTATGATACCCTATTCCAAAGGATTTATACCGAGACTGCCACCGAAAACGCTTCTTTAAACTACAATTCGGACTAGTAAACCAGCCAGATTTTAAATTTGAGCTCATCCCGCTTCACTCGCCGTTACTAGGGGAATCCTTGTTAGTTTCTTTTCCTCCGCTTAT
>HH1STK304JJNUS	OTU46|365
CCACCCATTTTGAGCTGCATTCCCAAACAACTCGACTCGTCGAAGGAGTTTCACATGAAATTGGCACCCAGTCACATACGGGATTCTCACCCTCTATGACGTCCTGTTCCAAGGAACTTAGACTGGACCGCATTCGAAACATCCTCTACAAATTACAATTCGGGCATACGCCAGATTTCAAATTTGAGCTGTTGCCGCTTCACTCGCCGTTACTAAGGCAATCCCTGTTGGTTTCTTTTCCTCCGCTTAT
>HH1STK304JYBXB	OTU47|340
CCCATTTAGAGCTGCATTCCCAAACAACTCGACTCGTCGAAGGAGCTTTACAGAAGGTGCCTGAGCCGGTCACATACGGGATTCTCACCCTCTATGACGTCCTGTTCCAAGGAACTTAGACCGGCGGCTGCCTAAAAGCATCCTCTACAAATTACAATGCGGACCAAAGGCCAGCTTTCAAATTTGAGCTATTGCCGCTTCACTCGCCGTTACTAGGGCAATCCCTGTTGGTTTCTTTTCCTCCGCTTAT
>HH1STK304I6T9K	OTU48|322
ACCACCCGTTGGAGCTGCATTCCCAAACAACTCGACTCGCCTATCGCTTACCATCACAGACTCTGCAGCGCGTTACGGGAGTATCACCCTCTGTGCTGCTCTATTCCAAGAGACTTACACGCCGCTTTATCCAAGGTAAACGATGCAACCCTACAACTCGAACCTTGCGGCACGATTCCCATGTTGCGCTTCTCCCTTTTCACTCGCCGTTACTAAGGGAATCCCTGTTGGTGTCTTTTCCTCCGCTTAT
>HH1STK304JTB46	OTU49|289
GTTACACTTTCAAGTAACCCGACTCTTATTAAACGGTAGCGCAGCAAAAGGACCAGGGCCGAAACAGGGCTTCGACCTTCTATGGCACTGCACTTAAGCAGATTTACAGCCCTAGTCCAACAACCGCTTACCCGCTTAACTATCGTGGCATCGCCCGAGTCCTCACGGAAACAGGCCTTCACGATGGGCTTCTCCCCTTTCACTCGCCGTTACTAAGGGAATCGCATTTGCTTTCTTTTCCTCCGCTTAT
>HH1STK304JQOP5	OTU50|273
TTAGAGCTGCATTCCCAAACAACTCGACTCGTCGAAGGAGCTTTACACGGCAAAGGCAGGCGACCACGTACGGGATTCTCACCCTCTGTGATGTCCTGTTCCAAGGAACTTAGACCGCCGCCAATGCCAAAGCATCCTCTGCAAATTACAACTCGGACCCCCAAAGAGAGCCAGATTTCAAATTTGAGCTGTTGCCGCTTCACTCGCCGTTACTAGGGCAATCCCTGTTGGTTTCTTTTCCTCCGCTTAT
>HH1STK304JL9O1	OTU51|267
CGATTGGGGCTGCATTCCCAAACAACCCGACTCGTCGACAGCGCCTCGTGGTGCGGCAGGGTCCGGGCACGACGGGGCTCTCACCCTCTCCGGCGCCCCCTTCCAGGGGACTTGGGCCCAGTCCGCCGCTGAGGACGCTTCTCCAGACTACAATTCAGGCAACGAGGTCGCCTGATTTACAAGCTGGGCTCTTCCCGGTTCGCTCGCCGTTACTAAGGGAATCCTTGTAAGTTTCTTTTCCTCCGCTTAT
>HH1STK304JRONP	OTU52|262
TTACCTCCAATTTTGGGCTGCATTCCCAAACAACCCGACTCGTGGAAAGCACCTCGTGGTGTAGCAAGGTAGGAGTTGACGGGGTTCTCACCCTCTCTGACGCCGCCTTCCAGCGGACTTAAACTCCTCCCGCCACAGAGGGCACTTCTGTAGACTACAATTCTCCAAAGGGAGATTTTCAAGTTGGGCTTTTCCCGGTTCGCTCGCCGTTACTAGGGGAATCCTGGTTGGTTTCTTTTCCTCCGCTTAT
>HH1STK304IBP3E	OTU53|258
ACTTAGAGCTGCATTCCCAAACAACTCGACTCTTCGAAGGCACTTTACAAAGAACCGCACTCCTCGCCACACGGGATTCTCACCCTCTATGACGTCCTGTTCCAAGGAACATAGACAAGGAACGGCCCCAAAGTTGCCCTCTCCAAATTACAACTCGGGCACCGAAGGTACCAGATTTCAAATTTGAGCTTTTGCCGCTTCACTCGCCGTTACTAAGGCAATCCCGGTTGGTTTCTTTTCCTCCGCTTAT
>HH1STK304JYIH6	OTU54|257
TACCTCCAATTTTGGGCTGCATTCCCAAACAACCCGACTCGTGGAAAGCACCTCGTGATGCAGCCAAGTGGGAGCTGACGGGGTTCTCACCCTCTTTGACGCCGCCTTCCAGCGGACTTGAGCTCCCCTGGCCGCAGAGGGCACTTCTGTAGACTACAATTCTCCAAAAGGGAGATTTTCAAGTTGGGCTTTTCCCGGTTCGCTCGCCGTTACTAGGGGAATCCTGGTTGGTTTCTTTTCCTCCGCTTAT
>HH1STK304IU8AT	OTU55|253
TTTTGAGCTGCATTCCCAAACAACTCGACTCGTCGAAAGAGCTTTACACGAACAAATGCCACCAGTCACATACGGGATTCTCACCCTCTATGACGTCCTGTTCCAAGGAACTTAGACCGGAGCAATGCTCAAAGCATCTTCTACAAATTACAACTCGGACCCTGAAAGAGCCAGATTTCAAATTTGAGCTGTTACCGCTTCACTCGCCGTTACTGAGGTAATCCCTGTTGGTTTCTTTTCCTCCGCTTAT
>HH1STK304H6XX9	OTU56|247
TAGAGCTGCATTCCCAAACAACTCGACTCGTTGAAGGAGATTCACATGAGCATAAGACAAAGGCCGTTGACGGGGTTCTCACCCTCTATGACGCCCTGTTCCAAGGAACTTAAGCCAAAGCCACACTCGAATACACCTCTACAGACTACAACTCGGACGCCAAAATGGCGACAGATTTCAAATCTGAGCTTTTGCCGCTTCACTCGCCGTTACTAGGGCAATCCCTGTTGGTTTCTTTTCCTCCGCTTAT
>HH1STK304INEDH	OTU57|241
TGCTTTGGGCTGCATTCCCAAACAACCCGACTCTGCGAGCGCGCCTCGTGGAGTGACTGGAGCACATGCCGACGGGGTTCTCACCCTCTCTGACGTCCCCTTCCAGGGAACTTGGGCATGGCCCGCCACAGAGGACGCGTCTGGAGACTACAATTCGCCAGCCGGAGGCTGGAGATTTACAAGTTGGGCTCTTCCCGGTTCACTCGCCGTTACTAGGGGAATCCTGGTTAGTTTCTTTTCCTCCGCTTAT
>HH1STK304JOUB7	OTU58|240
ATTTAGAGCTGCATTCCCAAACAACTCGACTCGTCGAAGGAGCTACGTATAGAGCACCTTTCCGACCGCATACGGGATTCTCACCCTCTATGACGTCCTGTTCCAAGGAACTTAGGTCGGTGGTTACTCAGAAGCATCCTCTACAAATTACAACTCGGACGTCGAAGACGCCAGATTTCAAATTTGAGCTATTGCTGCTTCACTCGCCGTTACTAGAGCAATCCCTGTTGGTTTCTTTTCCTCCGCTTAT
>HH1STK304JL9NU	OTU59|239
CCCGTTAGAGCAGCATTCCCAAACTACTCGACTCGTCGAGGGAGCTTCACACGGGCTGGGTGTCCTACCAGACGGGGCTCTCACCCTCTATGGCGTCCCGTTCCAGGGAACTCGGAAGGAACCCGTACCCGAAGCATCCTCTGCAAATTACAACTCGGGCCCCGAAGGAGCCAGATTTCAAATTTGAGCTGTTGCCGCTTCACTCGCCGTTACTGAGGCAATCCCTGTTGGTTTCTTTTCCTCCGCTTAT
>HH1STK304JA9XY	OTU60|227
TTACCTCCCATTTTGGGCTGCATTCCCAAACAACCCGACTCGTGGAAAGCACCTCGTGGGGCAACAGGAACAGAGCCGACGGGGTTCTCACCCTCTCTGACGTCGCTTTCCAGCGAACTTGGGCTCCGTCCGTCGCAGAGGGCGCTTCTCTAGACTACAATTCTCCAGAGGGAGATTTTCAAGTTGGGCTATTCCCGGTTCGCTCGCCGTTACTAGGGGAATCCTTGTTAGTTTCTTTTCCTCCGCTTAT
>HH1STK304IIWM6	OTU61|222
TGAGCTGCATTCCCAAACAACTCGACTCTTTGAGAGCACATCACAAAGCCCTGGCAGTCCGTGTCAAAGACGGGATTCTCACCCTCTATGACGCCCCATTCCAGGGGACTTGTACACGGTCCAGCGCGGATAATACTTCTCTAGATTACAACTCGGACAGCCAAAGACTGCCAGATTTTAAATTTGAGCTTTTCCCGCTTCACTCGCAGTTACTAGGGGAATCCTTGTTAGTTTCTTTTCCTCCGCTTAT
>HH1STK304IMOHP	OTU62|221
TACCTCCAATTTTGGGCTGCATTCCCAAACAACCCGACTCGTGGAAAGCACCTCGTGGTGCGGCCAGATGGGAGCCGACGGGGTTCTCACCCTCTTTGACGCCGCCTTCCAGCGGACTTGAGCTCCCACGGCCACAGAGGGCACTTCTGTAGACTACAATTCTCCAAGAGGGAGATTTTCAAGTTGGGCTGATCCCGGTTCGCTCGCCGTTACTAGGGGAATCCTGGTTGGTTTCTTTTCCTCCGCTTAT
>HH1STK304JIS2M	OTU63|199
ATTTGAGCTGCATTCCCAAACAACTCGACTCTTCGAAAGTGTATCACAAAGCACCGGGCATCCGCATCAGTTACGGGGCTCTCACCACTATGACGCTGTATTCCAACAGACTTGTATGCGGTCCGGCGCGGAAAACACTTCTCGAGATTACAACTCGGACACCGAAGGTGCCAGATTACAAATTTGAGCTCTTCCCGCTTCACTCGCCGTTACTAGGGGAATCCTTGTTAGTTTCTTTTCCTCCGCTTAT
>HH1STK304IHVDZ	OTU64|187
ATTTTGAGCTGCATTCCCAAACAACTCGACTCGTCGAAAGCGCTTTACATAGGATAGGCACCGAGTCGCATACGGGATTCTCACCCTCTATGACGTCCTGTTCCAAGGAACTTAGACCCGGACCGCACCCAAAGCAGCTTCTACAAATTACAACTCGGACCCTGAAAGGGCCAGATTTCAAATTTGAGCTGTTACCGCTTCACTCGCCGTTACTGAGGTAATCCCTGTTGGTTTCTTTTCCTCCGCTTAT
>HH1STK304JOG30	OTU65|187
CACCCATTTTGAGCTGCATTCCCAAACAACTCGACTCGTCGAAAGCGCTTTACACGGGCAACGGCACCGATCACATACGGGATTCTCACCCTCTATGACGTCCTGTTCCAAGGAACTTAGACCGGGCCGACACCCAAAGCAGCTTCTACAAATTACAACGCGGCCTGTTGGCAGCTTTCAAATTTGAGCTGTTACCGCTTCACTCGCCGTTACTGAGGTAATCCCTGTTGGTTTCTTTTCCTCCGCTTAT
>HH1STK304IPJCP	OTU66|183
CCCATTTTGAGCTGCATTCCCAAACAACTCGACTCGTCGAAGGGGCCTCACATGGGGTTGACAGCCGGCCACGTACGGGATTCTCACCCTCTATGACGCCCTGTTCCAAGGAACTTAGGCCGGTGTCGCACCCGAGACTTCCTCTACAAATTACAACTCGGACCGTGAGGCCAGATTTCAAATTTGAGCTGTTGCCGCTTCACTCGCCGTTACTAAGGCAATCCCTGTTGGTTTCTTTTCCTCCGCTTAT
>HH1STK304IUIWP	OTU67|176
CGATTGGGGCTGCATTCCCAAACAACCCGACTCGCCGACAGCGCCTCGTGGTGCGACAGGGTCCGAGCACGACGGGGCTCTCACCCTCTCTGGCGCCCCCTTCCAGGGGACTTGGGCCCGGTCCGTCGCTGAGGACGCTTCTCCAGACTACAATTCGAACAATGAGATTGCCCGATTTTCAAGCTGGGCTATTCCCGGTTCGCTCGCCGTTACTAGGGGAATCCTTGTAAGTTTCTTTTCCTCCGCTTAT
>HH1STK304JOJ0N	OTU68|172
CTCCCATTTAGAGCAGCATTCCCAAACTACTCGACTCGTCGAAGGAGCTTTACAGAGGCTCGGTGACACTACCGTACGGGGCTCTCACCCTCTATGGCGTCCCGTTCCAGGGAACTCGGAAGGCACCTCGCCAAAAGCATCCTCTGCAAATTACAACTCGGACCTTGCGGCCAGATTTCAAATTTGAGCTGTTGCCGCTTCACTCGCCGTTACTGAGGCAATCCCTGTTGGTTTCTTTTCCTCCGCTTAT
>HH1STK304I271C	OTU69|168
ATTTGGAGCTGCATTCCCAAACAACTCGACTCGTCGAAGGAGTCTCACAGTGGGGAGGGGACCGGCCGGATACGGGATTCTCACCCTCTATGATATCCTGTTCCAAGGGACTTGGACCGGTACTCCACCCGAGACATCCTCTACAAATTACAACTCGGACGCCGAAGACGCCAGATTTCAAATTTGAGCTATTGCCGCTTCACTCGCCGTTACTGGGGCAATCCCTGTTGGTTTCTTTTCCTCCGCTTAT
>HH1STK304IN7FE	OTU70|163
ATTTAGAGCTGCATTCCCAAACAACTCGACTCGTCGAAGGGGCTTTACACGGTAAAGGCTAGCGACCACGTACGGGATTCTCACCCTCTGTGACGTCCTGTTCCAAGGAACTTGGACCGCTGCCAATGCCAAAGCGCCCTCTGCAAATTACAACTCGGACGCCAAAGACGCCAGATTTCAAATTTGAGCTGTTGCCGCTTCACTCGCCGTTACTAGGGCAATCCCTGTTGGTTTCTTTTCCTCCGCTTAT
>HH1STK304IRJ48	OTU71|158
GAGCTGCATTCCCAAACAACTCGACTCTTTGAGAGCGTATCACAAAGCATTGGTAGTCCGTGTCAAAGACGGGATTCTCACCCTCTATGACGCCCTGTTCCAAGAGACTTATACACGGTCCAACACAGAAAACGCTTCTCTAAACTACAACTCGGACGACCAGAGGCACGCCAGATTTTAAATTTGAGCTTTTCCCGCTTCACTCGCAGTTACTAGGGGAATCCTTGTTAGTTTCTTTTCCTCCGCTTAT
>HH1STK304IUU3P	OTU72|154
TGAGCTGCATTCCCAAACAACTCGACTCTTTGAGAGCGCATCACAAAGCACTGGTAGTCCGTGTCAAAGACGGGATTCTCACCCTCTATGACGCTCTGTTCCAAGAGACTTATACACGGTCCAGCGCGGAAAGCACTTCTCCAGACTACAACTCGGACGGCCAAAGACCGCCAGATTTTAAATTTGAGCTTTTCCCGCTTCACTCGCAGTTACTAGGGGAATCCTTGTTAGTTTCTTTTCCTCCGCTTAT
>HH1STK304JHSHP	OTU73|153
TACCTCCCATTTAGAGCAGCATTCCCAAACTACTCGACTCGTCGAAGGAGCTTTACAGAGGATTGGCGTCCTACCATACGGGGCTCTCACCCTCTATGGCGCCCCGTTCCAGGGGACTCGGTAGGTGCCGCACCAAAAGCTTCCTCTACAAATTACAACTCGGGCCGGAGCCGGATTTCAAATTTGAGCTGTTGCCGCTTCACTCGCCGTTACTGGGGCAATCCCTGTTGGTTTCTTTTCCTCCGCTTAT
>HH1STK304I3OKT	OTU74|151
CCCACTTAGGGCTGCAATACAAAACAACCCGACTCTTCGGGGACCCGCTCGTTAAGCAGTGGCACCACATACGGGGCTGTCACCCTCTATGGCGGCCCGTTCTAAGGCACTTCTGCGCCACCGCCCGTTGAGCGAACCCTCTTTAGATTACAATTCGTCACACACAGTGTGAAGATTTCCAGCTTGGGCTCTTGCCGCTTCACTCGCCGTTACTGAGGCAATCTTAGTTAATTTCTTTTCCTCCGCTTAT
>HH1STK304JJN10	OTU75|140
CTGCACTCCCAAGCAACTCGACTCTAGGGAAAAAGTCAGCGCAGCGCGACCACCGCCTTACGGGCCTATCACCCTCTATGGGCTATGGCCCCAGTCAAGGTGGACTTGGACAGGTCGTCGCACTGCGAGGAGACTCTCCCGAACACCACATTCCGCGCGACCGAGATGGTCGGCGGTTCGGTGCTGGGCTCGGCCCGTTTCATTCGCCATTACTAAGGGCATCACAGTTGTTTTCTTTTCCTCCGCTTAT
>HH1STK304IRWFQ	OTU76|139
TTTAGAGCTGCATTCCCAAACAACTCGACTCTTCGAAGGAACTTCACATAGCCAGAGATTGTCAGCCGTGTACGGGATTCTCACCCTCTACGACGTCCTGTTCCAAGGAACATGGGCCACAATCCTAACCGAAGATTCCTCTTCAAATTACAACTCGAACGCCGAAGACGTCAGATTTCAAATTTGAGCTGTTGCCGCTTCACTCGCCGTTACTAAGGCAATCCCTGTTGGTTTCTTTTCCTCCGCTTAT
>HH1STK304IX1UW	OTU77|137
TGAGCTGCATTCCCAAACAACTCGACTCGTTGGAGACGTATCACAGAGCACCGGTGGTTCATGTCAAGTACGGGATTCTCACCCTCTATGACGCCCTGTTCCAAGGGACTTGTACATGAGCCGGCACGGAAAACGTTCCTATAAATTACAACTCGAATGCCCTGAGGACATTAGATTTCAAATTTGAGCTCTTCCCGCTTCACTCGCCGTTACTAGGGGAATCCTTGTTAGTTTCTTTTCCTCCGCTTAT
>HH1STK304IYVRM	OTU78|134
ACTTAGGGCTGCATTCCCAAGCAACCCGACTCTGCGAAGGCACCTCGTGGAGCGACAGCAGCACAGGCCTACGGGGTTCTCACCCTCTTTGACGCCCCTTTCCAGGGAAACTTGGGCCTGGCCTGCCGCAGAGGAAGCCTCTAGAGACTACAATTCGCCAGCCGAGGGCTGGAGATTTTCAAGTTGGGCTCATCCCGGTTCACTCGCCGTTACTAGGGGAATCCTAGTTAGTTTCTTTTCCTCCGCTTAT
>HH1STK304IJOVD	OTU79|130
TGAGCTGCATTCCCAAACAACTCGACTCGTTGAGAACGTATCACATAGCACCGGTGGTCCATGTCAAGGACGGGATTCTCACCCTCTATGACGCCCTGTTCCAAGGGACTTGTACATGGGCCGGCGCGGAAAACGTTTCTATAGATTACAACTCGGATGGACTGAGTCCACCAGATTTCAAATTTGAGCTCTTCCCGCTTCACTCGCCGTTACTAGGGGAATCCTTGTTAGTTTCTTTTCCTCCGCTTAT
>HH1STK304IMJUK	OTU80|129
CACCCATTTTGAGCTGCATTCCCAAACAACTCGACTCGTCGAAAGAGCTTTACACGGGGGATGGCACTAATCACATACGGGATTCTCACCCTCTATGACGTCCTGTTCCAAGGAACTTAGACTAGGCCAACACCCAAAGCATCTTCTACAAATTACAATGCGACCTGTTGGCAGCTTTCAAATTTGAGCTGTTACCGCTTCACTCGCCGTTACTGAGGTAATCCCTGTTGGTTTCTTTTCCTCCGCTTAT
>HH1STK304ISEAK	OTU81|129
CTGCTTAGGGCTGCATTCCCAAACAACCCGACTCTGCGAAAGCGCCTCGTGAAGTGAGCTGCGCCGGTCCGACGGGGTTCTCACCCTCTTTGACGTCCCTTTCCAAGGCACTTGAGACCGGTTAGCCACAGAGGACGCCTCTATAGACTACAATTCGCCAGCCGAAGGCTGGAGATTTTCAAGTTGGGCTTTTCCCGGTTCACTCGCCGTTACTAGGGGAATCCTGGTTAGTTTCTTTTCCTCCGCTTAT
>HH1STK304JABZ4	OTU82|129
TTGAGCTGCATTCCCAAACAACTCGACTCGTTGAGAGTGTATCACAGAGCATTGGTAGTCCGTGCCATATACGGGATTCTCACCCTCTATGATGCCGCCATCCCAGGGGACTTGTACACGGTCCAACGCAGAAAACACTTCTCTAGATTACAACTCGGGGGTCGGAGACACCAGATTCAAAATTTGAGCTTTTCCCTCTTCACTCGCCGTTACTAGGGGAATCCTTGTTAGTTTCTTTTCCTCCGCTTAT
>HH1STK304IDZAY	OTU83|126
CCATTTAGGGCTGCAGTCCCAAACAACCCGACTCTTGATGCCCTTCGGTACAGCCAGCCGTCGCCTAACACGGGGTTTTTACCCTCTATGACGCCCTTTTTCAAGGAACTTATGCGACAGCCATGCCTTCCCTAAAAGACCTTTAGATTACAATTCTGTACCTGTATGGTACAGATTTTCACTTTGAGCTGTTCCCTGTTCACTCGCCGCTACTGAGGGAATCCTTGTTAGTTTCTTTTCCTCCGCTTAT
>HH1STK304JRUFN	OTU84|122
ATTTAGAGCTGCATTCCCAAACAACTCGACTCGTCGAAGGGGCTTCACGCGGGGAGCGTCGCCGGCCGGACACGGGGTTCTCACCCTCTCTGACGTCCTGTTCCAAGGGACTTGGGCCGGGACTTCCACCGAAGCACCCTCTGCAAATTACAACTCGGACCCCGAAGGGGCCAGATTTCAAATTTGAGCTGTTGCCGCTTCACTCGCCGTTACTGAGGCAATCCCTGTTGGTTTCTTTTCCTCCGCTTAT
>HH1STK304JMF2Z	OTU85|121
ACCCATTTTGAGCTGCATTCCCAAACAACTCGACTCGTCGAAAGAGCTTTACATAGGCAAAAGCACCCAGTCACATACGGGATTCTCACCCTCTATGACGCCGTGTTCCAACGGACTTAGACCGGGGCCATACCCAAAGCATCTTCTACAAATTACAACTCGCCCGGAAGGGAGATTTCAAATTTGAGCTGTTACCGCTTCACTCGCCGTTACTGAGGTAATCCCTGTTGGTTTCTTTTCCTCCGCTTAT
>HH1STK304IFOTU	OTU86|116
TTTTGAGCTGCATTCCCAAACAACTCGACTCGTCGAAAGAGCTTTACACGGGCAGAGGCCACCAGTCACATACGGGATTCTCACCCTCTATGACGTCCTGTTCCAAGGAACTTAGACCAGAGCCCTGCCCAAAGCATCTTCTACAAATTACAACTCGGACCCTGAGAGAGCCAGATTTCAAATTTGAGCTGTTGCCGCTTCACTCGCCGTTACTGAGGCAATCCCTGTTGGTTTCTTTTCCTCCGCTTAT
>HH1STK304IAV7I	OTU87|104
TTACCACCAAATTAGGGCTGCATTCCCAAGCAACCCGACTCTGTGAAAGCACCTCGTGAGGCAGCAGAAACGAAGCCGACGGGGTTTTCACCCTCTCTGACGCCCCTTTCCAGAGGACTTGGGCTTCGCACGCTACAGAGGTTGCTTCTATAGACTACAATTCTCCAAAGGGAGATTTTCATTCTGGGCTCTTCCCGGTTCGCTCGCCGTTACTAGGGGAATCCTTGTTAGTTTCTTTTCCTCCGCTTAT
>HH1STK304I1J97	OTU88|97
AGAGCTGCATTCCCAAACAACTCGACTCTTTGAGAGCGCATCACAAAGCCCTGGTAGTCCGTGTCAAAGACGGGATTCTCACCCTCTGTGACGCTCCATTCCAGGAGACTTATACACGGTCCAGCGCGGATAACGCTTCTCTAGATTACAACTCGGATAGCCAAAGACTACCAGATTTTAAATTTGAGCTTTTCCCGCTTCACTCGCAGTTACTAGGGGAATCCTTGTTAGTTTCTTTTCCTCCGCTTAT
>HH1STK304IKL5Q	OTU89|96
TTACCACCAAATTAGGGCTGCATTCCCAAGCAACCCGACTCTGCGAAAGCACCTCGTGAGGCAGCTGCAACGAAGCCGACGGGGTTCTCACCCTCTCTGACGCCCCTTTCCAGGGGACTTGGGCTTCGCACGCTACAGAGGATACTTCTATAGACTACAATTCTCCAAAGGGAGATTTTCAAGTTGGGCTATTCCCGGTTCGCTCGCCGTTACTAGGGGAATCCTTGTTAGTTTCTTTTCCTCCGCTTAT
>HH1STK304IJJAQ	OTU90|94
TGAGCTGCATTCCCAAACAACTCGACTCGTTGAAAACATATCACAAAGCACTGGTAGTCCATGTCAAGGACGGGATTCTCACCCTCTATGACGCTCTATTCCAAGAGACTTGTACATGGGCCAACGCGGAAAATGTTTCTATAGATTACAACTCGGATAGCCTGAGGCCATCAGATTTCAAATTTGAGCTCTTCCCGCTTCACTCGCCGTTACTAGGGGAATCCTTGTTAGTTTCTTTTCCTCCGCTTAT
>HH1STK304JX19W	OTU91|85
TGCTTTGGGCTGCATTCCCAAACAACCCGACTCTGCGAAAGCACCTCGTGGAGTGACTGCAGCCGGAGCCGACGGGGTTCTCACCCTCTCTGACGCCCCCTCCCAGGGGACTTGGGCCCGACTCGCCACAGAGGCAGCTTCTATAGACTACAATTCGCCGACTGAAAGCCGGAGATTTTCAAGTTGGGCTCTTCCCGGTTCGCTCGCCGCTACTAAGGGAATCCTGGTTAGTTTCTTTTCCTCCGCTTAT
>HH1STK304H2XBM	OTU92|85
ATTTAGAGCTGCATTCCCAAACAACTCGACTCGTCGAAGGAGCTTCACATGGAGAGCGCAACCGGTCGCATACGGGATTCTCACCCTCTATGACGTCCTGTTCCAAGGAACTTAGACCGGAGCCAACCCCGAAGCATCCTCTACAAATTACAACTCGGACCCTGAAAGGGCCAGATTTCAAATTTGAGCTGTTGCCGCTTCACTCGCCGTTACTAAGGCAATCCCTGTTGGTTTCTTTTCCTCCGCTTAT
>HH1STK304H599U	OTU93|82
TTTAGGCTGCATTCCCAAACAACCTGACTCTTTGAAAACGTATCACAAAATAAACAACTTGAGACCATGGACGGGATTCTCACCCTCTATGATGCCCTGTTCCAAGGGACTTTTGCCTCAGTGCTTATGGAAAACGTTTCTTCAGACTACAACTCGGGCTTACAAGTAAACCAGATTTTAAATTTGAGCTCTTCCCGCTTCACTCGCCGTTACTGAGGGAATCCTTGTTAGTTTCTTTTCCTCCGCTTAT
>HH1STK304IKLS2	OTU94|75
TTTGAGCTGCATTCCCAAACAACTCGACTCGTTGAGAGTGTATCACAGAGCATCGGTAGTCCGTGGCATATACGGGATTCTCACCCTCTATGACGCCCCGTTCCAGGGAACTTGTACACGGTCCGACACGGAAAACACTTCTCTAGATTACAACTCGGGAGTCAAAGACACCAGATTCAAAATTTGAGCTTTTCCCTCTTCACTCGCCGTTACTAGGGGAATCCTTGTTAGTTTCTTTTCCTCCGCTTAT
>HH1STK304JUPKW	OTU95|74
TTTAGAGCTGCATTCCCAAACAACTCGACTCGTCGAAGGGGCTTTACATGGCGAAGGCCAGCGGCCACGTACGGGATTCTCACCCTCTGTGACGCCCTGTTCCAAGGAACTTAGACCATGGCCGACGCCAAAGCACCCTCTACAAATTACAACTCGGACCCCGGAAGGAGCCAGATTTCAAATTTGAGCTGTTGCCGCTTCACTCGCCGTTACTAGGGCAATCCCTGTTGGTTTCTTTTCCTCCGCTTAT
>HH1STK304JGA2I	OTU96|74
TTTTGAGCTGCATTCCCAAACAACTCGACTCGTCGAAAGAGCTTCACATGAACGGAGGCGGCCAGTCGCATACGGGATTCTCACCCTCTATGACGTCCTGTTCCAAGGAACTTAGACCGGTGCCACGCTCGAAGCATCTTCTACAAATTACAACTCGGAACCTGAAAGGTCCAGATTTCAAATTTGAGCTGTTGCCGCTTCACTCGCCGTTACTGAGGCAATCCCTGTTGGTTTCTTTTCCTCCGCTTAT
>HH1STK304JXGTH	OTU97|71
GCTGCATTCCCAAACAACTCGACTCGTTGAGAGCGCATCACAAAGCACTGGTAGTCCGTGTCAAAGACGGGATTCTCACCCTCTATGACGCTCTATTCCAAGAGACTTGTACACGGTCCAAGCGCGGATGTCGCTTCTCTAGATTACAACTCGGACAGTCACAAGGGCTGCCAGATTTTAAATTTGAGCTTTTCCCGCTTCACTCGCAGTTACTAGGGGAATCCTTGTTAGTTTCTTTTCCTCCGCTTAT
>HH1STK304IGA4M	OTU98|66
TATTTACCACCCATTTTGGTCTGCATTCCCAAACAAACCGACTCTTTGAAAACGTATCACAAAGCCTTTCAATAGGTCAGAGACGGGATTTTCACCCTCTATGATGTCTTGTTCCAAAGAACTTGTACCTATCGTCCAACAGAAAACGCTTCTCTAAACTACAATTCCCGAGGGATTTCAAATTTGAGCTGTTCCCGCTTCACTCGCCGTTACTAGGGGAATCCTTGTTAGTTTCTTTTCCTCCGCTTAT
>HH1STK304JO4MI	OTU99|64
ACCCATTTTGAGCTGCATTCCCAAACAACTCGACTCGTCGAAGGAGCTTTACATGAACTTAGGCACCCAGTCGCATACGGGATTCTCACCCTCTATGACGTCCTGTTCCAAGGAACTTAGACCAGACCACGTTCAAAGCATCCTCTACAAATTACAACTCGGACCAAAGGCCAGATTTCAAATTTGAGCTGTTGCCGCTTCACTCGCCGTTACTGAGGCAATCCCTGTTGGTTTCTTTTCCTCCGCTTAT
>HH1STK304IU8K1	OTU100|64
CCCATTTTGAGCTGCATTCCCAAACAACTCGACTCGTCGGAAGAGCTTCACATGAGCTTAGGCACCCAGTCACATACGGGATTCTCACCCTCTATGACGTCCTGTTCCAAGGAACTTAGACCGGACCATGCCCGAAGCATCTCCTACAAATTACAACTCAGACCCAAAGGCCAGATTTCAAATTTGAGCTGTTGCCGCTTCACTCGCCGTTACTGAGGCAATCCCTGTTGGTTTCTTTTCCTCCGCTTAT
>HH1STK304IKFF8	OTU101|63
ACCTACTTTGGGCTGCATTCCCAAACAACCCGACTCTTCGAAAGCGCCTCGTGGGGTGACCTACACCGAAACCGACGGGGTTCTCACCCTCTCTGACGTCCCCTTCCAGGGAACTTGGGCTCGGCTGGTCACAGAGGACACTTCTATAGACTACAATTCGCCTGCAAGCAGGAGATTTTCAAGTTGGGCTTTTCCCGGTTCGCTCGCCGCTACTAGGGGAATCCTGGTTAGTTTCTTTTCCTCCGCTTAT
>HH1STK304JE8ZD	OTU102|61
CTGCTTAGGGCTGCATTCCCAAACAACCCGACTCTGCGAAAGCGCCTCGTGAGGTGCCTGCAGCCGGCCCGACGGGGTTCTCACCCTCTCTGACGTCCCTTTCCAGGGAACTTGGGGCCAGCCCGACACAGAGGACGCTTCTCTAGACTACAATTCGCCAGCCGAAGGCTGGAGATTTTCAAGTTGGGCTCTTCCCGGTTCACTCGCCGTTACTAGGGGAATCCTGGTTAGTTTCTTTTCCTCCGCTTAT
>HH1STK304H42WH	OTU103|61
CCACCCATTTAGAGCTGCATTCCCAAACAACTCGACTCGTCGAAGGAGCTACGTGACGGGTGCCAACCGGTCGCATACGGGATTCTCACCCTCTATGACGTCCTGTTCCAAGGAACTTAGACCGGCCGCTGCCCAGAAGCATCCTCTACAAATTACAACTCGGGCTTGCGCCAGATTTCAAATTTGAGCTGTTGCCGCTTCACTCGCCGTTACTGAGGCAATCCCTGTTGGTTTCTTTTCCTCCGCTTAT
>HH1STK304IG0JY	OTU104|61
TTAGAGCTGCATTCCCAAACAACTCGACTCTTCGAAAGCGATTCACATGGCAGAGGGCCACCCGGCCGTTCACGGGATTCTCACCCTCCATGACGCCGTGTTCCAACGGACTTGGACCGGGGCCTCCGCCGAATGCGCTTCTTGAAATTACAACTCGGACGCCAAGGGCGCCAGATTACAAATTTGAGCTATGCCTGCTTCGCTCGCCGTTACTGGAGGCATCCTTGTTAGTTTCTTTTCCTGCGCTTAT
>HH1STK304IUU21	OTU105|58
ATTTAGAGCTGCATTCCCAAACAACTCGACTCGTCGAAGGGGCTTTACACGGCGAAGACATGCGGCCACGTACGGGATTCTCACCCTCTGTGACGACCTGTTCCAAGGAACTTGGACCGCTGCCAACGCCAAAGCGCCCTCTGCAAATTACAACTCGGACGCTGAAAGCGCCAGATTTCAAATTTGAGCTGTTGCCGCTTCACTCGCCGTTACTAGGGCAATCCCTGTTGGTTTCTTTTCCTCCGCTTAT
>HH1STK304H5ATI	OTU106|57
CCATTTTGAGCTGCATTCCCAAACAACTCGACTCGTCGAAGGAGTTTCACATAGACGCGACTGTTGGTTCTAGACGGGACTCTCACCCTCTATGACATTCTGTTCCAAGAAACTTAAACCGCAGCCTTGCCCGAAACATCCTCTACAAATTACAACTCGGACCGTGAAGGCCAGATTTCAAATTTGAGCTGTTACCGCTTCACTCGCCGTTACTAGGGTAATCCCTGTTGGTTTCTTTTCCTCCGCTTAT
>HH1STK304JTGBC	OTU107|57
TTTTGAGCTGCATTCCCAAACAACTCGACTCGTCGGAGACACTTCACATGGGGACGGACAGCCGACCAAGCACGGGATTCTCACCCTCTGTGACGTCCTGTTCCAAGGAACATAGGCCGGCGCCGCTCCCGAAGATGCCCCTCCAAATTACAATTCGGACGCCAGAGGCGACAGATTTCAAATTTGAGCTTTTGCCGCTTCACTCGCAGTTACTGAGGCAATCCCTGTTGGTTTCTTTTCCTCCGCTTAT
>HH1STK304I482Z	OTU108|55
TGAGCTGCATTCCCAAACAACTCGACTCTTTGAGAGCGCATCACAAAGCATTGGTAGTCCGTGTCAAAGACGGGATTCTCACCCTCTATGACGCCCTGTTCCAAGAGACTTATACACGGTCCAACACGGAAAACGCTTCTCCAGACTACAACTCGGACGGCCAGAGGCAGCCAGATTTTAAATTTGAGCTCTTCCCGCTTCACTCGCAGTTACTAGGGGAATCCTTGTTAGTTTCTTTTCCTCCGCTTAT
>HH1STK304JPAE4	OTU109|54
TTAGAGCTGCATTCCCAAACAACTCGACTCGTCGAAGGAGCTTCACATGGACGCGGCGTGCGGTCCTAGACGGGGTTCTCACCCTCTCTGACCCGCTGTTCCTAGCGAATTAGACCGCCGCCTTGCCCGAAACATCCTCTACAAATTACAACTCGGACCCCCGAGGGGGGCCAGATTTCAAATTTGAGCTGTTGCCGCTTCACTCGCCGTTACTGAGGCAATCCCTGTTGGTTTCTTTTCCTCCGCTTAT
>HH1STK304IRLKY	OTU110|54
CTGCTTTGGGCTGCATTCCCAAACAACCCGACTCTGCGAAAGCGCCTCGTGGAGCGGACAGGTGCGCGCCGACGGGGTTCTCACCCTCTCTGACGCCCCCTCCCAGGGGACTTGGGCGCGGCCTGCCGCAGAGGGCGCTTCTATAGACTACAATTCGCCAGGCAAAGCCTGGAGATTTTCAAGTTGGGCTCTTCCCGGTTCGCTCGCCGCTACTAGGGGAATCCTGGTTAGTTTCTTTTCCTCCGCTTAT
>HH1STK304IWRTV	OTU111|52
TTACCACCAAATTAGGGCTGCATTCCCAAGCAACCCGACTCTGTGAAAGCACCTCGTGAGGCAGCAGCAACGGTTCCGACGGGATTGTCACCCTCTCTGATGCCCCTTTCCAGAGGACTTGAGAACCGCACGCTACAGAGGTTGCTTCTATAGACTACAATTCTCCAAAGGGAGATTTTCATTCTGGGCTCTTCCCGGTTCGCTCGCCGTTACTAGGGGAATCCTTGTTAGTTTCTTTTCCTCCGCTTAT
>HH1STK304IOJ5X	OTU112|52
CCCATTTTGAGCTGCATTCCCAAACAACTCGACTCGTCGAAGGAGCTTCACATGGACAGCGGCACCCAGTCACATACGGGATTCTCACCCTCTATGACGTCATGTTCCAATGAACTTAGACCGGACCACGCCCGAAGCATCCTCTACAAATTACAACTCGGACCTTGCGGCCAGATTTCAAATTTGAGCTGTTACCGCTTCACTCGCCGTTACTGAGGTAATCCCTGTTGGTTTCTTTTCCTCCGCTTAT
>HH1STK304JK6TX	OTU113|50
ATTTTGAGCTGCATTCCCAAACAACTCGACTCGTCGAAAGAGCTTCACATGAGCAAGGGCACCAATCACATACGGGATTCTCACCCTCTATGACGTCCTGTTCCAAGGAACTTAGACCGGGCCAATACTCGAAGCATCTTCTACAAATTACAACTCGGACCCTGAAAGAGCCAGATTTCAAATTTGAGCTGTTACCGCTTCACTCGCCGTTACTGAGGTAATCCCTGTTGGTTTCTTTTCCTCCGCTTAT
>HH1STK304H1UXA	OTU114|49
CCTCCCATTTAGAGCAGCATTCCCAAACTACTCGACTCGTCGAAGGAGCTTTACAGAGGCTCAGTGCATGACCAGACGGGGCTCTCACCCTCTATGGCGCCCTGTTCCAAGGGACTCGGAAAGCACTTCACCAAAAGCATCCTCTGCAAATTACAACTCGGACCCGGGGGCCAGATTTCAAATTTGAGCTGTTGCCGCTTCACTCGCCGTTACTGAGGCAATCCCTGTTGGTTTCTTTTCCTCCGCTTAT
>HH1STK304JVMS4	OTU115|49
ATTTAGAGCTGCATTCCCAAACAACTCGACTCATCGAAGGGGCTTTACACGGCGAAGACAAGCAGCCACATACGGGATTCTCACCCTCTATGATGACCTGTTCCAAGGAACTTAGGCTGCTGCCGACGCCAAAGCGCCCTCTGCAAATTACAACTCGGACCCTGAAAGAGCCAGATTTCAAATTTGAGCTATTGCCGCTTCACTCGCCGTTACTGGGGCAATCCCTGTTGGTTTCTTTTCCTCCGCTTAT
>HH1STK304IPIZQ	OTU116|49
CCATTTAGGGCTGCAGTCCCAAACAACCCGACTCTTGGAGTCCTTCGGTACAGCCAGCCGTCGCCTAACACGGGGTTTTTACCCTCTATGACGCCCTTTTTCAAGGAACTTATGCGACAGCCATGCCTTCCCTAAAAGACCTTTAGATTACAATTCTGTAACTGTATGCTACAGATTTTCATTTTGAGCTGTTCCCTGTTCACTCGCCGCTACTGAGGGAATCCTTGTTAGTTTCTTTTCCTCCGCTTAT
>HH1STK304JOWRT	OTU117|49
GAGCTGCGATCTCAGGCAACTCGACTCCACGGAAGCACACACCGACACGCCGCGCACCCTCACAGGACTCGCACCTTCTATGGTCTGTGGTCTCGGTCAAGAGAACTTAGAGCACGCAACAATGCCGGATAGCACCACCTTAACACCACATGTCCCAACAGTGAAACACTGCGGGATTCGGTGCTGGGCTTTTCCCGTTTCACTCGCCGTTACTCAGGGAATACTTGTTAGTTTCTTTTCCTCCGCCTAT
>HH1STK304JQUVP	OTU118|47
TTTAGAGCTGCATTCCCAAACAACTCGACTCTTCGAAGGAACTTCACATGGTAAGAGATCGTCAGCCGTGTACGGGATTCTCACCCTCTACGACGTCCTGTTCCAAGGAACATAGGCCACGACCCAAACCGAAGACTCCTCTTCAAATTACAACTCGGACACCGAAGGTGTCAGATTTCAAATTTGAGCTCTTGCCGCTTCACTCGCCGTTACTGAGGCAATCCCTGTTGGTTTCTTTTCCTCCGCTTAT
>HH1STK304H3KUG	OTU119|45
TACCTCCAATTTTGGGCTGCATTCCCAAACAACCCGACTCGTGGAAAGCACCTCGTGATGTAGTCAAATGGGAGCTGACGGGGTTCTCACCCTCTTTGACGCCGCCTTCCAGCGGACTTGAGCTCCCTTGACCACAGAGGGCACTTCTGTAGACTACAATTCTCCAAAGGGGAGATTTTCAAGTTGGGCTTTTCCCGGTTCGCTCGCCGTTACTAGGGGAATCCTGGTTGGTTTCTTTTCCTCCGCTTAT
>HH1STK304I5TQE	OTU120|45
TTTAGAGCTGCATTCCCAAACAACTCGACTCTTCGAAAACGGTTCACATAGCAACAGACATCTGGTCATTCACGGGATTCTCACCCTCCATGACGCCGCGTTCCAGCGGACTTGAACCAGAGCTGCCACCGAACTCGTCTCTAGAAATTACAACTCGGACTACAGAGTAGCCAGATTACAAATTTGAGCTATGCCTGCTTCGCTCGCCGCTACTGAAGGCATCCTAGTTAGTTTCTTTTCCTGCGCTTAT
>HH1STK304IW3U4	OTU121|45
CGCTTAGGGCTGCAATACAAAACAACCCGACTCTTCGGGCACTCTCTCGGTAGGCTGAGGCACCACATACGGGGCTGTCACCCTCTCTGGCGGCCCGTTCGTGGGCACTTCTGCGCCTCGGCCTGTTGAGCGAGCACTCTATAGATTACAATTCGTACGCACGTGGTGCGCAAGATTTCCAGTTTGGGCTCTTGCCGCTTCACTCGCCGTTACTGAGGCAATCTTAGTTAATTTCTTCTCCTCCGCTTAT
>HH1STK304H9WCJ	OTU122|45
CATTTTGAGCTGCATTCCCAAACAACTCGACTCGTCGAAGGAGTTTCACATGGACCCGGTGATTGGTTCAAGACGGGATTCTCACCCTCTTTGACATTCTGTTCCAAGAAATTTAAACCAGACCGAAGCCCGAAACATCCTCTACAAATTACAACTCGGACCCCGAGAGGCCAGATTTCAAATTTGAGCTGTTACCGCTTCACTCGCCGTTACTAAGGTAATCCCTGTTGGTTTCTTTTCCTCCGCTTAT
>HH1STK304IG3MT	OTU123|42
TCTGCATTCCCAAGCAAACCGACTCTTGAGTAGCTTCGCGCTGCACATTTGCAATCCTAACGGGCCTTACACCCTCTCTGGGGAATGAGCCACAATCACGTGGACTTAGGACTCTGGAAATGCACAGCAAGAAACCACCCCAACACCACATGTCCCAATGACATCACGCCATGGGATTCGGTTATGGGCTACTCCCTCTTCGCTCGCCGCTACTAAGGGAATCCTTGTTAGTTTCTTTTCCTCCGCTTAT
>HH1STK304H5I4A	OTU124|42
CCCACTTAGGGCTGCAATACAAAACAACCCGACTCTTCGATAAACCGCTCGTTAGGTAGTGGCACCACATACGGGGCTGTCACCCTCTCTGGCGGCCCGTTCTAAGGCACTTCTGCGCCACCACCCGTTGAGCGACCCATCTTTAGATTACAATTCGTCGCACAGAGTACGAAGATTTACATTTTGGGCTCTTGCCGCTTCACTCGCCGTTACTGAGGCAATCTTAGTTAATTTCTTTTCCTCCGCTTAT
>HH1STK304H13SM	OTU125|42
TGCTTTGGGCTGCATTCCCAAACAACCCGACTCTGCGAAAGCGCCTCGTGGAGTAGCACAAGACCCGGCCGACGGGGTTCTCACCCTCTCTGACTCCCCCTTCCAGGGGAATTGGGCCGGGCATGCCACAGAGAACGTTTCTATAGACTACAATTCGCCAGCCAAGGGCTGGAGATTTTCAAGTTGGGCTTTTCCCGGTTCGCTCGCCGCTACTAAGGGAATCCTGGTTAGTTTCTTTTCCTCCGCTTAT
>HH1STK304H4WBM	OTU126|42
ATTAGAGCTGCATTCCCAAACAACTCGACTCGTCGAAGGAGCTTCACACGGGCGCGGGCACCCCATCCCATACGGGATTCTCACCCTCTATGACGGCCCGTTCCAGGGCACTTAGATGGGGACCGCTCCCGAAGCATCCTCTACAAATTACAATGCGGACCCCGAGGGGGCCAGCTTTCAAATTTGAGCTCTTGCCGCTTCACTCGCCGTTACTAGGGCAATCCCGGTTGGTTTCTTTTCCTCCGCTTAT
>HH1STK304I14JP	OTU127|41
GCTGCATTCCCAAACAACTCGACTCTTTGAGAGTGCACCTTGGCATGCTGGTAGTCCATGTCAAAGACGGGATTCTCACCCTCTATGATGCTCCATTCCAGAAGACTTTTACACGGTCCAACACAGGTAACGCTTCTCTAGATTACAACTCGGACAACCTGAAAGAGCTGCCAGATTTCAAATTTGAGCTTTTCCCACTTCACTCGCAGTTACTGAGGGAATCCTTGTTAGTTTCTTTTCCTCCGCTTAT
>HH1STK304JHOA7	OTU128|41
TTTAGAGCTGCATTCCCAAACAACTCGACTCGTCGAAGGAGCTTCACATGGACGCGGCGTACGATCCTAGACGGGATTCTCACCCTCTGTGACTTGCTGTTCCAAGCAAATTAGACCACAGCCTTGCCCGAAACATCCTCTACAAATTACAACTCGGACCCCTAAAGGAGCCAGATTTCAAATTTGAGCTGTTGCCGCTTCACTCGCCGTTACTGAGGCAATCCCTGTTGGTTTCTTTTCCTCCGCTTAT
>HH1STK304JVGCW	OTU129|40
CTGCTTTGGGCTGCATTCCCAAACAACCCGACTCTGCGAAAGCGCCTCGTGGAGCGACGGAAGCCGTGCCTACGGGGTTCTCACCCTCTCTGACGCCCCTTTCCAGGGAACTTGGGCCCGGCCAGCCGCAGAGGTCGCCTCTCTAGACTACAATTCGCCTTGCGGAGCAAGGAGATTTCCAAGTTGGGCTCTTCCCGGTTCGCTCGCCGCTACTAGGGGAATCCTGGTTAGTTTCTTTTCCTCCGCTTAT
>HH1STK304I3W6A	OTU130|39
TCCCGCTTAGAGCTGCATTCCCAAACAACTCGACTCGTCGAAGGAACTTCACATGGCGAAGGCGACCCGATCGAAGACGGGGTTCTCACCCTCTAGGACGTCCTGTTCCAAGGAACTTAGAACGGGGCCGACGCCGAAGTATCCTCTACAAATTACAACTCGGGCTTGCGCCAGATTTCAAATTTGAGCTCTTGCCGCTTCACTCGCCGTTACTAGGGCAATCCCTGTTGGTTTCTTTTCCTCCGCTTAT
>HH1STK304IRE2F	OTU131|39
CTCCTATTTAGAGCTGCATTCCCAAACAACTCGACTCGTCGAAGGAGCTACGTACAGGGTGCACAACCGGTCACATACGGGATTCTCACCCTCTATAACGTCCTGTTCTAAGGAACTTAGACCGGCCGCTGCCTAGAAGCATCCTCTACAAATTACAACTCGGGCTTACGCTAGATTTCAAATTTGAGCTGTTGCCGCTTTACTCGCCGTTACTAGGGCAATCCCTGTTGGTTTCTTTTCCTCCGCTTAT
>HH1STK304H8M7F	OTU132|38
ATTTAGAGCTGCATTCCCAAACAACTCGACTCGTCGAAGGGGCTTTACACGGCGAAAACTAGCGACCACGTACGGGATTCTCACCCTCTGTGACGTCCTGTTCCAAGGAACTTAGACCGCTGCTAACGCCAAAGCGCCCTCTGCAAATTACAACTCGGACCCTGAAAGAGCCAGATTTCAAATTTGAGCTATTGCCGCTTCACTCGCCGTTACTAGGGCAATCCCTGTTGGTTTCTTTTCCTCCGCTTAT
>HH1STK304IXZVY	OTU133|37
TGAGCTGCATTCCCAAACAACTCGACTCGTTGAATACGTATCACAAAGCACTGGTAGTCCATGTCAGGGACGGGATTCTCACCCTCTATGACAGCCTATTCCAAGGCACTTGTACATGGGCCAGCGCGGAAAACGCATCTATAGATTACAACTCGGATAGCCTGAGGCTACCAGATTTCAAATTTGAGCTCTTCCCGCTTCACTCGCCGTTACTAGGGGAATCCTTGTTAGTTTCTTTTCCTCCGCTTAT
>HH1STK304IOU5A	OTU134|37
GGGCTGCATTCCCCAAACAACCCGACTCGTCGGCGCCGCTTCATGTAGACTCGCGCATGCTCAAACCTAGACGGGATTCTCACCCTCTATGATGCTCCGTTCCAGGAGACTTGGGTCTGGCCGCTCATCTGAATCGACGCCTTGCAAATACAATTCGGACCTCGAGGAGGCCAGATTTCAAATTTGAGCTCTTCCCGCTTCACTCGCCGTTACTAGGGGAATCCTTGTTAGTTTCTTTTCCTCCGCTTAT
>HH1STK304IWJ95	OTU135|36
TGAGCTGCATTCCCAAACAACTCGACTCTTCGAGATCGCATCACAAAGCATTGGTAGTCTGTGTCAAGGACGGGATTCTCACCCTCTATGACGCCCTGTTCCAAGGGACTTGTACACAGGCCAACGCGGAAAACGATTCTCTAGACTACAACTCGTACAACCTGAGGCTGCAAGATTTTAAATTTGAGCTCATCCCGCTTCACTCGCCGTTACTAGGGGAATCCTTGTTAGTTTCTTTTCCTCCGCTTAT
>HH1STK304IWGVD	OTU136|36
AGAGCTGCATTCCCAAACAACTCGACTCATCGAGAGCACATCATGTAGCCCCGGAGCTCTGTACCAAAGACGGGATTGTCACCCTCTATGATGCTCTTTTCCAAGAGACTTTTGCACAGGCCAGCGCTGATAGCACTTCTCTAATTTACAACTCGGTCAGCTAAAGACTGACAGATTTTAAATTTGAGCTCTTCCCTCTTCACTCGCAGTTACTAGGGGAATCCTTGTTAGTTTCTTTTCCTCCGCTTAT
>HH1STK304ITILQ	OTU137|36
CCTCCCATTTAGAGCAGCATTCCCAAACTACTCGACTCGTCGAAGGAGATTTACAAAGGCTCGGCATCCAACCGTACGGGGCTCTCACCCTCTAAGGCGTCCTGTTCCAAGGAACTCGGAAGGTACCTAACCAAAATCATCCTCTGCAAATTACAACTCGGACGCAAGCGCCAGATTTCAAATTTGAGCTATTGCCGCTTCACTCGCCGTTACTAAGGCAATCCCTGTTGGTTTCTTTTCCTCCGCTTAT
>HH1STK304JLX42	OTU138|36
TTTAGAGCTGCATTCCCAAACAACTCGACTCGTCGAAAGAGCTTTACATAGGCGAAGGCAGCCAGTCACATACGGGATTCTCACCCTCTATGACGTCCTGTTCCAAGGAACTTAGACCGGAGCCACACCCAAAGCATCTTCTACAAATTACAACTCGAACGCTGAAAGCGCTAGATTTCAAATTTGAGCTGTTACCGCTTCACTCGCCGTTACTGAGGTAATCCCTGTTGGTTTCTTTTCCTCCGCTTAT
>HH1STK304JX4R0	OTU139|35
TGAGCTGCATTCCCAAACAACTCGACTCGTTGAAAGTGTATCACAAAGCATTGGGGGTCCATGTCAAGGACGGGATTCTCACCCTCTATGACGCCCTGTTCCAAGGGACTTGTACATGGGCCAACGCGGAAAACACTTCTCTAGATTACAACTCGGGCAACCGAAGGCTACCAGATTTCAAATTTGAGCTCTTCCCGCTTCACTCGCCGTTACTAGGGGAATCCTTGTTAGTTTCTTTTCCTCCGCTTAT
>HH1STK304I7ZG5	OTU140|35
TTTTGAGCTGCATTCCCAAACAACTCGACTCGTCGAGAGAGCTTTACACGAACGGAGGCGCCCAGTCACGTACGGGATTCTCACCCTCTATGACGTCCTGTTCCAAGGAACTTAGACCGGAGCCACGCTCAAAGCATCTTCTACAAATTACAACTCGGGCCCCGAGGGAGCCAGATTTCAAATTTGAGCTGTTGCCGCTTCACTCGCCGTTACTGAGGCAATCCCTGTTGGTTTCTTCTCCTCCGCTTAT
>HH1STK304JC1X8	OTU141|35
TACCACCAAATTAGGGCTGCATTCCCAAGCAACCCGACTCTCTGAAAGCACCTCGTGGAGCAGCTAAGGCAGGAATCGACGGGGTTCTCACCCTCTCTGACGCTCCTTTCCAGGAGACTTGGATTCCGCCCGCTGCAGAGGGTACTTCTATAGACTACAATTCTCCCAAGGGAGATTTTCAAGTTGGGCTGTTCCCGGTTCGCTCGCCGTTACTAGGGGAATCCTTGTTAGTTTCTTTTCCTCCGCTTAT
>HH1STK304JDH58	OTU142|34
ATTAGAGCTGCATTCCCAAACAACTCGACTCGTCGAAGGAGTTTCACATGGCAAAGGCAGCCAGTCGCGTACGGGATTCTCACCCTCTGCGACACCCTGTTCCAAGGGACTTAGACTGGTGCCAATACCGAAACATCCTCTACAAATTACAACTCGGACGCCCAAAGGCGCCAGATTTCAAATTTGAGCTATTGCCGCTTCACTCGCCGTTACTAAGGCAATCCCTGTTGGTTTCTTTTCCTCCGCTTAT
>HH1STK304IZYAE	OTU143|34
CCACCCGTTTTGAGCTGCATTCCCAAACAACTCGACTCGTCGAAGGACGTTCACATGGCATCGGTCACCGGCAGGTACGGGATTCTCACCCTCTCTGACGCTCCGTTCCAGGAGACTTGGACCAGCACCTCCGCCGAACGTTCCTCTGCAGATTACAACTCGGGCCGAGGCCGGATTTCAAATCTGAGCTGTTGCCGCTTCACTCGCCGTTACTGAGGCAATCCCTGTTGGTTTCTTTTCCTCCGCTTAT
>HH1STK304JS1KO	OTU144|33
GGCTGCACTCTCAAGCAACCCGACTCTTAGTAGATCTAGCCCGGCACAGTCCGTCTCCGCAATGGGCCTCGCACCCGCTATGGGCCGTGGTCCCAATCAAGGGAACTCAAGGAGTCAGAACAGTACCGGAGAAGGCCTACTTAACCCTACAGCTCCCAGCAACCAAAGGCTACGGGATTCGGGGTGGGCTTTATCCCTTTCACTCGCCGTTACTTGGGATATCGCTGTTGCTTTCTTTTCCTCCGCTTAT
>HH1STK304JE7TG	OTU145|32
TTACCTCCAATTTTGGGCTGCATTCCCAAACAACCCGACTCGTGGAAAGCACCTCGTGGTGAAGCAAAGAAAGAGTCGACGGGGTTCTCACCCTCTCTGACGCCGCCTTCCAGCGGACTTAGACTCCCCTCGCCGCAGAGGGCACTTCTGTAGACTACAATTCTCCAAAGGGAGATTTTCAAGTTGGGCTTTTCCCGGTTCGCTCGCCGTTACTAGGGGAATCCTGGTTGGTTTCTTTTCCTCCGCTTAT
>HH1STK304JVBC7	OTU146|32
TGGGCTGCGTTCCCAAACAACCCGACTCCAAGACAATGGCTAATCCATGGAGACAACGGTTCAACAGGCCTTTCACCTTCTATGGAACCCCAGTCAAGGGAGATTTAAACCGAAGTCTCGCACAGAGAATACCACCGTCTATACGCTACAGTTCCAAATATTCAGAAACATTTAGATTCAGCGCTGGACTATTCCCAATTCACTCGCCGTTACTACGGGAATCCTTGTTAGTTTCTTTTCCTCTGCTTAT
>HH1STK304JKIV9	OTU147|32
CAAACAACTCGACTCTTTGAAGGAGCCTTTGAGCTGGAGCAGAACTACCCAGACAACAGACAGGACTCTCACCCTCTTTGGTGTCACGTTCCAGAGAACTTGAACTAGGCTAGTCTGCCCCAAGGCATCCTCTTCAGACTACAACTCGGGCCTCTACTCTGAGGTAAAGGCCAGATTTTAAATCTGAGCTTTTGCCGCTTCACTCGCCGTTACTGAGGCAATCCCTGTTGGTTTCTTTTCCTCCGCTTAT
>HH1STK304I2CKY	OTU148|32
TTACCACCAAATTAGGGCTGCATTCCCAAGCAACCCGACTCTGCGAAAGCACCTCGTGAGGCAGCAGAAACGAAGCCGACGGGGTTCTCACCCTCTCTGACGCCTCTTTCCAGAGGACTTGGGCTCCGCACGCTACAGAGGATACTTCTATAGACTACAATTCTCCGAAGGGAGATTTTCATTCTGGGCTATTCCCGGTTCGCTCGCCGTTACTAGGGGAATCCTTGTTAGTTTCTTTTCCTCCGCTTAT
>HH1STK304I4VZ8	OTU149|29
TGCTTTGGGCTGCATTCCCAAACAACCCGACTCTGCGAAAGCGCCTCGTGGAGTGGACCAGGCCGCGGCCGACGGGGTTCTCACCCTCTCGGACGCCCCCTTCCAAGGGACTTGGGCACGGCCGGCCACAGAGGACACCTCTCTAGACTACAATTCGCCGCCCGAGGGGCGGAGATTTTCAAGTTGGGCTCTTCCCGGTTCGCTCGCCGCTACTAGGGGAATCCTGGTTAGTTTCTTCTCCTCCGCTTAT
>HH1STK304IJYMQ	OTU150|29
TGCTTTGGGCTGCATTCCCAAACAACCCGACTCTGCGAAAGCGCCTCGTGGAGCGGCTAAGACCGTGGCCGACGGGGTTCTCACCCTCTCGGACGCCCCCTTCCAAGGGACTTGGGCACGGCCCGCCGCAGAGAACACCTCTCTAGACTACAATTCGCCGTCCGAAGGACGGAGATTTTCAAGTTGGGCTTATCCCGGTTCGCTCGCCGCTACTAGGGGAATCCTGGTTAGTTTCTTTTCCTCCGCTTAT
>HH1STK304IKDGF	OTU151|28
ATTTTAGGCTGCATTCCCAAACAACCTGACTCTTTGAAAACGTATTACATAGAGTTGATTTCGAGCCACAGACGGGATTCTCACCCTCTATGATGCCCCGTTCCAAGGGACTTTGACTCGAATCGCTTCCAAAAACGTTTCTCGAAACTACAATTCGACTGGGAGACCCAGTGGATTTCAAATTTGAGCTGTTCCCGCTTCACTCGCCGTTACTAGGGGAATCCTTGTTAGTTTCTTTTCCTCCGCTTAT
>HH1STK304JXKAG	OTU152|28
TTACCTCCAATTTTGGGCTGCATTCCCAAACAACCCGACTCTTTGAAAGCACCTCGTGGAGCAATGAACCAAGGACCGACGGGGTTCTCACCCTCTCTGACGCCGCCTTCCAGCGAACTTGGGTCCCGGCCACCGCAGAGGGCGCTTCTCTAGACTACAATTCTCCAAAGGGAGATTTTCAAGTTGGGCTAATCACGTTTCGCTCGCCGCTACTAGGTGAATCCTTGTTAGTTTCTTTTCCTCCGCTTAT
>HH1STK304IK651	OTU153|28
TTACCTCCAATTTTGGGCTGCATTCCCAAACAACCCGACTCGTGGAAAGCACCTCGTGGTGCAGCCAATGAAGAGCTGACGGGGTTCTCACCCTCTTTGACGCCGCCCTCCAGCGGACTTGAGCTCTCCCGGCCACAGAGGGCACTTCTGTAGACTACAATTCTCCAAAGGGAGATTTTCAAGTTGGGCTGATCCCGGTTCGCTCGCCGTTACTAGGGGAATCCTTGTTGGTTTCTTTTCCTCCGCTTAT
>HH1STK304I032P	OTU154|28
TTTTGGTCTGCATTCCCAAACAAACCGACTCTTTGAAGACGTATCACATAGCAGGCTGCTCCGGGTCAAAGACGGGATTCTCACCCTCTATGATGCCCTGTTCCAAAGGACTTATACCCGGGCGCCCGCCGAAAACGCCTCTCTAGCTTACAACTCGGACGCCGGAGGCGCCAGATTTTAAATTTGAGCTCTTCCCGCTTCACTCGCCGTTACTGAGGGAATCCTTGTTAGTTTCTTTTCCTCCGCTTAT
>HH1STK304JKP8D	OTU155|27
TTAGAGCTGCATTCCCAAACAACTCGACTCTTAGAGAGCGCATCACAAAGAACACTGGACACTCGTCATGAACGGGGTTCTCACCCTCTTCGACGCTATATTCCAACAGACTCATAAGAGGCCAGGCTCAGAAAACGCTTCTGTAGGTTACAACTCGGACCGCAAAACGGCCAGATTACAAATTTGAGCTCATCCCGCTTCACTCGCCGTTACTAGGGGAATCCTTGTTAGTTTCTTTTCCTCCGCTTAT
>HH1STK304JI98R	OTU156|27
ATTTAGAGCTGCATTCCCAAACAACTCGACTCGTCGAAAGAGCTTCACATAGGCGTGGGCACCGGTCACATACGGGATTCTCACCCTCTATGACGTCCTCTTCCAAGGAACTTAGACCGGGACCACACCCGAAGCATCTTCTACAAATTACAACTCGGACCCTGAAAGGGCCAGATTTCAAATTTGAGCTGTTGCCGCTTCACTCGCCGTTACTGAGGCAATCCCTGTTGGTTTCTTTTCCTCCGCTTAT
>HH1STK304JJP8N	OTU157|26
CATTTTGAGCTGCATTCCCAAACAACTCGACTCGTCGAAGGAGTTTCACATGGACCCTACCGCCGGTTCAAGACGGGATTCTCACCCTCTATGACATTCTGTTCCAAGAAATTTAAACCGGAGCGGTGCCCGAAACATCCTCTACAAATTACAACTCGGACCCCAAGAGGCCAGATTTCAAATTTGAGCTGTTGCCGCTTCACTCGCCGTTACTAGGGCAATCCCTGTTGGTTTCTTTTCCTCCGCTTAT
>HH1STK304I6Z1N	OTU158|25
TTTGAGCTGCATTCCCAAACAACTCGACTCGTTGAGAGTGTATCACAAAGCATCGGCAGTCCATGCCATATACGGGATTCTCACCCTCTATGACGCCCCGTTCCAGGGAACTTGTGCACGGTCCGACACGGAAAACACTTCTCTAGATTACAACTCGGGAGTCAAAGACACCAGATTCAAAATTTGAGCTTTTCCCTCTTCACTCGCCGTTACTAGGGGAATCCTTGTTAGTTTCTTTTCCTCCGCTTAT
>HH1STK304JKCVI	OTU159|25
TGGGCTGCGTTCCCAAACAACCCGACTCCAAGTAGAACGGAATCCAAGACGGCCATCGACTGAACAGGCCTTTCACCTTCTCTGGAACCCCAGTCAAGGAGAATTTAAGTCGACAGCCATCAAGGAAATTCGCCTACTATACGCTACACCTCCCGTTACCCGTTAGAGCAACAGGATTTAGCGCTGGGCTCTTCCCCGTTCACTCGCCGTTACTGAGGGAATCCTCGTTAGTTTCTTTTCCTCCGCTTAT
>HH1STK304I9ZOM	OTU160|24
TACCTCCCATTTTGGTCTGCATTCCCAAACAAACCGACTCTTGGAAAACGTATCACAAAGCCTTCGGATAGGTCAAAGACGGGATTTTCACCCTCTATGATGTCTTGTTCCAAAGAACTTGTACCTACCCTCCAACAGAAAACGTTTCTCTAAACTACAATTCGCCCGAAGGAGATTTCAAATTTGAGCTGTTCCCGCTTCACTCGCCGTTACTAGGGGAATCCTTGTTAGTTTCTTTTCCTCCGCTTAT
>HH1STK304ILML7	OTU161|24
ATATACCTCCCATTTTGGGCTGCATTCTCAAACAACCCGACTCGAAGAAAGCGACTCGTGAAGCGACAAGCTAGGACCCGACGGGGTTTTCACCCTCTCTGACGCTGGCTTCCACCAGACTTGGGGTCCCGCTGCCACAGAGACGCTTCTATAGACTACAATTCTCCGAAGAGATTTTCAAGTTGGCTTAAATCCCGGTTCACTCGCCGTTACTAGGGGAATCCTGGTTAGTTTCTTTTCCTCCGCTTAT
>HH1STK304JRIPH	OTU162|24
CATTTAGAGCTGCATTCCCAAACAACTCGACTCGTTGAAGGAGTTTCACATGAGCAAAGGCACCCAGTCGCATACGGGATTCTCACCCTCTATGACGCCCTGTTCCAAGGAACTTAGACTGGACCACGCCCGAAACATCCTCTACAAATTACAACTCGGACCGTGAGGCCAGATTTCAAATTTGAGCTGTTGCCGCTTCACTCGCCGTTACTGAGGCAATCCCTGTTTGGTTTTCTTTTCCTCCGCTTAT
>HH1STK304HZ3NQ	OTU163|24
CATTTTGAGCTGCAATCCCAAACAACTCGACTCTTTGAGGACGCCTCATATGGCCACGCGCCAGCTGCCCAGACGGGATTCTCACCCTCTGTGATGCTCCATTCCAGGAGACTTGTGCAGCCGGATCATGTCCGATAGCGCCTCTTTAGTTTACAACTCGGGCTGTTACGCCAGATTTTAAATTTGAGCTATTCCCGCTTCACTCGCCGTTACTGAGGGAATCCTTGTTAGTTTCTTTTCCTCCGCTTAT
>HH1STK304JL4G8	OTU164|24
ATTTAGAGCTGCATTCCCAAACAACTCGACTCGTCGAAGGAGCTTCACACGGAGAGCGCAACCAGTCGCATACGGGATTCTCACCCTCTATGACGTCCTGTTCCAAGGAACTTAGACTGGAGCCAACCCCGAAGCATCCTCTACAAATTACAACTCGGACCCCAGAGGGGCCAGATTTCAAATTTGAGCTGTTGCCGCTTCACTCGCCGTTACTAGGGCAATCCCTGTTGGTTTCTTTTCCTCCGCTTAT
>HH1STK304JK48P	OTU165|23
TTGAGCTGCATTCCCAAACAACTCGACTCGTTGAGAGCACAACACAAAGCACTGGTAGTCCATGTCAAGGACGGGATTCTCACCCTCTATGACGCTCTGTTCCAAGAGACTTGTACATGGTCCAGCACGGATGACGCTTCTCTAGACTACAACTCGGACAGAATACACTGCCAGATTTTAAATTTGAGCTCTTCCCGCTTCACTCGCCGTTACTAGGGGAATCCTTGTTAGTTTCTTTTCCTCCGCTTAT
>HH1STK304JWA86	OTU166|23
TTAGGCAGCAATCCCAAACTACCTGACTCTTTGAGAACGTATCACATAGAAGCGGACATTGGATCATGCACGGGACTGTCACCCTCTTAGGTGCCTCTTTCCAAAGGACTTATACCCAAGCCGCTCCCGAAAACGTTTCTTTAAACTACAATTCGCACAGGTAAAACCTATGAGATTTCAAATTTGAGCTATTCCCGCTTCACTCGCCGTTACTAGGGGAATCCTTGTTAGTTTCTTTTCCTCCGCTTAT
>HH1STK304JLRB6	OTU167|22
TACCTCCAATTTTGGGCTGCATTCCCAAACAACCCGACTCGTGGAAAGCACCTCGTGTAGTAGCTAAGCCGAGAGCCGACGGGGTTCTCACCCTCTCTGACGCCACTTTCCAGTGGACTTGGGCTCAGGCCGCCACAGAGGACGCTTCTATAGACTACAATTCTCCAAAGGGAGATTTTCAAGTTGGGCTATTCCCGTTTCACTCGCCGTTACTAAGGGAATCCTTGTTAGTTTCTTTTCCTCCGCTTAT
>HH1STK304ILR9Q	OTU168|22
AGAGCTGCATTCCCAAACAACTCGACTCTTTGAGAGCATACCACAAAGCCCTGGTAGTCCGTGTCAGAGACGGGATTCTCACCCTCTATGACGCTCCATTCCAGGAGACTTGTACACGGTCCAGCGCGGGCATCACTTCTCTAGATTACAACTCGGACAGCCATAGACCGCCAGATTTTAAATTTGAGCTTTTCCCGCTTCACTCGCAGTTACTAGGGGAATCCTTGTTAGTTTCTTTTCCTCCGCTTAT
>HH1STK304JAUYA	OTU169|21
TGAGCTGCATTCCCAAACAACTCGACTCGTCGGAAGCACTTCACATGGGAACGGACAGACCGCCCAGGCACGGGATTCTCACCCTCTGTGACGTCCGGTTCCACGGAACTTAAGACGGTGCCGCTCCCGAAGACGCTCCTCCAAATTACAACTCGGACGCCCAAAGGACGCCAGATTTCAAATTTGAGCTTTTGCCGCTTCACTCGCAGTTACTGAGGCAATCCCTGTTGGTTTCTTTTCCTCCGCTTAT
>HH1STK304IE8GF	OTU170|21
ATTTAGAGCTGCATTCCCAAACAACTCGACTCTTAGAAGATGTATCACATAGTACTTAGTCCAGGTCAAAGACGGGATTCTCACCCTCTATGATACCCTGTTCCAAAGGATTTATACCAAGCTAAGTACTGAAAACAACTCTTGAAATTACAACTCGGACACCAAAGGTGCCAGATTTCAAATTTGAGCTTTTCCCGCTTCACTCGCCGTTACTAGGGGAATCATTGTTATTTTCTTTTCCTCCGCTTAT
>HH1STK304IOTG7	OTU171|21
TTGGACTGCATTCCCAAACAATCCGACTCTTGGAGCCCCCTTTATCCAGACTTCCCAGATGACCCAGACGGGAATCTCACCCTCTTTGTTGTCCCTTTCCAGAGAACTTTGGCCATCCAGGTCGCCCAAAGGAGACCCTCTCAATTACAATTCGGACGCCCACAAGGACGCCAGATTTTAAATTTGAGCTCTTCCCGCTTCACTCGCCGTTACTAGGGGAATCCTTGTTAGTTTCTTTTCCTCCGCTTAT
>HH1STK304H3T8M	OTU172|21
TTTTGGACAGCATTCCCAAGCTATCCGACTCTTCGAAGACGTATCGTAGAGGAGTGCGCATTGAGTTGAGGACGGGATTCTCACCCTCTCTGATGCCCCGTTCCAGAGGACTTACACTCAAACGACCCCAGAAAACGCTTCTCTAAACCACAATTCGCTCGGGGAACCCGAGAGATTTAAAAATTGAGCTTTTCCCGCTTCACTCGCCGTTACTAGGGGAATCCTTGTTAGTTTCTTTTCCTCCGCTTAT
>HH1STK304I33HN	OTU173|21
TTACCACCCATTTTGAGCTGCATTCCCAAACAACTCGACTCTTCGAAGGACGTACACATGGTTCAATCATCAGTCGTACGGGGCTCTCACCCTCATTGGCTTTTCCTTCCAGAAAAATCAGACCTAGATGTCGCCGAACGTTCCTCTACAAATTACAATTCGGGCCGAAGCCAGATTTCAAATTTGAGCTCTTGCCGCTTCACTCGCCGTTACTAAGGCAATCCCTGTTGGTTTCTTTTCCTCCGCTTAT
>HH1STK304IRBVU	OTU174|21
TTTTGAGCTGCATTCCCAAACAACTCGACTCGTCGAAAGAGCTTTACACGGGCGAAGGCCGCCGATCACATACGGGATTCTCACCCTCTGTGACGTCCTGTTCCAAGGAACTTAGACCGGGGCCACACCCAAAGCATCTTCTACAAATTACAACTCGGGCCCTGAAAGGGCCAGATTTCAAATTTGAGCTGTTACCGCTTCACTCGCCGTTACTGAGGTAATCCCTGTTGGTTTCTTTTCCTCCGCTTAT
>HH1STK304IWLEL	OTU175|21
TGCTTTGGGCTGCATTCCCAAACAACCCGACTCTGCGAAAGCGTCTCGTGGGGTGACATCAATCCGGGCCCACGGGGTTCTCACCCTCTCTGACGCCCCTTTCCAGGGGACTTGGTCCGGACCTGCCACAGAGAACGCTTCTATAGACTACAATTCGCCAGCCGGAGGCTGGAGATTTTCAAGTTGGGCTCTTCCCGGTTCGCTCGCCGTTACTAGGGGAATCCTGGTTAGTTTCTTTTCCTCCGCTTAT
>HH1STK304I6PBS	OTU176|21
ATTTGAGCTGCATTCCCAAACAACTCGACTCTTCGAAAGTATATCACAAAGCACCGGGCATCCGCACCAGATACGGGGTTCTCACCACTATGACGCTGTATTCCAACAGACTTGTGTGCGGTCCGGCGCGGAAAATACTTCTCGAGATTACAACTCGGACACCGAAGGTGCCAGATTACAAATTTGAGCTCTTCCCGCTTCACTCGCCGTTACTAGGGGAATCCTTGTTAGTTTCTTTTCCTCCGCTTAT
>HH1STK304IY3R3	OTU177|20
ATTTTGGACAGCATTCCCAAGCTATCCGACTCTTAGAAGACGTATCACATAGGGACCCACACCGGGTTAAGGACGGGATTCTCACCCTCTCTGACGCCTCATTCCAAAGGACTTACACCCAGGGAGTCCCCGAAAACGCTTCGTAAACTACAATTCGCACGGGAAACCCGTGAGATTTCAAAATTGAGCTTTTCCCGCTTCACTCGCCGTTACTAGGGGAATCCTTGTTAGTTTCTTTTCCTCCGCTTAT
>HH1STK304I4B2X	OTU178|20
CTGCTTAGGGCTGCATTCCCAAACAACCCGACTCTGCGAAAGCGCCTCGTGAGGTGGCTGAAGACGGCCCGACGGGGTTCTCACCCTCTCTGACGTCCCTTTCCAGGGAACTTGGGGCCGGCTCGCCACAGAGGACGCTTCTCTAGACTACAATTCGCCTGCCGAAGGCAGGAGATTTTCAAGTTGGGCTTTTCCCGTTTCACTCGCCGTTACTAGGGGAATCCTGGTTAGTTTCTTTTCCTCCGCTTAT
>HH1STK304IGV4S	OTU179|20
TTTAGAGCTGCATTCCCAAACAACTCGACTCTTCGAAGGCGGTTCACATAGTAGCAGACACCCTGCCATTCACGGGATTCTCACCCTCCATGACGCCGTGTTCCAACGGACTTGAGCAGGGGCTGTCACCGAACTCGCTTCTAGAAAATACAACTCGGACACCAGAGGTGCCAGATTACAAATTTGAGCTATGCCTGCTTCGCTCGCCGTTACTGAAGGCATCCTAGTTAGTTTCTTTTCCTGCGCTTAT
>HH1STK304H87TY	OTU180|19
GAGCTGCATTCCCAAACAACTCGACTCTTCGAGAGCGTATCACAAAGCCTTGGTAGTCCGTGTCAAAGACGGGATTCTCACCCTCTATGACGCTCCATTCCAGGAGACTTGTACACGGTCCAACGCGGATAACACTTCTCTAAATTACAACTCGGACAATCATATGACTGCCAGATTTTAAATTTGAGCTTTTCCCGCTTCACTCGCAGTTACTAGGGGAATCCTTGTTAGTTTCTTTTCCTCCGCTTAT
>HH1STK304I6AUQ	OTU181|19
ATGGAATTTACCACCCGCTTAGAGCTGCAATCCCAAGCAACTCGACTCTTGGACAACTCGCTCACGTGACCACGCGGACGGGAGTTTCACCCTGTGTCCTATCCCGTTCCAAGGAACTTGGCGCAGCTAACTAGTGCAAGTGTCTCCAAACCACAATTCAGCGCTTTGACACGCCGATTTCGAATGGGCTTTTCCCGCTTCAGTCGCCCTTACTGAGGGAATCCTGGTTAGTTTCTTTTCCTCCGCTTAT
>HH1STK304JZIZ6	OTU182|18
ACCCATTTTGAGCTGCATTCCCAAACAACTCGACTCGTTGAAGGAGTTTCACATAAGCTTAGGCACCCAGTCGCATACGGGATTCTCACCCTCTATGACGTCCTGTTCCAAGGAACTTAGACCGGACCATGCTCGAAACATCCTCTACAAATTACAACTCGGACCAAAGGCCAGATTTCAAATTTGAGCTGTTGCCGCTTCACTCGCCGTTACTGAGGCAATCCCTGTTGGTTTCTTTTCCTCCGCTTAT
>HH1STK304JNEWB	OTU183|18
AGCTGCATTCCCAAACAACTCGACTCGTCGGAAACGCTTCGCATGGGAACAGACTGCCGCCCAGGCACGGGATTCTCACCCTCTGTGATGTCCAGTTCCAAAAGAACTTAGGACGGTGTCCGCTCCCGAAGACGCTCCTCCAAATTACAACTCGGACATCCAGATGAACGTCAGATTTCAAATTTGAGCTTTTGCCGCTTCACTCGCAGTTACTGAGGCAATCCCTGTTGGTTTCTTTTCCTCCGCTTAT
>HH1STK304H6KHD	OTU184|18
CCTCCAAATTAGGGCTGCATTCCCAAACAACCCGACTCGGTGAAGCCGTACCGTGGAGCGGCAGCGGCGGAATCGACGGGGCTCTCACCCTCTCCGGCGTCCCTTTCCAGGGAACTTGGATTCCGACTGCCACAGGAAACGGTTCTCTAGACTACAATTCAGAACAAAGTCCTGATTTTCACGTTGGGCTTTTCCCGGTTCGCTCGCCGTTACTAGGGGAATCCTGGTTAGTTTCTTTTCCTCCGCTTAT
>HH1STK304JOJVH	OTU185|18
GAGCTGCATTCCCAAACAACTCGACTCTTTGAGAGCACATCACAAAGCATTGGTAGTCCGTGTCAAAGACGGGATTCTCACCCTCTATGACGCCCTGTTCCAAGGGACTTGTACACGGTCCAACACGGAAAATGCTTCTCCAGACTACAACTCGGGCGGCCAGAGGCACACCGGATTTTAAATTTGAGCTCTTCCCGCTTCACTCGCAGTTACTAGGGGAATCCTTGTTAGTTTCTTTTCCTCCGCTTAT
>HH1STK304JMOLY	OTU186|17
ATTTGAGCTGCATTCCCAAACAACTCGACTCTTCGAAAGTGTATCACAAAGCATCGGGCATCTGCATCAGTTACGGGGCTCTCACCACTATGACGCTATATTCCAATAGACTTGTATGCAGTCCGACGCGGAAAACACTTCTCGAGATTACAACTCGGACACCGAAGGTGCCAGATTACAAATTTGAGCTCTTCCCGCTTCACTCGCCGTTACTAGGGGAATCCTTGTTAGTTTCTTTTCCTCCGCTTAT
>HH1STK304H7YCC	OTU187|17
CACTTAGGGCTGTAGTACAAAACAACCCGACTCTTTGAACACCCACTCGTTAGGTAGTGGCACCACATACGGGGCTGTCACCCTCTCTGGCGGACCGTTCGAGGTCACTTCTGCGCCACCACCCGGTGAGTAAGCATCCTTTAGATTACAATTCGTGCACACGTAGTGTACAAGATTTCCAGTTTGGGCTCTTGCCGCTTCACTCGCCGTTACTAGGGCAATCTTAGTTAATTTCTTCTCCTCCGCTTAT
>HH1STK304JPSHT	OTU188|17
CATTTTGAGCTGCATTCCCAAACAACTCGACTCGTCGAAGGAGTTTCACATAGACGCGGCTATCGATTCTAGACGGGATTCTCACCCTCTATGACGTTCTGTTCCAAGAAACTTAAACCAAAGCCTTGCCCGAAACATCCTCTACAAATTACAACTCGAACCCGTGAAGGTCAGATTTCAAATTTGAGCTGTTACCGCTTCACTCGCCGTTACTAAGGTAATCCCTGTTGGTTTCTTTTCCTCCGCTTAT
>HH1STK304IJO2O	OTU189|16
TTTTGAGCTGCATTCCCAAACAACTCGACTCGTCGGAGACACTTCACATGATGATGGACAGCCATCCAGGCACGGGATTCTCACCCTCTATGACGTCCTGTTCCAAGGAACTTAGGACGGCGCCACCACCGAAGATGCCCCTCCAAATTACAACTCGGACGCCGAAGACGCCAGATTTCAAATTTGAGCTTTTGCCGCTTCACTCGCAGTTACTAAGGCAATCCCTGTTGGTTTCTTTTCCTCCGCTTAT
>HH1STK304I30GW	OTU190|16
ACCCATTTGAGCTGCATTCCCAAGCAACTCGACTCGTCGACACTAGAGATCCGCGTTGCAGCAAATCCAGACGGGACTGTCACCCTCTGTGGTGCTCCATTCCAGGAGACTTGAACACGCTGCTTCGCTTTCCCACATGTCTTGAAATTACAATTCACAGCAGGAACTGCCGTGATTCCAAATTTGAGCTCTTCCCGCTTCACTCGCCGTTACTGAGGGAATCCTTGTTAGTTTCTTTTCCTCCGCTTAT
>HH1STK304IR1SI	OTU191|16
TATACCACCAAATTAGGGCTGCAGTCCCAAACAACCCGACTCTTTGAAATTTTGACATACGCAATGATACTGGTCCAAATACGGGATTCTCACCCTCTTCGATGCCTCGTCCCAAAGGACTTTAGCCCAGTATTTTGACGAAAAAATTTCTTCAAATTACAACTCTCCTAAGAGATTACAAATTTGAGCTTTTCCTTCTTCACTCGCCGTTACTAAAGGAATCCTAGTTAGTTTCTTTTCCTCCGCTTAT
>HH1STK304JQU2A	OTU192|16
TTAGCGCTGCATTCCCAAACAACGCGACTCGTCGAGAGAGCTTTATAGCGGCGTGGCGACCCGCCATACGGGGCTCTCACCCTCTATGGCGCTCCGTGCGAGGAGACTTGGCGGGCGCCGTGCCCAAAGCATCCTCTACAGATTACAACGCGGACACGCCCGGGGACGCGCCAGCTTTCAAATCTGAGCTCTTGCCGCTTCACTCGCCGTTAATGGGGCAATCCCTGTTGGTTTCTTTTCCTCCGCTTAT
>HH1STK304JGJVS	OTU193|16
ATTTAGAGCTGCATTCCCAAACAACTCGACTCGTCGAAGGGGCTTTACACGGCAATAGCCAGCGACCACGTACGGGATTCTCACCCTCTGTGACGTCCTGTTCCAAGGAACTTGGACCGCTGCCAAAGCCAAAGCGCCCTCTGCAAATTACAACTCGGACTCTAAAAGAGCCAGATTTCAAATTTGAGCTGTTGCCGCTTCACTCGCCGTTACTAGGGCAATCCCTGTTGGTTTCTTTTCCTCCGCTTAT
>HH1STK304JHV6D	OTU194|16
CCCATTTAGAGCTGCATTCCCAAACAACTCGACTCGTCGAAGGAGCTTCACATGGAGTTGACGGCCGGTCGCAGACGGGATTCTCACCCTCTATGACATCCTGTTCCAAGGAATTTAGACCGGAATCGTCTCCGAAGCATCCTCTGCAAATTACAACTCGGACCTGACGGTCAGATTTCAAATTTGAGCTGTTGCCGCTTCACTCGCCGTTACTGAGGCAATCCCTGTTGGTTTCTTTTCCTCCGCTTAT
>HH1STK304JJT2B	OTU195|16
AGCTGCATTCCCAAACAACTCGACTCTTTGAGAGCGTATCGCAATGCCCTGGCAGTCCGTGTCAAAGACGGGATTCTCACCCTCTATGACGCTCCATTCCAGGAGACTTGTACACGGTCCAGCGCGGATAACACTTCTCTAAATTACAACTCGGACGGCCACAGGGACCGCCAGATTTTAAATTTGAGCTTTTCCCGCTTCACTCGCAGTTACTAGGGGAATCCTTGTTAGTTTCTTTTCCTCCGCTTAT
>HH1STK304I8PRO	OTU196|15
CCCAGCTTAGGGCTGCAATTCAAAACAACCCGACTCTTGGAAAGGAGCTCGTTAAGCGCTGGCACCACATACGGGGCTGTCACCCTCTCTGGCGGCCCATTCTAAGGCACTTCTGCGCCAACGCTAGGTGAGCTTCCCACCTTTAGATTACAATTCGCCACGTAAAGCGTGGAGATTTTCAGTTTGGGCTTTTGCCGCTTCACTCGCCGTTACTGGGGCAATCTTAGTTAATTTCTTTTCCTCCGCTTAT
>HH1STK304IHOY2	OTU197|15
TTTAGAGCTGCATTCCCAAACAACTCGACTCTTCGAAGGCGGTTCACATAGCAGCAGACATCCTACCATTCACGGGATTCTCACCCTCCATGACGCCGCGTTCCAACGGACTTGGGTAGGAGCTGTCGCCGAACTCGCTTCTAGAAAATACAACTCGGACGTCAAAGACGCCAGATTACAAATTTGAGCTATGCCTGCTTCGCTCGCCGTTACTGAAGGCATCCTAGTTAGTTTCTTTTCCTGCGCTTAT
>HH1STK304ILOOX	OTU198|15
TGAGCTGCATTCCCAAACAACTCGACTCGTTGGAGACGTATCACAGAGCACCGGTAGTTCATGTCAAGTACGGGATTCTCACCCTCTATGACGCCCTGTTCCAAGGGACTTGTACATGAGCCGGCACGGAAAACGTTCCTATAGATTACAACTCGAACAGACTGAGTCCGTTAGATTTCAAATTTGAGCTCTTCCCGCTTCACTCGCCGTTACTAGGGGAATCCTTGTTAGTTTCTTTTCCTCCGCTTAT
>HH1STK304IZOOQ	OTU199|15
CTCCCATTTTGAGCAGCATTCCCAAACTACTCGACTCGTCGAAGGAGCTTTACATAGGCTTGGCATCCGACCAGACGGGGCTCTCACCCTCTGTGGCGTCCCGTTCCAGGGAACTCGGAAGGCGCCTCGCCAAAAGCATCCTCTACAAATTACAACTCGGGCCCTGGGGACCAGATTTCAAATTTGAGCTGTTGCCGCTTCACTCGCCGTTACTGGGGCAATCCCTGTTGGTTTCTTTTCCTCCGCTTAT
>HH1STK304JNLKK	OTU200|15
CCCATTTTGAGCTGCATTCCCAAACAACTCGACTCGTCGAAGGAGCCTCACATGGGCTTGACGGCCGGCCACGTACGGGATTCTCACCCTCTGTGACGTCCTGTTCCAAGGAACTTAGGCCGGTGTCTTGCCCGAGACATCCTCTACAAATTACAACTCGGACCGTGAGGCCAGATTTCAAATTTGAGCTGTTGCCGCTTCACTCGCCGTTACTGAGGCAATCCCTGTTGGTTTCTTTTCCTCCGCTTAT
>HH1STK304IO9H2	OTU201|15
TTTAGAGCTGCATTCCCAAACAACTCGACTCGTCGAAGGAGCTGTACAACGGGGGCCTGGCCGGTCACATACGGGATTCTCACCCTCTATGACGTCCTGTTCCAAGGAACTTAGACCGGTGGCCGTCCGAAAGCATCCTCTACAAATTACAACTCGGACCCCGGAGGGGGCCAGATTTCAAATTTGAGCTGTTGCCGCTTCACTCGCCGTTACTAGGGCAATCCCTGTTGGTTTCTTTTCCTCCGCTTAT
>HH1STK304JAYMI	OTU202|15
TTTAGAGCTGCATTCCCAAACAACTCGACTCGTCGAAGGAGCTTCACATGGTCGCGGACACCCCATCCCATACGGGATTCTCACCCTCTATGACGGCCCGTTCCAGAGCACTTAGATGGGGGCCACTCCCGAAGCATCCTCTGCAAATTACAATGCGGACCCCGAGGGGGCCAGCTTTCAAATTTGAGCTCTTGCCGCTTCACTCGCCGTTACTGGGGCAATCCCTGTTGGTTTCTTTTCCTCCGCTTAT
>HH1STK304IR5SF	OTU203|15
TACCACCCATTTTGGGCTGCAATCCCAAACAACCCGACTCGTAGAAAGCATATCACATGGGAATAGACTATAGGCGGTACGGGATTCTCACCCTCTCTGATGCCTCGTTCCAAAGGACCTACACCCAAGCTATCCCCGAAAATGCTTCTCTAAACTACAATTCGCCCGAAGGAGATTTCAAATTTGAGCTGTTCCCGCTTCACTCGCCGTTACTAGGGGAATCCTCGTTAGTTTCTTTTCCTCCGCTTAT
>HH1STK304I0NDW	OTU204|15
AGCTGCATTCCCAAACAACTCGACTCTTTGAGAGCGCATCACAAAAGCCCTGGTAGTCCGTGTCAAAGACGGGATTCTCACCCTCTATGACGCTCCGTTCCAGGAGACTTGTACACGGTCCAGCGCGGATAGCACTTCTCTAGATTACAACTCGGAAGGCCGTAAAACCCTCAGATTTTAAATTTGAGCTTTTCCCGCTTCACTCGCAGTTACTAGGGGAATCCTTGTTAGTTTCTTTTCCTCCGCTTAT
>HH1STK304ISTEF	OTU205|15
CCATTTAGGGCTGCAATCCCAAACAACCCGACTCTTCGAAACAAAGCATTCGGTTCAGTCGAAGCCAAGCACGGGATTTTCACCCTCTTTGACAGCCAGTTCCATGGCACTTATGCTTCAACTTCCCCTTTTGCTAAGCTCTTTAGATTACAATTCGGAGGTGAAACACCCCAGATTTTAAACTTGGACTCTTGCCGCTTCGCTCGCCGCTACTGAGGCAATCTTCGTTAATTTCTTTTCCTCCGCTTAT
>HH1STK304JS16Z	OTU206|15
AGCTGTGTTCCCAAACAACTCGACTCCAAGACAAAAGCCATACGGCTAGCCGACATATTAGCACAACAGGTCTTTCACCTTCTATGGAATTCCGTTCAAGGAAAACTTGTACTAAAGCGTCAGCCAACCGACAATTGCCTATACGATACACCTCCTCGAATCCTGAGATAAGAGAATTAATCGCTGGACTGTTCCCAATTCACTCGCCGTTACTACGGGAATCCTAGTTAGTTTCTTTTCCTCTGCTTAT
>HH1STK304ISV0Q	OTU207|14
CTTTGGGCTGCATTCCCAAACAACCCGACTCTTCGAAAGCGTCTCGTGGAGCAGCAAGTGTCGGTGCCGACGGGGCTCTCACCCTCTCTGACACCCTCTTCCAAGGGACTTGAGACCGACCTGCTGCAGAGGGCGCTTCTATAGACTACAATTCGCCGCCTTGAAAAGGCGGAGATTTACAAGTTGGGCACTTCCCGGTTCGCTCGCCGTTACTAGGGGAATCCTGGTTAGTTTCTTCTCCTCCGCTTAT
>HH1STK304JBU0W	OTU208|14
TAGAGCTGCATTCCCAAACAACTCGACTCGTAGAAAATGTATCACAGAACATCGGTAGTCATGTCAAGCACGGGATTGTCACCCTCTTTGATACCCTATTCCAAGGGACTTAGACACGGTCCGACATAGAAAACACTTCTATAGATTACAGCTCGGACGCCTGAAAGACGCCAGATTACAAATTTGAGCTCTTCCCGCTTCGCTCGCCGCTACTAAGGGAATCCTTGTTAGTTTCTTTTCCTCCGCTTAT
>HH1STK304JKATW	OTU209|14
CCTAGATTAGGGCTGCAATTCAAAACAACCCGACTCTTGGTAAGGAGCTCGTTAAGCAGTGTCACCACATACGGGGCTGTCACCCTCTCTGGCGGACCGTTCTAAGTCACTTCTGCGACACCGCTAGGTGAGCTACCAAACTATAGATTACAATTCGTCACCTGAAAGGTGAAGATTTCCAATTTGGGCTTTTGCCGCTTCACTCGCCGTTACTGGGGCAATCTTAGTTAATTTCTTTTCCTCCGCTTAT
>HH1STK304JE4FG	OTU210|14
TTTTGAGCTGCATTCCCAAACAACTCGACTCGTCGAAAGAGCTTCACATGAGCATAGGCACCCAGTCACATACGGGATTCTCACCCTCTATGACGTCCTGTTCCAAGGAACTTAGACCAGGGCCACACTCGAAGCATCTTCTACAAATTACAACTCGGACCCTAAAAGAGCCAGATTTCAAATTTGAGCTGTTGCCGCTTCACTCGCCGTTACTGAGGCAATCCCTGTTGGTTTCTTTTCCTCCGCTTAT
>HH1STK304IXHSN	OTU211|14
GCATTCCCAAACAACTCGACTCTGAGAAAAAACGCATCGCAGTACTGCGGTGGCTCCAGGTCACACACGGGATTCTCACCCTCCATGATGCTCCTTTCCAAGAGACTTGGACCTGGTCCGCAGCGGATAAACGCTTCTTGAGATTACAATGCGGAACGCCAGGAACGGCGCCAGCTTTCAATCTTGGGCTCTTCCCTCTTCACTCGCCGTTACTAGGGGAATCCTTGTTAGTTTCTTTTCCTCCGCTTAT
>HH1STK304JIUVG	OTU212|14
CCTCCCATTTAGAGCAGCATTCCCAAACTACTCGACTCGTCGAAGGAGCTTTACAGAGGCTTGGTGTCCAACCAGACGGGGCTCTCACCCTCTATGGCGTCCCGTTCCAGGGAACTCGGAAGGCACCGCACCAAAAGCATCCTCTACAAATTACAACTCGGACCCGAGGGCCAGATTTCAAATTTGAGCTGTTGCCGCTTCACTCGCCGTTACTAGGGCAATCCCTGTTGGTTTCTTTTCCTCCGCTTAT
>HH1STK304JP74W	OTU213|14
GGCTGCATTCCCAAACAACCTGACTCTTCGCTAAAGGGCAAACGCATGATTGAGCTCTGACCAAAGACGGGGATATCACCCTCTATGTCGCCTCTTTCCAGAGAACTTTTTTATCAGGCCAACCGTACTACCCAAGAGCTTTAGTTTACAATCCGCCTAATCTAGGACTAGGAGGTTCCAACTTTGAGCTTTTCCCTGTTCACTCGCCGTTACTAGGGGAATCATTGTTATTTTCTTTTCCTCCGCTTAT
>HH1STK304JQOLD	OTU214|14
TTGAGCTGCATTCCCAAACAACCCGACTCTTCGAGGACACGACACAAAGACGAAGGCTCCGAGCCACAGACGGGGTTCTCACCCTCCATGACCTCCTGTTCCAAGGAAATTGGGCCCGGACAACGTCGGTCGATGCCTCTTCAGCTTACAACTCTGGGGGGACAAACCCACCAGATTTCAAACTTGAGCTTTTCCCGCTTCATTCGCCACTACTAGGGGAATCCCTGTTGGTTTCTGTTCCTCGCCTTAT
>HH1STK304JAFGG	OTU215|13
TTACCTCCAATTTTGGGCTGCATTCCCAAACAACCCGACTCGTGGAAAGCACCTCGTGGTGCGGTCAAGTGGGAGCCGACGGGGTTCTCACCCTCTCTGACGCCGCCTTCCAGCGGACTTGAGCTCCACCGACCGCAGAGGGCACTTCTGTAGACTACAATTCTCCAAAGGGAGATTTTCAAGTTGGGCTTTTCCCGGTTCGCTCGCCGTTACTAGGGGAATCCTGGTTGGTTTCTTTTCCTCCGCTTAT
>HH1STK304IYRPX	OTU216|13
TACTTAGGGCTGCATTCCCAAACAACCCGACTCTGCGAAAGCGTCTCGTGGAGCAACTGCAACCGGAGCCGACGGGGTTCTCACCCTCTCTGACACCCCTTCCCAGGGGACTTGGGCCCGATCCGCTGCAGAGAACACCTCTATAGACTACAATTCGCCGACTGAAAGCCGGAGATTTTCAAGTTGGGCTTTTCCCGGTTCGCTCGCCGCTACTAGGGGAATCCTGGTTAGTTTCTTTTCCACCGCTTAT
>HH1STK304I2J43	OTU217|13
ATTTGAGCTGCATTCCCAAACAACTCGACTCTTCGAAAGTGTATCACAAAGCATTGGGCATCTGCATCAGTTACGGGGCTCTCACCACTATGACGCTGTATTCCAACAGACTTGTATGCAGTCCAACGCGGAAAACACTTCTCGAGATTACAACTCGGATACTGAAAGTACCAGATTACAAATTTGAGCTCTTCCCGCTTCACTCGCCGTTACTAGGGGAATCCTTGTTAGTTTCTTTTCCTCCGCTTAT
>HH1STK304IFPAY	OTU218|13
GCTGCATTCCCAAACAACTCGACTCGTCGGAAGCACTTCACATGGGAACGGTCAGCCCGCCCAGGCACGGGATTCTCACCCTCTGTGACGTCCGGTTCCACGGAACTTAGGACGGTGCCCCCGCTCCCGAAGACGCTCCTCCAAATTACAACTCGGGCGTCCGATGGACGTCAGATTTCAAATTTGAGCTTTTGCCGCTTCACTCGCAGTTACTGAGGCAATCCCTGTTGGTTTCTTTTCCTCCGCTTAT
>HH1STK304IGLZD	OTU219|13
CCTCCCATTTTGAGCAGCATTCCCAAACTACTCGACTCGTCGAAGGAGCTTTACACAGGCTTGGCGTCCAACTATACGGGGCTCTCACCCTCTGTGGCGTCCCGTTCCAGGGAACTCAGAAGGTACCGCGCCAAAAGCATCCTCTACAAATTACAACTCGGGCCTGAAGGCCAGATTTCAAATTTGAGCTGTTGCCGCTTCACTCGCCGTTACTGGGGCAATCCCTGTTGGTTTCTTTTCCTCCGCTTAT
>HH1STK304IYG9Y	OTU220|13
TGAGCTGCATTCCCAAACAACTCGACTCTTGGAGAGCGTATCACAAAGCACCGGGGGTCCACGTCAAGTACGGGATTCTCACCCTCTATGACGCCCTGTTCCAAGGGACTTGTACGTGGTCCGGCGCGGAAAACACTTCTCTAGACTACAACTCGGACGACCTGAGGCCGCCAGATTTTAAATTTGAGCTCTTCCCGCTTCACTCGCCGTTACTAGGGGAATCCTTGTTAGTTTCTTTTCCTCCGCTTAT
>HH1STK304JU8CN	OTU221|13
ATTTAGAGCTGCATTCCCAAACAACTCGACTCGTCGAAGGGGCTTTACACGGCGAGGGCTAGCGACCACGTACGGGATTCTCACCCTCTGTGACGTCCTGTTCCAAAGAACTTGGACCGCTGCCAACACCAAAGCACCCTCTGCAAATTACAACTCGGACCCTAAAAGAGCCAGATTTCAAATTTGAGCTGTTGCCGCTTCACTCGCCGTTACTAGGGCAATCCCTGTTGGTTTCTTTTCCTCCGCTTAT
>HH1STK304IURQB	OTU222|12
CCTCCCATTTAGAGCTGCATTCCCAAACAACTCGACTCGTCGAAGGAGCTACGTAAAGGGTGCGGGCCGGTCACATACGGGATTCTCACCCTCTATGACGTCCTGTTCCAAGGAACTTAGATCGGTCGCTACCCAGAAGCATCCTCTACAAATTACAACTCGGGCTTGCGCCAGATTTCAAATTTGAGCTGTTGCCGCTTCACTCGCCGTTACTAGGGCAATCCCTGTTGGTTTCTTTTCCTCCGCTTAT
>HH1STK304ISWW1	OTU223|12
TTTGAGCAGCAATCCCAAACTACTCGACTCTTGGAGCGTGTATCACAAAGCACGGTACTTCCATGGCAAGTACGGGATTTTCACCCTCTACGATGCCCTGTTCCAAGGGACTTGTCCATAGAGCCGCACGGAAAACACGTCTCGAGATTACAACGCGGACGCCGAAGACGCCAGCTTTCAAATTTGAGCTCTTCCCGCTTCGCTCGCCGTTACTAGGGGAATCCTTGTTAGTTTCTTTTCCTCCGCTTAT
>HH1STK304JRZ3H	OTU224|12
CTCTCAAATAACCCGACTCTAGCGACAGAGTCACGTCGTTAACGAGGAGTCCAGAGCGATACGGGCCTTCCACCCTCTCTGGGGTACCATTCAAGGTAACTTACGCTCCAGTCTCGATACCGACTGTTCCTCCACCGCAAACGTAGCATCGCTCTATCTCGTTACAAGATAGGGCCTTTACGTTGGGCTACTTCCCGGTTCACTCGCCGTTACTAAGGGAATCACATTTGTTTTCTTTTCCTCCGCTTAT
>HH1STK304H51A0	OTU225|12
TTGAGCTGCATTCCCAAACAACTCGACTCTTGGAAAGCACACCACAATGCACACGGGCGGCCTTGGTACAAACGGGATTGTCACCCTCTTTGACGCGGTATTCCAACCGACATATCCAAGGTCCGGTGCGGGCGTTGCTTCTCGAGACTACAACTCGGATCCTGAAAGGACCAGATTTTAAAGTTGAGCTTTTCCCACTTCACTCGCCGTTACTAGGGGAATCCTTGTTAGTTTCTTTTCCTCCGCTTAT
>HH1STK304IZA2C	OTU226|12
TGAGCTGCATTCCCAAACAACCCGACTCTTCGAGGACACGACACAAGGACCACGGCATCCGAGCCAAGGACGGGGTTCTCACCCTCCATGACCTCCTGTTCCAAGGAAATTGGACCCGGACCGGATCGGTCGACGCCTCTTCAGCTTACAACTCTGAGGGGACGAGCCACCCAGATTTCAAACTTGAGCTTTTCCCGCTTCGTTCGCCACTACTAGGGGAATCCCTGTTGGTTTCTGTTCCTCGCCTTAT
>HH1STK304JVXME	OTU227|12
CTGCTTTGGGCTGCATTCCCAAGCAACCCGACTCTGCGAAAGCGCCTCGTGAAGCGGACAGGTGCGCGCCGACGGGGTTCTCACCCTCTCTGACGCCCCCTCCCAGGGGACTTGGGCACGACCAGCCGCAGAGGGCGCTTCTATAGACTACAATTCGCCAGGCGAGGCCTGGAGATTTTCAAGTTGGGCTCTTCCCGGTTCGCTCGCCGCTACTAGGGGAATCCTGGTTAGTTTCTTTTCCTCCGCTTAT
>HH1STK304JGHMQ	OTU228|12
TGAGCTGCATTCCCAAACAACTCGACTCTTTGAGAGCGCACCACAAAGCCTCGGTAGTCCGTGTCAAAGACGGGATTCTCACCCTCTATGACGCTCCATTCCAGGAGACTTGTACACGGTCCGACGCGGGTAACACTTCTCTAGATTACAACTCGGATGGCCAAAGACCACCAGATTTTAAATTTGAGCTTTTCCCGCTTCACTCGCAGTTACTAGGGGAATCCTTGTTAGTTTCTTTTCCTCCGCTTAT
>HH1STK304I68J9	OTU229|12
TACCTCCCATTTTGAGCAGCATTCCCAAACTACTCGACTCGTCGAAGGAGCTTTACAGAGGATCGGTGGCCGACTATACGGGGCTCTCACCCTCTCTGGCGTCCCGTTCCAGGGAACTCAGAAGGCACCTCACCAAAAGCATCCTCTACAAATTACAACTCGGGCCGAAGCCAGATTTCAAATTTGAGCTGTTGCCGCTTCACTCGCCGTTACTAGGGCAATCCCTGTTGGTTTCTTTTCCTCCGCTTAT
>HH1STK304JJX8T	OTU230|12
TTACCTCCAATTTTGGGCTGCATTCCCAAACAACCCGACTCGTGGAAAGCACCTCGTGGTGCGGCGAACGATGAAACGACGGGGTTCTCACCCTCTCTGACGCCGCCTTCCAGCGGACTTGGTCTCACGTCGCCACAGAGGGCACTTCTGTAGACTACAATTCTCCAGAGGGAGATTTTCAAGTTGGGCTTTTCCCGGTTCGCTCGCCGTTACTAGGGGAATCCTGGTTGGTTTCTTTTCCTCCGCTTAT
>HH1STK304IX5FK	OTU231|12
AGCTGCATTCCCAAACAACTCGACTCGTCGAGAGCGCATCACAAAGCACTGGTAGTCCGTGTCAAAGACGGGATTCTCACCCTCTATGACGCTCTATTCCAAGAGACTTGTACACGGTCCAGCACGGATAACACTTCTCTAGATTACAACTCGGATGGTCACAAGGGCCACCAGATTTTAAATTTGAGCTTTTCCCGCTTCACTCGCAGTTACTAGGGGAATCCTTGTTAGTTTCTTTTCCTCCGCTTAT
>HH1STK304JP53T	OTU232|12
TTCTTAGGGCTGCGTTCCCAAACAACCCGACTCCAAGACCAAGCAATCGCAGCAACCATCCGATTAGACAGGCCTTGCACCTTCTATGGAACCCCAGTCAAGGGAGACTTAAATCGGACAATCGCCACGAGCGCAAAGCCTATACGCTACAACTCAACATTGCTAGAGCAAGTCGATTCAGCGCTGGACTGATCCCAGTTCACTCGCCGTTACTACGGGAATCCTTGTTAGTTTCTTTTCCTCTGCTTAT
>HH1STK304IKC2H	OTU233|12
CCCATTTTGAGCTGCATTCCCAAACAACTCGACTCGTCGAAGGAGACTCACATGAGATAAACGTCCGGTCACGTACGGGATTCTCACCCTCTATGACGTCCTGTTCCAAGGAACTTAGACCGGTGTCGCACTCGAGACTTCCTCTACAAATTACAACTCGGACCGTGAGGCCAGATTTCAAATTTGAGCTGTTGCCGCTTCACTCGCCGTTACTGAGGCAATCCCTGTTGGTTTCTTTTCCTCCGCTTAT
>HH1STK304H275D	OTU234|12
ACCCGTTTTGGACAGCATTCCCAAGCTATCCGACTCTTTGAAGACGCATCACATAGGAGCGGGCTCCGGGCCAAGAACGGGATTCTCACCCTCTCTGATGCCCCATTCCAAAGGACTTATGCCCAGGCCGCCCCCGAAAGCGCTTCTCTAAACTACAATTCGCACCGAAGTGAGATTTCAAAATTGAGCTTTTCCCGCTTCACTCGCCGTTACTAAGGGAATCCTTGTTAGTTTCTTTTCCTCCGCTTAT
>HH1STK304II34K	OTU235|11
AGCTGCATTCCCAAACAACTCGACTCGTTGAGAGCGCATCACAATGCACTGGTAGTCCGTGTCAAAGACGGGATTCTCACCCTCTATGATGCTCTATTCCAAGAGACTTGTACACGGTCCAGCACGGATAGCACTTCTCTAGATTACAACTCGGACAGTCACAGGGGCTGCCAGATTTTAAATTTGAGCTTTTCCCGCTTCACTCGCAGTTACTAGGGGAATCCTTGTTAGTTTCTTTTCCTCCGCTTAT
>HH1STK304JNYOD	OTU236|11
CCTCCCATTTAGAGCAGCATTCCCAAACTACTCGACTCGTCGAAGGAGATTTACAGAGGCTAGGCATCCAACCGTACGGGGCTCTCACCCTCTAAGGCGTCCCGTTCCAGGGAACTCGGAAGGTACCGCACCAAAATCATCCTCTACAAATTACAACTCGGACCAGAAGGCCAGATTTCAAATTTGAGCTGTTGCCGCTTCACTCGCCGTTACTAGGGCAATCCCTGTTGGTTTCTTTTCCTCCGCTTAT
>HH1STK304IYPQV	OTU237|11
TTTTGGGCTGCATTCCCAAACAACCCGACTCGTCGAGCCTTCTTGATACTGACTTTCGATAATGACCTAGACGGGATTGTCACCCTCTATGATGCCCTTTTCCAAAGGACTTAAGCCATCACGATCGCCACAAGAAAGCTCTATCAAATACAATTCGGACACCAAAGGTGCCAGATTTAAAATTTGAGCTTTTCCCACTTCACTCGCCGTTACTGAGGGAATCCTTGTTAGTTTCTTTTCCTCCGCTTAT
>HH1STK304JQQUA	OTU238|11
CATTTAGAGCTGCATTCCCAAACAACTCGACTCATTGAAGGTGTTTTACATAGAGCTAGTATCCGATCACGTACGGGATTCTCACCCTCTGTGACGTCCTGTTCCAAGAAACTTAGACCGGACTATCTCTAAAACATCCTCTGCAAATTACAACTCGGGCTCTAGAAGAGCCAGATTTCAAATTTGAGCTGTTGCCGCTTCACTCGCCGTTACTGAGGCAATCCCTGTTGGTTTCTTTTCCTCCGCTTAT
>HH1STK304JRTTQ	OTU239|11
TCCTAATTAGGGCAGCATTCCCAAACTACCCGACTCTTAGAAAACCCTCGTACACACCAGTGAACCCGAAGACGGGACTATCACCCTCTATGGTACCCTTTTCCAAGGGACTTATGGCTCACTGATTGCTTCCGAGAATCCCTATAGATTACAATTCTTCACCTTACGGTTCAGATTTACATCTTGGGCTGTTACCTCTTCACTCGCCGCTACTGAGGTAATCCTTGTTAGTTTCTTTTCCTCCGCTTAT
>HH1STK304IDG6G	OTU240|11
ACCACCCGTTGGAGCTGCATTCCCAAACAACTCGACTCGCCTATTACTTGCCATCACAGACTCTGCAGCGCGTTACGGGAGTATCACCCTCTGTGCTGCTCTATTCCAAAAGACTTACACGCCGCTTCATCCAAGGCAAGCAATGCAACCCTACAACTCGAACCTTGCGGCCCGATTCCCATGTTGCGCTTCTCCCTTTTCACTCGCCGTTACTAAGGGAATCCCTGTTGGTGTCTTTTCCTCCGCTTAT
>HH1STK304IHUSE	OTU241|10
TAGGGCTGCAATCCCAAACAACCCGACTCTTCGAAGGTGCTCCTACGGCCGCTGCACTCGCCGACTACGGGGCTTTCACCCTCATTGGCGCCCTGTTCCAAGGGGACTTATGCGAGGCCCGATTCCTTCGGAGCACCCCTCTAGATTACAATTCCGTAACTCGTGCGGCCACGGATTCCCACTTTGAGCTTTTGCCTGTTCACTCGCCGCTACTGGGGCAATCCTAGTTAGTTTCTTTTCCTCCGCTTAT
>HH1STK304H7UTI	OTU242|10
TTTGGTCTGCATTCCCAAACAAACCGACTCTTGGAAAACGTATCACATAGGACTGAACATTGGACCAAAAACGGGATTCTCACCCTCTATGATGCCTCATTCCAAAGGACTTATGCCCAAGTCAGACCCGAAAACGTTTCTCTAAACTACAATTCGTACAGGTAACCCTGCAAGATTTTAAATTTGAGCTATTCCCGCTTCACTCGCCGTTACTAGGGGAATCCTTGTTAGTTTCTTTTCCTCCGCTTAT
>HH1STK304IT290	OTU243|10
CAAATTAGGGCTGCATTCCCAAACAACCCGACTCTGCGAAAGCGTCTCGTGGAACGACCACCACCGCGCCGACGGGGCTCTCACCCTCTCTGACATCCCGTTCCAGGGAATTTGGGCGCGGCTGGCCATAGAGAGCACTTCTCTAGACTACAATTCGCCAGCTGAAAGCTGGAGATTTTCAAGTTGGACTCTTCCCGTTTCGCTCGCCGTTACTAGGGGAATCCTGGTTAGTTTCTTTTCCTCCGCTTAT
>HH1STK304IATGF	OTU244|10
CCCGCTTAGGGCTGCAATACAAAACAACCCGACTCTTCGATAACCCGCTCGTTAAGCAGTGGCACCACATACGGGGCTGTCACCCTCTCTGGCGGCCCGTTCTAGGGCACTTCTGCGCCACCGCCCGTTGAGCGAACCATCTTTAGATTACAATTCGTCACACGCAGTGTGAAGATTTACATTTTGGGCTCTTGCCGTTTCACTCGCCGTTACTGAGGCAATCTTAGTTAATTTCTTTTCCTCCGCTTAT
>HH1STK304IQ2T9	OTU245|10
TACCACCCGCTTTGAGCTGCATTCCCAAACAACTCGACTCTTCGAAGGGCGTTCACATGGCTAAGTCGTTGGTCGTACGGGGCTCTCACCCTCATCGGCGCTTCCTTCCAGAAGACTCGGACCTAGACGTCACCGAACGTTCCTCTACAAATTACAACTCGGCCTAAAAGGCAGATTTAAAATTTGAGCTCTTGCCGCTTCACTCGCCGTTACTGAGGCAATCCCTGTTGGTTTCTTTTCCTCCGCTTAT
>HH1STK304ILRX3	OTU246|10
TGAGCTGCATTCCCAAACAACTCGACTCTTCGAGAGCGCATCACAAAGCATCGGCAGTCCGTGTCAAAGACGGGATTCTCACCCTCTATGACGCTCCGTTCCAGGAAACTTATACACGGTCCGACGCGGAAAACGCTTCTCCAGACTACAACTCGGACGACCGGAGGCCGCCAGATTTTAAATTTGAGCTTTTCCCGCTTCACTCGCAGTTACTAGGGGAATCCTTGTTAGTTTCTTTTCCTCCGCTTAT
>HH1STK304IKFR8	OTU247|10
CCATTTTGGGCTGCAGTCCCAAACAACCCGACTCTTTGTAGCCTTCCATACAGCAAGAACGACACCATGTACGGGGTTGTCACCCTCTATGACACTCCTTTCCAGGAGTTTGTGCGTCGTTCTCACCTTCTGGACTGCACTTCAGATTACAATTCGAAAGTATTACTACAGTCGATTCTCAACTTGAGCTGTTACCTCTTCACTCGCCGCTACTAGGGTAATCTTTGTTAATTTCTTTTCCTCCGCTTAT
>HH1STK304H9IH1	OTU248|9
TGAGCTGCATTCCCAAACAACTCGACTCGTTGAAAGTGTATCACATAGCAACCGGAGATCATGTCAAGGACGGGATTCTCACCCTCTATGACGCCCTGTTCCAAGGGACTTGTACATGGTCCGACGCGGAAAACACTTCTATAGATTACAACTCGGACGACAGGATGCCGCCAGATTTCAAATTTGAGCTCTTCCCGCTTCACTCGCCGTTACTAGGGGAATCCTTGTTAGTTTCTTTTCCTCCGCTTAT
>HH1STK304IFFEM	OTU249|9
TTTTGTCCAGCATTCCCAAACTAGACGACTCGTTGAAAGAGTTTCACATGGGCGGAGGCAGCCAGTCACATACGGGATTCTCACCCTCTATGACGTCCTGTTCCAAGGAACTTAGACCGGAGCCACACCCGAAACATCTTCTACAAATTACAACTCGGACCCTGAAAGAGCCAGATTTCAAATTTGAGCTGTTACCGCTTCACTCGCCGTTACTGAGGTAATCCCTGTTGGTTTCTTTTCCTCCGCTTAT
>HH1STK304H3FJ4	OTU250|9
CCATTTAGAGCTGCATTCCCAAACAACTCGACTCGTCGAAGGAGATTTACATAGGGTGCCATTTCCTGTCACATACGGGATTCTCACCCTCTATGACGTCCTGTTCCAAGGAACTTAGACAGGCGGCTTCCCCAAATCATCCTCTACAAATTACAATGCGAACCCGAAGGCTAGCTTTCAAATTTGAGCTGTTGCCGCTTCACTCGCCGTTACTAGGGCAATCCCTGTTGGTTTCTTTTCCTCCGCTTAT
>HH1STK304IKCJG	OTU251|9
TTTTGGGCTGCATTCCCAAACAACCCGACTCGTCGAGGCCCTTTTGTACTGAGCGCGCCCACAGGCCTAGACGGGATTCTCACCCTCTCTGATGCCTCGTTCCAAAGGACTTGAGCCTGGCGCCCGCTCAAAAAGAACCTCTTTCAAATACAATTCGGACACGGGGCGTGCCAGATTTTAAATTTGAGCTCCTCCCGCTTCACTCGCCGTTACTAGGGGAATCCTGGTTAGTTTCTTTTCCTCCGCTTAT
>HH1STK304INURH	OTU252|9
TGCTTTGGGCTGCATTCCCAAACAACCCGACTCTGCGAAAGCGACCCGTGGAGTGGCTGGAGCCGGAGCCGACGGGGTTCTCACCCTCTCTGACGCCCCCTTCCAGGGAACTTGGGCTCGGCTCGCCACAGAGCACGCTTCTATAGACTACAATTCGCCGGCTGCAAGCCGGAGATTTTCAAGTTGGGCTTTTCCCGGTTCGCTCGCCGCTACTAGGGGAATCCTGGTTAGTTTCTTTTCCTCCGCTTAT
>HH1STK304IG4IC	OTU253|9
CCATTTAGGGCTGCAGTCCCAAACAACCCGACTCTTTGAAATCCTGCATACGGTCAGTCTTCTGCCAAACACGGGAGTGTCACCCTCTGTGCTGTTCCCTTCCAGGAACTTATGCGAAGACCGATCCTTCTGCGAAATTCTCTAGATTACAATTCTGAGACGTAAACGCCGCAGATTTTCACTTTGAGCTCATGCCTGTTCACTCGCCGCTACTGAGGCAATCCTTGTTAGTTTCTTTTCCTCCACTTAT
>HH1STK304ID3FQ	OTU254|9
TTGGGCTGCGTTCCCAAACAACCCGACTCCAAGACAACAGCGAATCCGCAGAGCCAACGGTTCAACAGGCCTTTCACCTTCTATGGAACCCCAGTCAAGGGAGATTTAAACCGAAGTCTCACACGGAGATACCATCGTCTATACGCTACAGTTCTAAATATTCAGAAACATTTAGATTCAGCGCTGGACTGTTCCCAAATCACTCGCCGTTACTACGGGAATCCTTGTTAGTTTCTTTTCCTCTGCTTAT
>HH1STK304JTQJB	OTU255|9
CAATTAGGGCTGCATTCCCAAGCAACCCGACTCTGCGAAAGCATCTCGTGGAGCGGCCCGGGGCCCTGCCGACGGGGCTCTCACCCTCTCTGACATCCCGTTCCAGGGAATTTGGGCAGGACTGGCCACAGAGAACGCTTCTCTAGACTACAATTCGCCAGCTGGAAGCTGGAGATTTTCAAGTTGGACTCTTCCCGGTTCGCTCGCCGTTACTAGGGGAATCCTGGTTAGTTTCTTTTCCTCCGCTTAT
>HH1STK304IRFOM	OTU256|9
CACTTAGGGCTGCAATACAAAACAACCCGACTCGTTGAACATCCACTCGTTAGGTAGCGGCACCACATACGGGGCTGTCACCCTCTCTGGCGGTCCGTTCTAAGACACTTCTGCGCCACCACCCGGTGAGTAAACATCCTTTAGATTACAATTCGTGTGCTCGTAGAACACAAGATTTCCATTTTGGGCTCTTGCCGCTTCACTCGCCGTTACTAGGGCAATCTTAGTTAATTTCTTCTCCTCCGCTTAT
>HH1STK304ICAPO	OTU257|9
TACCACCCGTTTTGAGCTGCATTCCCAAACAACTCGACTCGTCGAAGGATGTACACATGGTTCAGCCATCAGTCCTACGGGGCTCTCACCCTCAAAGGCGCTTCCTTCCAGAAGACTCAGACCTAGGCGTCGCCGAACATTCCTCTACAAATTACAACTCGGGTCTAGGACCAGATTTCAAATTTGAGCTTTTGCCGCTTCACTCGCCGTTACTGAGGCAATCCCTGTTGGTTTCTTTTCCTCCGCTTAT
>HH1STK304IWU1X	OTU258|9
TAGGCTGCATTCCCAAACAACCTGACTCTTAGAAAACGTATCACAGAAGTACGCCGCTCCGGGTCATGAACGGGATTCTCACCCTCTATGATGCCCTGTTCCAAAGGACTTATACCCAGGCGCGCACCGAAAACGTTTCTTGAAACTACAACTCGTGATAGATAATCTACCAGGATTTTAAATTTGAGCTTTTCCCGCTTCACTCGCCGTTACTAAGGGAATCCTTGTTAGTTTCTTTTCCTCCGCTTAT
>HH1STK304JKKIC	OTU259|9
TGAGCTGCATTCCCAAACAACTCGACTCTTTGAGAGTATATCACAAAGCACTGGTAGTCCATGTCAAGGACGGGATTCTCACCCTCTATGACGTTCCGTTCCAGGAAACTTGTACATGGTCCAACGCGGAAAATACTTCTCTAGATTACAACTCGGATAACCAAAGGCTACCAGATTTTAAATTTGAGCTTTTCCCGCTTCACTCGCCGTTACTAGGGGAATCCTTGTTAGTTTCTTTTCCTCCGCTTAT
>HH1STK304H3BW9	OTU260|9
TGAGCTGCATTCCCAAACAACTCGACTCTTTGAGAGCGCATCACAGAGCACTGGTAGTCCACATTAAAGACGGGATTCTCACCCTCTATGACGCCCCGTTCCAGGGGACTTATATGCGGTCCAGCACGGATAACACTTCTCTAGATTACAACTCGGACGGCCGGAGACCGCCAGATTTAAAATTTGAGCTCTTCCCGCTTCACTCGCCGTTACTAGGGGAATCCTTGTTAGTTTCTTTTCCTCCGCTTAT
>HH1STK304IVID8	OTU261|9
CCCACTTAGGGCTGCAATACAAAACAACCCGACTCGTTGATAACCCGCTCGTTAGGTAGTGGCACCACATACGGGGCTGTCACCCTCTCTGGCGGCCCGTTCTAAGGCACTTCTGCGCCACCACCCGTTGAGCGAACCATCTTTAGATTACAATTCGTCACGCGCAGCGTGAAGATTTACATTTTGGGCTCTTGCCGCTTCACTCGCCGTTACTGAGGCAATCTTAGTTAATTTCTTTTCCTCCGCTTAT
>HH1STK304IFR61	OTU262|9
CGCTTTGAGCTGCATTCCCAAACAACTCGACTCGTCGAAAGGATCAGACTATGAGCACTAGGGTGAACGTTACGGGGCTCTCACCCTCTCTGGCACCCTATTCCAAGGGACTTTGTCCACCCCCACACCCTGCCTCTCCTTCTTTAGACTACAATTCGCTGCCTTTCGACAGAGATTCTAAATTTGAGCTGGTCCCGCTTCACTCGCCGTTACTGGGGGAATCCTTGTTAGTTTCTTTTCCTCCGCTTAT
>HH1STK304JJ54F	OTU263|9
TACCTCCCATTTTGAGCAGCATTCCCAAACTACTCGACTCGTCGAAGGAGCTTTACATAGGCTAGGCATCTGACTATACGGGGCTCTCACCCTCTGTGGCGTCCCGTTCCAGGGAACTCAGTCAGCGCCGCACCCAAAGCATCCTCTACAAATTACAACTCGGGCCGAAGCCAGATTTCAAATTTGAGCTGTTACCGCTTCACTCGCCGTTACTAGGGTAATCCCTGTTGGTTTCTTTTCCTCCGCTTAT
>HH1STK304H5860	OTU264|9
ACCCATTTTGAGCTGCATTCCCAAACAACTCGACTCGTCGAAGGAGTTTACACAGGCCCTACCGCCGGTCCAAGACGGGACTCTCACCCTCTCTGACATTCTGTTCCAAGAAATTTAAACCGGGGCGGTACCCAAAACATCCTCTACAAATTACAACTCGGACCGTGAGGCCAGATTTCAAATTTGAGCTGTTGCCGCTTCACTCGCCGTTACTGAGGCAATCCCTGTTGGTTTCTTTTCCTCCGCTTAT
>HH1STK304JSMJO	OTU265|9
GCTGCATTCCCAAACAACTCGACTCGTCGATGCAGTGCCATGACGGATGAGATCAGAGGTCCCACGGGACTATCACCCTCATTGGTGCCGCGTTCCAGCGGACTTGGACCCCACACCCACCCTGCAGCAGCCACATCTCTAAACTACAACTCGGGCGTGCATGACACACGCCAGATTTCAAATTTGAGCTGTTCCCGCTTCACTCGCCGTTACTAGGGGAATCCTTGTTAGTTTCTTTTCCTCCGCTTAT
>HH1STK304I6L7F	OTU266|9
TTCTTTGGGCTGCGTTCCCAAACAACCCGACTCCAAGACAGTTGACTCCACGGCCGGCAGCAGTTCAACAGGCCTTTCACCTTCTCTGGAACCCCAGTCAAGGGAGATTTAAACTGCCACCAACCGAGGAATACACCGTCTATACGCTACAGTTCTAAATGCTCAACACATTCAGATTCAGCGCTGGACTTTTCCCAATTCACTCGCCGTTACTACGGGAATCCTTGTTAGTTTCTTTTCCTCTGCTTAT
>HH1STK304IX7R7	OTU267|9
CTGCTTAGGGCTGCATTCCCAAACAACCCGACTCTGCGAAAGCACCTCGTGGAGCGGCGGGTGTCGGCCCGACGGGGTTCTCACCCTCTCTGACGCCCCCTCCCAGGGAACTTGGGGCCGATCCGCCGCAGAGGACGCTTCTCTAGACTACAATTCGCCGACTGCAAGTCGGAGATTTTCAAGTTGGGCTTATCCCGGTTCGCTCGCCGCTACTAGGGGAATCCTGGTTAGTTTCTTTTCCTCCGCTTAT
>HH1STK304I7XC8	OTU268|9
ACCTGCTTTGGGCTGCATTCCCAAACAACCCGACTCTGCGAGAGCGCCTCGTGGAGTGACCTCAACCGGAACCGACGGGGTTCTCACCCTCTCTGACGTCCCCTTCCAGGGAACTTGGGCCCAGTGGATCACAAAGGACACTTCTATAGACTACAATTCGCCGGCAAGCCGGAGATTTTCAAGTTGGGCTATTCCCGGTTCGCTCGCCGCTACTGGGGGAATCCTGGTTAGTTTCTTTTCCTCCGCTTAT
>HH1STK304JJFAZ	OTU269|9
CATTTTGAGCTGCATTCCCAAACAACTCGACTCGTCGAAGGAGCTTCACATGGACGTAACTATCGGTTCTAGACGGGACTCTCACCCTCTATGACGTTCTGTTCCAAGAAACTTAAACCGCAGCCTTGCCCGAAACATCCTCTACAAATTACAACTCAGACCCGTGAAGGCCAGATTTCAAATTTGAGCTGTTACCGCTTCACTCGCCGTTACTAGGGTAATCCCTGTTGGCTTCTTTTCCTCCGCTTAT
>HH1STK304JTXEI	OTU270|8
TTGCGCAGCATTCCCAAACTACGCGACTCGTCGAAGGAGCTATATAGAGGACTTGGTTGCCAGCTCTACGGGGCTCTCACCCTCTATGGCCTCCCATTCCAGGGAACTTAGAAGGCACCATGTCCCAAAGCATCCTCTGTAGATTACAATTCGGGCCCAGTAAGAATGGACCAGATTTCAAATCTGAGCTGTTGCCGCTTCACTCGCCGTTACTAGGGCAATCCCTGTTGGTTTCTTTTCCTCCGCTTAT
>HH1STK304JM5S7	OTU271|8
TTTGAGCTGCATTCCCAAACAACTCGACTCGTCGAAGACACTTCACATGAAGGAGGACAGCCAGCCACGCACGGGATTCTCACCCTCTGTGACGTCCTGTTCCAAGGAACTTAGGCCGGCGCCCCCTCCGAAGTTGCCTCTCCAAATTACAACTCGGGCACCCAAAGGTACCAGATTTCAAATTTGAGCTTTTGCCGCTTCACTCGCAGTTACTAAGGCAATCCCTGTTGGTTTCTTTTCCTCCGCTTAT
>HH1STK304IRWL7	OTU272|8
TGCTTAGGGCTGCATTCCCAAACAACCCGACTCTGCGAAAGCGTCTCGTGGAGCATCCGCAACCGGAGCCGACGGGGTTCTCACCCTCTGCGACGTCCCTTTCCAGGGAACTTGGGCCCGGTCCGATACAGAGGTCGCTTCTATAGACTACAATTCGACGACCGAAGGTCGCAGATTTTCAAGTTGGGCTTTTCCCGGTTCACTCGCCGTTACTAGGGGAATCCTGGTTAGTTTCTTTTCCTCCGCTTAT
>HH1STK304IR01N	OTU273|8
TGAGCTGCAATCCCAAACAACTCGACTCTTTGAGAGCACATCACATAGCATCGGGGGTCCATGTCAAGAACGGGATTCTCACCCTCTATGACGCTCCGTTCCAGGAGACTTGTACATGGTCCGACACGGAAAATGCTTCTCTAGACTACAACTCGGATGCCCAAAGGACACCAGATTTTAAATTTGAGCTCATCCCGCTTCACTCGCCGTTACTAGGGGAATCCTTGTTAGTTTCTTTTCCTCCGCTTAT
>HH1STK304IX3R2	OTU274|8
TTTAGGCAGCAATCCCAAACTACCTGACTCTTAGAAAACGTATCACATAGGAGCGGACATTGGATCATAAACGGGATTCTCACCCTCTACGATGCCTCTTTCCAAAGGACTTATACCCAAGCCGCCCCCGAAAACGTTTCTTTAAACTACAATTCGCACAGGGAACCCTGTGAGATTTCAAATTTGAGCTATTCCCGCTTCACTCGCCGTTACTAGGGGAATCCTTGTTAGTTTCTTTTCCTCCGCTTAT
>HH1STK304JNZ3N	OTU275|8
TTGAGCTGCATTCCCAAACAACTCGACTCGTAGAGAACATATCACAGAGCACCGGGGGTCGTGTCAAGTACGGGATTGTCACCCTCTTTGATACCCTGTTCCAAGGGACTTGGACACGGTCCGGCACAGAAAACGCTTCTATAGATTACAACTCGGACGTGCGGGGCACGCCAGATTTCAAATTTGAGCTCTTCCCGGTTCACTCGCCGTTACTAGGGGAATCCTTGTTAGTTTCTTTTCCTCCGCTTAT
>HH1STK304JGU8D	OTU276|8
TCTCCTGATTAGGGCAGCATTCCCAAACTACCCGACTCTTAGAAAACCCCCGTACAAGCCAATACACCCAAAGACGGGACTATCACCCTCTATGGTATCTTTTTCCAAAGAACTTATGGCGTATTGACATCTTCCGGGAATCCCTATAGATTACAATTCTTTCCTTGCGGTTAGATTTTCATCTTGGGCTTTTACCTCTTCACTCGCCGCTACTGAGGTAATCCTTGTTAGTTTCTTTTCCTCCGCTTAT
>HH1STK304IYSXP	OTU277|8
TGCTTAGGGCTGCATTCCCAAACAACCCGACTCTGCGAAAGCGTCTCGTGGGGTGTCCGCAGCACGGCTCGACGGGGTTCTCACCCTCTACGACGTCCCTTTCCAGGGAACTTGGAGCCGGCTCGACACAGAGGTCGCTTCTATAGACTACAATTCGGCAGCCGAGGGCTACAGATTTTCAAGTTGGGCTTTTCCCGGTTCACTCGCCGTTACTAGGGGAATCCTGGTTAGTTTCTTCTCCTCCGCTTAT
>HH1STK304I2GFB	OTU278|8
TTACCTCCAATTTTGGGCTGCATTCCCAAACAACCCGACTCGTGGAAAGCACCTCGTGGGGCAGCAAGACCGGAGCCGACGGGGTTCTCACCCTCTCTGACGTTGCTTTCCAGCAAACTTGGGCTCCGTCCGCCGCAGAGGGCGCTTCTCTAGACTACAATTCTCCAGAGGGAGATTTTCAAGTTGGGCTATTCCCGGTTCGCTCGCCGTTACTAGGGGAATCCTTGTTAGTTTCTTTTCCTCCGCTTAT
>HH1STK304JOBLQ	OTU279|8
CTACTTTGGGCTGCATTCCCAAGCAACCCGACTCTGCGAAAGCACATCGTGATACAGCTTCACCTCACCTACGGGGTTCTCACCCTCTTGGACGTCCCTTTCCAGGGGAACTTTGGATCGGCTAGCTGAAGATAATGCCTCTAGAGACTACAATTCGCCAACTGAAAGCTGGAGATTTTAAATTTGGGCTCTTCCCGGTTCGCTCGCCGCTACTAGGGGAATCCTGGTTAGTTTCTTTTCCTCCGCTTAT
>HH1STK304ISUTT	OTU280|8
TGCTTTGGGCTGCATTCCCAAACAACCCGACTCTGCGAAAGCGCCTCGTGAAGCGGCTGCGACCACGGCCGACGGGGTTCTCACCCTCTCGGACGCCTCCTTCCAGAGGACTTGGGCGTGGCCCGCCGCAGAGAGCACCTCTCTAGACTACAATTCGCCGCTCGGAGAGCGGAGATTTTCAAGTTGGGCTCTTCCCGGTTCGCTCGCCGCTACTAGGGGAATCCTGGTTAGTTTCTTCTCCTCCGCTTAT
>HH1STK304JMQRK	OTU281|8
TTACCACCCATTTTGAGCTGCATTCCCAAACAACTCGACTCTTCGAAGGACGTACACATGGTTCAGTCATCAGTCGTACGGGGCTCTCACCCTCATTGGCTTTTCCTTCCAGAAAAATCAGACCTAGACTTTACCGAACGTTCCTCTACAAATTACAATTCGGGCATAAGCCAGATTTCAAATTTGAGCTCTTGCCGCTTCACTCGCCGTTACTAAGGCAATCCCTGTTGGTTTCTTTTCCTCCGCTTAT
>HH1STK304I625R	OTU282|8
ACCTCCAAGTTTGGGCTGCATTCCCAAACAACCCGACTCGTGGAAAGCACCTCGTGAGATTAGCAAAGTGGGAGCTGACGGGGTTCTCACCCTCTATGACGCCGCCTTCCAGCGGACTTGAGCTCCCCTAGCCAAAGACGGCACTTCTGTAGACTACAATTCTCCAGATGGGAGATTTTCAAGTTGGGCTTTTCCCGGTTCGCTCGCCGCTACTAGGGGAATCCTGGTTGGTTTCTTTTCCTCCGCTTAT
>HH1STK304JB8QD	OTU283|8
GGCTTACCACCCGCTTTGGGCTGCATTCCCAAACAACCCGACTCTTAGACGGACTCGCTCGCACCGCACCGCACAGCCCCACGGGACTCTCACCCTCTCTGGTGTCCCCTTCCAGGGAACTTGGCCCGTGCCGCCGGCTCGCTCGTCCTCCTCAGACTACAACTCGCTTGCGCGATTCCAAATCTGAGCTCTTCCCGCTTCGCTCGCCGCTACTGGGGGAATCCTTGTTAGTTTCTTTTCCTCCGCTTAT
>HH1STK304JJ52N	OTU284|8
ATTTAGAGCTGCATTCCCAAACAACTCGACTCGTCGAAGGGGCTTTACACGGCGAATACTAGCGACCACGTACGGGATTCTCACCCTCTGTGACGTCCTGTTCCAAGGAACTTAGACCGCTGCAAACGCCAAAGCGCCCTCTGCAAATTACAACTCGGACCCTAAAAGAGCCAGATTTCAAATTTGAGCTGATGCCGCTTCACTCGCCGTTACTGAGGCAATCCCTGTTGGTTTCTTTTCCTCCGCTTAT
>HH1STK304JKGXX	OTU285|8
TTTAGAGCTGCATTCCCAAACAACTCGACTCTTCGAAGGAACTTCACATAGCCGGAGATCGCTAGCCATGTACGGGATTCTCACCCTCTATGACGTCCTGTTCCAAGGAACATGGGCCGCGATCCCAACCGAAGACTCCTCTTCAAATTACAACTCGAACGCCAAAGGCATTAGATTTCAAATTTGAGCTGTTGCCGCTTCACTCGCCGTTACTAAGGCAATCCCTGTTGGTTTCTTTTCCTCCGCTTAT
>HH1STK304ITTYW	OTU286|8
CGCTTTGAGCTGCATTCCCAAACAACTCGACTCGTCGAAAGGATCAGACCACAGGCATGTGAATAGACGTTACGGGGCTCTCACCCTCTCTGGCACCCTATTCCAAGGGACTTTGTCCACCCCCACACCCTGCCTCTCCTTCTTTAGACTACAATTCGCTGCCCTTCGACAGAGATTCTAAATTTGAGCTGGTCCCGCTTCACTCGCCGTTACTGGGGGAATCCTTGTTAGTTTCTTTTCCTCCGCTTAT
>HH1STK304I8Z3D	OTU287|7
CCCATTTAGAGCTGCATTCCCAAACAACTCGACTCTTCGGGACAGTTGATACGAGAGACTCGGAAGGCATTGACGGGACTATCACCCTGTCGCGTGCTGTGTTCCAACAGACTTCATGCCAAAGACTCCCCAACATGACCCTCGAAATTACAACTCGACCGCCATAGACGATAGATTACAAATTTGAGCTCTGCCTGCTTCGCTCGCCGCTACTGAAGGCATCCTAGTTAGTTTCTTTTCCTGCGCTTAT
>HH1STK304IHG4X	OTU288|7
TGCTTAGGGCTGCATTCCCAAACAACCCGACTCTGCGAAAGCGTCTCGTGGAGTGTCCGCAACCGGAGCCGACGGGGTTCTCACCCTCTACGACGTCCCTTTCCAGGGAACTTGGGCCCGATCCGACACAGAGGTCGCTTCTATAGACTACAATTCGACGGCCGAGGGCCGCAGATTTTCAAGTTGGGCTTTTCCCGGTTCACTCGCCGTTACTAGGGGAATCCTGGTTAGTTTCTTTTCCTCCGCTTAT
>HH1STK304IXSHK	OTU289|7
TACCTCCCATTTTGAGCAGCATTCCCAAACTACTCGACTCGTCGAAGGAGCTTTACATTGGATCGGCATCCGACTATACGGGGCTCTCACCCTCTATGGCGCCCCGTTCCAGGGGACTCAGAAGGTGCCTCACCAAAAGCTTCCTCTACAAATTACAACTCGGGCCGAAGCCAGATTTCAAATTTGAGCTGTTGCCGCTTCACTCGCCGTTACTAGGGCAATCCCTGTTGGTTTCTTTTCCTCCGCTTAT
>HH1STK304ICRAX	OTU290|7
ACCACCCTCTTTGAGCTGCATTCCCAAACAACTCGACTCGTCGAAGGACGCTTAAACGGCTTTGGTATCGGGAAGTACGGGGCTCTCACCCTCTAAGGCGTATCATTCCAGAAAACTTGGTCCCTAACCGCTGCCAAACGTTCCTCTGCAGATTACAATGCAGGCTTTTGCCGGCTTTCAAATCTGAGCTGTTGCCGCTTCACTCGCCGTTACTGAGGCAATCCCTGTTGGTTTCTTTTCCTCCGCTTAT
>HH1STK304IUUFU	OTU291|7
CCATTTAGGGCTGCAATCCCAAACAACCCGACTCTTCGAAACAAAGCATTCGGTTCAGTCGAAGCCAAGCACGGGATTTTCACCCTCTTTGACAGCCAGTTCCATGGCACTTATGCTTCAACATTCCCTTTTGCTACGCTCTTTAGATTACAATTCGGAGACGAAACGCCTCAGATTTTAAACTTGGACTCTTGCCGCTTCGCTCGCCGCTACTGAGGCAATCTGTGTTGATTTCTTTTCCTCCGCTTAT
>HH1STK304JNLEU	OTU292|7
TGGTTTGCACTTTCAAGCAAACTGACTCTATCGTGATCCAACGCACAACCAAGTAACCATCGTTATGGGCCTTCCACCCACTACGGGAGTCCCTGTCAGGGGAACTTACGGTAGTCACTTAAGTTGTTAGTCGAGTCACACAACGCAGCACCGTCCCTTTCCTCACGGAAAGAGACCTTTGCGATGGGCTTATCCCTTTTCACTCGCCGTTACTGGGGGAATCACTTTTGTTTTCTTTTCCTCCGCTTAT
>HH1STK304IPAE5	OTU293|7
AGCTGGAGTCCCGACCAACTCGACTCTCTGAACGCGTGTCGTACGTGGCGTACTCTGGGTCAAAGACGGGATTCTCACCCTCTATGATGCCTTGTTCCAAAAGACTTATACCCAGGTCACACACTGACAGCACGTCTCTAGACTACAATTCGGGAAACCGCAAGGCTTCCGGATTTTTCAGCTTGAGCTCTTCCCGCTTCACTCGCCGTTACTAGGGGAATCATTGTTATTTTTCTTTTCCTCCGCTTAT
>HH1STK304H4TV7	OTU294|7
GCTTTGGGCTGCATTCCCAAACAACCCGACTCTGCGAAAGCGCCTCGTGGGGTGACGTCAACCGGGACCAACGGGGTTCTCACCCTCTCTGACGCCCCTTTCCAGGGGACTTGGAACCGGCCCGTCACAGAGGGCACTTCTCTAGACTACAATTCGCCAGCCGGAGGCTGGAGATTTTCAAGTTGGGCTCTTCCCGGTTCGCTCGCCGTTACTAAGGGAATCCTGGTTAGTTTCTTTTTCCTCCGCTTAT
>HH1STK304IX9KX	OTU295|7
TTGAGCTGCATTCCCAAACAACTCGACTCGTTGAGAGCTCAACACAAAGCACCGGGAGTCCATGTCAAGGACGGGATTCTCACCCTCTATGACGCTCTGTTCCAAGAGACTTGTACATGGTCCGGCACGGATGATGCTTCTCTAGACTACAACTCGGACGGAGTACACCGCCAGATTTTAAATTTGAGCTCTTCCCGCTTCACTCGCCGTTACTAGGGGAATCCTTGTTAGTTTCTTTTCCTCCGCTTAT
>HH1STK304IKULB	OTU296|7
TGAGCTGCATTCCCGAACAACTCGACTCATCAAAGGAGCTTCACATGAGAACGGTACAAAGCCCGTTACGGGATTCTTACGCTCTCTGACATCCTGTTCCAAGGAACTTAGACTAAGACCCGAACTCGAAGCATCCTCTACAAATTACAATTCGAACTCTAATTATAGAGTCAGATTTAAAATTTGAGCTGTTGCTGCTTCACTCGCCGTTACTGAGGCAATCCCTGTTGGTTTCTTTTCCTCCGCTTAT
>HH1STK304I17R0	OTU297|7
TAGAGCTGCAATCCCAAGCAACTCGACTCTTTGAACGCAGGTCGTACGCAGTGAACTCCAAGTCGTAGACGGGATTCTCACCCTCTATGATACCTTGTTTCAAAAGATTTATACCTGGGTCACTACTGACGCTACGTCTATAGACTACAATTCGAATCCCCGCGTGGAGACCCGATTTTCAGTTTGAGCTTTGCCCGCTTCACTCGCCGTTACTAAGGGCATCCTTGTTAGTTTCTTTTCCTCCGCTTAT
>HH1STK304JANHG	OTU298|6
GGACTGCATTCCCAAGCAACCCGACTCTTCCAGCCCGCGCTCCACGTGCTCGGCCAGGCATTCCACGGGGCTCTCACCCTCTTCGGCCGTCCTTTCCAGAACGCTCAATGCCCCGCCCCCACACGCTCGTCGCCGCTGTCCAGACTACAATTCGTCCAACTTTCTCGTTGGATGATTCCAAACCTGGGCTCGTCCCTGTTCGCTCGCCGCTACTGGGGGAATCCTTGTTAGTTTCTTTTCCTCCGCTTAT
>HH1STK304JWEH0	OTU299|6
CTGAGCTGCATTCCCAAACAACTCGACTCTTAGAAAATGTATCACAAAGCTCCGGGCGCTCCAAACCATGTACGGGATTTTCACCCTCTACGATGCTCCTTTCCAGGAAACTTAGGCTTGGTCCGAAGCGGAAAACACTTCTTGAGATTACAATGCGGACGCCGAAGACGCCAGCTTTCAATCTTGGGCTTTTCCCTCTTCACTCGCCGTTACTAGGGGAATCCTTGTTAGTTTCTTTTCCTCCGCTTAT
>HH1STK304JFWZO	OTU300|6
GGGCTGCAGTCCCAAACAACCCGACTCTTAAAAGCCTTCTGCTACAGCCGGCCCTCGTTGCGTATGGGGCTGTCACCCTCTGCGGCGTCCTGTTCCAAGGGACTCACACGAGGTGGTTGCCGTGCCTTCGCATTGACTCTCTAGATTACAATTCCGGCGACTCGATGCCGCTGGATTTCCACTTTGAGCTTTTGCCTGTTCACTCGCCGCTACTGGGGCAATCCTTGTTAGTTTCTTTTCCTCCGCTTAT
>HH1STK304JHUWB	OTU301|6
CCATTTTGAGCTGCATTCCCAAACAACTCGACTCGTCGAAGGAGTTTCACATGGACGCGGCTATCGGTTCTAGACGGGATTCTCACCCTCTATGACGTTCTGTTCCAAGAAACTTAAACCATAGCCTTGCCCGAAACATCCTCTACAAATTACAACTCGGACCTGTAAAGGCCAGATTTCAAATTTGAGCTGTTACCGCTCCACTCGCCGTTACTAGGGTAATCCCTGTTGGTTTCTTTCCTCCGCTTAT
>HH1STK304H4DGS	OTU302|6
TGCTTTGGGCTGCATTCCCAAACAACCCGACTCTGCGAAAGCGTCTCGTGAGGTGTCGGGGGCCGCGCCCCACGGGGTTCTCACCCTCTCGGACGCCCCTTTCCAGGGGACTTGGGCACGGACCGACACAGAGAGCGCTTCTATAGACTACAATTCGCCAGCCGAAGGCTGGAGATTTTCAAGTTGGGCTTTTCCCGGTTCGCTCGCCGTTACTAGGGGAATCCTGGTTAGTTTCTTCTCCTCCGCTTAT
>HH1STK304IPIUH	OTU303|6
CCCCGCTTAGGGCTGCAATTCAAAACAACCCGACTCTTCGAAGGACACTCGTTTAGCAGAGACACCACATACGGGGCTGTCACCCTCTCTGGCGGCCCATTCTAGGGCACTTCTGCGTCTCCACTAGTTGAGTGCTCCACCTGTAGATTACAATTCGTCACGCACAGCGTGAAGATTACCAATTTGGGCTTTTACCGCTTCACTCGCCGTTACTGGGGTAATCTTAGTTAATTTCTTTTCCTCCGCTTAT
>HH1STK304ICRID	OTU304|6
ATACCACCTATTTAGGGCTGCATTCCCAAACAACCCGACTCTTTGAAAACGTATCGCATTGCGGCAGTGGCCTGCATTTCACGGGATTCTCACCCTCTGTGATGTCCAATTCCAAAGAACTTGAACGCAGGTTGCCAACGAAAACGCCTCTATAAACTACAATTCTCTTGCGAGATTTCAAATTTGAGCTGTTCCCACTTCACTCGCCGTTACTGAGGGAATCCTTGTTAGTTTCTTTTCCTCCGCTTAT
>HH1STK304IZMPM	OTU305|6
TTTTGAGCTGCATTCCCAAACAACTCGACTCGTCGAAGGAGCTACACAAGGACGACGATCTCCAGTCACATACGGGATTCTCACCCTCTATGACGTCCTATTCCAAGGAAATTAGACCGGAATCGAGCCCGAAGCTTCCTCTACAAATTACAATTCGGACCCTGAAAGAGCCAGATTTCAAATTTGAGCTGTTGCCGCTTCACTCGCCGTTACTGAGGCAATCCCAGTTGGTTTCTTTTCCTCCGCTTAT
>HH1STK304JPJAZ	OTU306|6
TACCTCCCATTTTGGGCTGCATTCTCAAACAACCCGACTCGTGGAAAACGCCTCGTGGAGCAGCTGAGCGAGGAGCCGACGGGGTTCTCACCCTCTCTGACGCTTCTTTCCAGAAGACTTGGGCTCCTGCCGCCGCAGAGGGCGTTTCTGTAGACTACAATTCTGCAAAGGCAGATTTTCAAGTTGGGCTACGGCCGGTTCGCTCGCCGCTACTAGGGCTATCGTCGTTACTTTCTTGTCCTCCGCTTAT
>HH1STK304IPZ0A	OTU307|6
CATTTAGAGCTGCATTCCCAAACAACTCGACTCGTCAAAGGAGCTACGTGGAGGGCGCCTGCCGGTCGCATACGGGATTCTCACCCTCTATGACGTCCTGTTCCAAGGAACTTAGACCGGTGGCCACCCAGAAGCATCCTCTACAAATTACAACTCGGACGCTGAAAACGCCAGATTTCAAATTTGAGCTGTTGCCGCTTCACTCGCCGTTACTGGGGCAATCCCTGTTGGTTTCTTTTCCTCCGCTTAT
>HH1STK304I7MOH	OTU308|6
CCACCCATTTTGGGCTGCATTCCCAAACAACCCGACTCTTTGAAAGTGTATCACAGAATAACAGACTTCAGACCACATACGGGATTCTCACCCTCTATGATGCCTCTTTCCAAAGGACATATGCCTGAGCTGTCGTAGAAAACACTTCTCTAAACTACAATTCGCCCGAAGGAGATTTCAAATTTGAGCTATTCCCGCTTCACTCGCCGTTACTAGGGGAATCCTTGTTAGTTTCTTTTCCTCCGCTTAT
>HH1STK304I6RJX	OTU309|6
CCCATTTAGGGCTGCAGTCCCAAACAACCCGACTCTTGGAGCCCTTCGGTACAGCCACCCATCACCTAACACGGGGTTTTTACCCTCTATGACGCCCTTTTTCAAGGAACTTATGTGACAGATATGCTTTCCCTAAAAGGCCTTTAGATTACAATTCTGTGACTTTTGCCACAGATTTTCATTTTGAGCTGTTCCCAGTTCACTCGCCGCTACTGAGGGAATCCTTGTTAGTTTCTTTTCCCCCGCTTAT
>HH1STK304JE3U1	OTU310|6
CCATTTTTGAGCAGCATTCCCAAACTACTCGACTCGTCGAAGGAGCTTTACAGAGGCTCGGTGTCCGACCAGACGGGGCTCTCACCCTCTATGGCGTCCCGTTCCAGGGAACTTCGGAAGGCACCTCGCCAAAAGCATCCTCTACAAATTACAACTCGGACCCGGAGGCCAGATTTCAAATTTGAGCTGTTGCCGCTTCACTCGCCGTTACTGGGGGCAATCCCTGTTTGGTTTCTTTTCCTCCGCTTAT
>HH1STK304IX3WJ	OTU311|6
TTTTGGTCTGCATTCCCAAACAAACCGACTCTTTGAGAGTGTATCACATAGTGAACGGGTCCGGATCAAAGACGGGATTCTCACCCTCTATGATGCCCTGTTCCAAAGGACTTATACCCGGCCGACCACCGAAAACACCTCTATAGCTTACAACTCGGACGTCGAAGACGCCAGATTCCAAATTTGAGCTTTTCCCGCTTCACTCGCCGTTACTAGGGGAATCCTTGTTAGTTTCTTTTCCTCCGCTTAT
>HH1STK304JWVMF	OTU312|6
TTTGAGCTGCATTCCCAAACAACTCGACTCGTCGAAGGAGCTTCACACGGGCGCAAGCAACCAGTCACATACGGGATTCTCACCCTCTATGACGTCTTGTTCCAAAGAACTTAGACCGGCGCCGCACCCGAAGCATCCTCTACAAATTACAACGCGGGCCCCCAAAGGAGCCAGCTTTCAAATTTGAGCTGTTGCCGCTTCACTCGCCGTTACTGAGGCAATCCCTGTTGGTTTCTTTTCCTCCGCTTAT
>HH1STK304IC7VY	OTU313|6
TGCTTTGGGCTGCATTCCCAAACAACCCGACTCTGCGAGCGCGCCTCGTGAAGTGACCGAAGCACCGACCGACGGGGTTCTCACCCTCTCTGACGTCCCCTTCCAGGGAACTTGGGCCGGGCTGATCACAGAGGCTGCGTCTGGAGACTACAATTCGCCAGCCAGTGGCTGGAGATTTACAAGTTGGGCTTTTCCCGGTTCACTCGCCGTTACTAGGGGAATCCTGGTTAGTTTCTTTTCCTCCGCTTAT
>HH1STK304JENG4	OTU314|6
GATTAGGGCTGCATTCCCAAGCAACCCGACTCTGCGAAGGCACCTCGTGGAGCAACCGAAGCACAGGCCTACGGGGTTCTCACCCTCTTTGACGCCCCTTTCCAGGGAAACTTGGGCCCGGCCGGTTACAGAGGAAACCTCTAGAGACTACAATTCGCCAGCCGAGGGCTGGAGATTTTCAAGTTGGGCTCATCCCGGTTCACTCGCCGTTACTAGGGGAATCCTGGTTAGTTTCTTTTCCTCCGCTTAT
>HH1STK304IL6R4	OTU315|6
CGCTTTGAGCTGCATTCCCAAACAACTCGACTCGTCGAAGGACGTTCACATGGTCACGGCCACCGGCCGGGTACGGGGTTCCCACCCTCCACGACGCTCCGTTCCAAGAGACTTGGACCGGCGCCGAGACCGAACGTTCCTCTGCAGATTACAACTCGGACCCAGACGGGCCAGATTTCAAATCTGAGCTGATGCCGCTTCACTCGCCGTTACTGAGGCAATCCCTGTTGGTTTCTTTTCCTCCGCTTAT
>HH1STK304IGJZS	OTU316|6
AGCTGCATTCCCAAACAACTCGACTCGTCGACGCAGTGCCATGACGGAAGGCTCGGGTGCTCAACGGGGCTATCACCCTCTGTGGCGCCGCGTTCCAGCGGACCTGAACACCCTCCCCAACCTGCAGCAGCCGCGTCTCTAAACTACAATTCGGACGTGCATGACACACGCCAGATTTCAAATTTGAGCTGTTCCCGCTTCATTCGCCATTACTAGGGGAATCCTTGTTAGTTTCTTTTCCTCCGCTTAT
>HH1STK304I5L4E	OTU317|6
TTTAGGGCTGCAATCCCAAACAACCCGACTCTTCGAAGGCGCGCGTACGGCCGGTGCCTCGCCGACTACGGGGCTTTCACCCTCTTCGGCGCCCTGTTCCAAGGGACTTATGCGAGGCCCGGTGCCTTCCGCGCACCCCTCTAGATTACAATTCCGTAACTCCAGGGCCACGGATTCCCACTTTGAGCTTTTGCCTGTTCACTCGCCGCTACTGGGGGCAATCCTAGTTAGTTTCTTTTCCTCCGCTTAT
>HH1STK304JIB5E	OTU318|6
CATTTTGAGCTGCATTCCCAAACAACTCGACTCTTCGAAAATGTATCACAAAGCATTGGGCGTCCACATCAAGTACGGGATTTTCACCCTCTATGACATTCTATTCCAAGAAACTTGTACGTGGTCCAACGCGGAAAACATTTCTCGAGATTACAATGCGGACATTACTGCCAGCTTTCAAATTTGAGCTCATCCCGCTTCACTCGCCGTTACTAGGGGAATCCTTGTTAGTTTCTTTTCCTCCGCTTAT
>HH1STK304IXFYR	OTU319|6
AGCAATCTCAAACTACGCTACTCGAAAGGTGTATAATGTACGGCACAAACTATTCGTGATTATAGGACTAGCACCTTCTATGGTTAAAGCCCTGATCAAAGGAACTCACACGAACAGGCACCATACAATAGTCACCCCAAATGCTACAATGCATGCTAAAAGTGAATTTAACACGCTTCAGCGATGAGCTTTTGCCGGTTCATTCGCCATTACTAAGGCAATCTCAGTTGATTTCTTTTCCTTTGCTTAT
>HH1STK304I52ET	OTU320|6
TTTACCACCAAATTTGGGCTGCATTCCCAAGCAACCCGACTCTTTGAAAGCACCTCGTGAGGTAACAAAGCAACAGCTTACGGGGTTCTCACCCTCTCTGACGCCCCTTTCCAGGAGACTTGAGCTGCGCCCGTTACAGAGGGTACTTCTATAGACTACAATTCTCCAAGGGAGATTTTCAAGTTGGGCTTTGCGCGGTTCGCTCGCCGTTACTAAGCGCATCCTTGTTAGTTTCTTTTCCTCCGCTTAT
>HH1STK304I9GJL	OTU321|6
CCAAACAACGCGACTCTTCGAACGCGTATCACAAGCGGCACAACGTCCCCGGTCACAGACGGGCTTCTCACCCTCTACGAGCTGTTCACCCCTGTTCCAAGGGGTTTATTCCGGGGCAGCACCAGAAAACGCGTCTGTAGGCTACAACTCGAGGGCCTCGAAAGGCTGACCCCGATTCCAAAATTGAGCTCATCCCGCTTCACTCGCCGTTACTAGGGGAATCCTTGTTAGTTTCTTTTCCTCCGCTTAT
>HH1STK304JY34T	OTU322|6
CTTAGAGCTGCATTCCCAAACAACTCGACTCGTCGAAGGAGCTTTACACGGCGAAGGAATCCCGAACGAAGACGGGGTTCTCACCCTCTATGACGTCCTGTTCCAAGGAACCTAGGACGGGCCCAACGCCAAAGCATCCTCTGCAAATTACAACTCGGACCCCGAAGGAGCCAGATTTCAAATTTGAGCTGTTGCCGCTTCACTCGCCGTTACTGGGGCAATCCCTGTTGGTTTCTTTTCCTCCGCTTAT
>HH1STK304JL3Z1	OTU323|5
CTTAGGGCTGCATTCCCAAGCAACCCGACTCTGAGAGAGTGTCTCGTGCAGTAGCTGAAGCAATTGCCGACGGGGTTCTCACCCTCTCTGACTCCCTTTTCCAAGGAAAATTGGGCAACGCTTGCTACAGAGAACACACCTTGAGACTACAATTCAATTAGCCGAAGGCTAATGATTTACAAGTTGGGCTTTTCCCGGTTCGCTCGCCGCTACTAAGGGAATCCTAGTTAGTTTCTTTTCCTCCGCTTAT
>HH1STK304JQIQ1	OTU324|5
ATTTGAGCTGCATTCCCAAACAACTCGACTCTTCGAGAGTGTATCACAAAGCACCGGGATCCATGTCATGAACGGGGTTGTCACCCTCTATGACGCTGTGTTCCAACAGACTCATACATGGACCGGCACAGAAAACACTTCTTGAGACTACAATTCGGATACTGAAAGTACCAGATTTCAAAGTTGAGCTTTTCCCACTTCACTCGCCGTTACTAGGGGAATCCTTGTTAGTTTCTTTTCCTCCGCTTAT
>HH1STK304HZLAO	OTU325|5
GCTGCATTCCCAAACAACTCGACTCTTCGAGAGCGCATCACAAAAGCATCGGTTGTCCGTGTCAAAGACGGGATTCTCACCCTCTACGACGCTCCCTTCCAGAAGACTTGTACACGGTCCGACGCGGATAGACGCTTCTCCAGATTACAACTCGGACGGCCGTGAGACCGCCAGATTTTAAATTTGAGCTTTTCCCGCTTCACTCGCAGTTACTAGGGGAATCCTTGTTAGTTTCTTTTCCTCCGCTTAT
>HH1STK304IP8SY	OTU326|5
TTTGAGCTGCATTCCCAAACAACTCGACTCGTCGGAGACACTTCACATGGAGACGGTCCGCCATCCAGGCACGGGATTCTCACCCTCTATGACGTCCTGTTCCAAGGAACTTAGGACGGCGCCATCCCCGAAGATATCCCTCCAAATTACAACTCGGACGCCGAAAGACGCCAGATTTCAAATTTGAGCTTTTGCCGCTTCACTCGCAGTTACTAAGGCAATCCCTGTTGGTTTCTTTTCCTCCGCTTAT
>HH1STK304JGWYX	OTU327|5
CTTAGAGCTGCATTCCCAAACAACTCGACTCGTCGAAGGGGTTCCACACGGTAAAAGTATCCCGAACGAAGACGGGGTTCTCACCCTCTATGACGTCCTGTTCCAAGGAACCTAGCACGGGTCTAATACCGGAACACCCTCTACAAATTACAACTCGAACCCTGAAAGGGCTAGATTTCAAATTTGAGCTATTGCCGCTTCACTCGCCGTTACTAGGGCAATCCCAGTTGGTTTCTTTTCCTCCGCTTAT
>HH1STK304JXJ5T	OTU328|5
CCTCCCATTTTGAGCAGCATTCCCAAACTACTCGACTCGTCGAAGGAGCTTTACAGAGGCTCGGTGTCCGACCAGACGGGGCTCTCACCCTCTATGGCGTCCCGTTCCAGGGAACTCGGAAGGCACCTCGCCAAAAGCATCCTCTACAAATTACAACTCGGACCCGGAGGCCAGATTTCAAATTTGAGCTGTTGCCGCTTCACTCGCCGTTACTAGGGAAATCATTGTTATTTTCTTTTCCTCCGCTTAT
>HH1STK304IQ7YB	OTU329|5
ATTTACCACCCGCTTTGGGCTGCATTCCCAAGCAACCCGACTCTTAGAAAGAACCTCGTGAGGCAGCTAAGCGGGAGCCGACGGGGTTCTCACCCTCTCTGACGCCCCTTTCCAGGGGACTTGGGCTCTGCTCGCTACAGAGGTATCTTCTATAGACTACAATTCTCCAAGGGAGATTTTCAGTTGGGCTTTGCGCGGTTCGCTCGCCGTTACTAAGCGCATCCTTGTTAGTTTCTTTTCCACCGCTTAT
>HH1STK304JYU31	OTU330|5
AGTTTGAGCTGCATTCCCAAACAACTCGACTCGTCGAAGGAGCTTCACACGGCTCGGCCGGCCCGCCAGGTACGGGATTCTCACCCTCTGCGACGTCCTGTTCCAAGGAACTTGGGTGGGCGACCTTGCCGAAGCATCCTCTACAGATTACAACTCGGGTGCCAAAGGCGCCGGATTTCAAATCTGAGCTCTTGCCGCTTCACTCGCCGTTACTAAGGCAATCCCTGTTGGTTTCTTTTCCTCCGCTTAT
>HH1STK304JBFY6	OTU331|5
CCATTTAGGGCTGCAATCCCAAACAACCCGACTCTTGGTAAGCATTCGTACAGCCGCGGCTTCGCCGACTACGGGGTTTTCACCCTCTATGACGTCCTGTTCCAAGGAACTTATGCGAAGCCCGTGCCTTCCGAATACTCCTCTAGATTACAATTCCGTGACTCTATGCCGCGGATTTACACTTTGAGCTTTTGCCTGTTCACTCGCCGCTACTGAGGCAATCCTAGTTAGTTTCTTTTCCTCCGCTTAT
>HH1STK304I0QXV	OTU332|5
TACCTCCCATTTTGAGCAGCATTCCCAAACTACTCGACTCTTCGAAGGAGCTTTACAGAGGCTAGGTGTCCGACTATACGGGGCTCTCACCCTCTCCGGCGTCCCGTTCCAGGGAACTCAGAAGGCACCTCGCCAAAAGCATCCTCTACAAATTACAACTCGGGCCGAGGCCAGATTTCAAATTTGAGCTGTTGCCGCTTCACTCGCCGTTACTAGGGCAATCCCTGTTGGTTTCTTTTCCTCCGCTTAT
>HH1STK304JF4L5	OTU333|5
ATTTAGAGCTGCATTCCCAAACAACTCGACTCGTCGAAGGAGATACGTGTAGGGTGCCCTTCCGGTCGCATACGGGATTCTCACCCTCTATGACGTCCTGTTCCAAGGAACTTAGACCGGTGGCTGCCCAGAATCATCCTCTACAAATTACAACTCGGACGCCGAAGGCGCCAGATTTCAAATTTGAGCTTTTGCCGCTTCACTCGCCGTTACTAGGGCAATCCCTGTTGGTTTCTTTTCCTCCGCTTAT
>HH1STK304IPZD1	OTU334|5
TTGAGCTGCATTCCCAAACAACTCGACTCGTTGAGAGCGCATCACAAAAGCACTGGTAGTCCGTGTCAAAGACGGGATTCTCACCCTCTATGACGCTCTATTCCAAGAGACTTGTACACGGTCCAGCGCGGAAAACACTTCTCTAGATTACAACTCGGACAGTGAAACCGCCAGATTTTAAATTTGAGCTTTTCCCGCTTCACTCGCAGTTACTAGGGGAATCCTTGTTAGTTTCTTTTCCTCCGCTTAT
>HH1STK304I7V24	OTU335|5
CGATTGGGGCTGCATTCCCAAACAACCCGACTCGCCGACAGCGCCTCGTGGTGCGACAGGGTCCGGGCACGACGGGGCTCTCACCCTCTACGACGCCACCTTCCAGTGGACTTGAGCCCGGTCCGCCGCTGAGGACGCTTCTCCAGACTACAATTCGGACGCCGGGGGCGCCCGATTCTCAAGCTGGGCTGTTCCCGGTTCGCTCGCCGTTACTAGGGGAATCCTCGTAAGTTTCTTTTCCTCCGCTTAT
>HH1STK304JB005	OTU336|5
TTAGAGCTGCATTCCCAAACAACTCGACTCGTCGAAGGGGCTTCACATGGCAAAAACCTATGGCCACATACGGGATTCTCACCCTCTATGACGCCTTGTTCCAAAGGACTTAGACCAAGGTCAACGCCGAAGCACCCTCTCCAAATTACAACTCGGACTCTAATAAAGAGCCAGATTTCAAATTTGAGCTGTTGCCGCTTCACTCGCCGTTACTAAGGCAATCCCTGTTGGTTTCTTTTCCTCCGCTTAT
>HH1STK304IFAAK	OTU337|5
CATTTTGAGCTGCATTCCCAAACAACTCGACTCGTCGAGGGAGTTTCACATGGACGCGGCGGCCGGTTCCAGACGGGACTCTCACCCTCTATGACATTCTGTTCCAAGAAATTTAAACCAAAGCCTTGCCCGAAACATCCTCTACAAATTACAACTCGGACCCGCGAGGGCCAGATTTCAAATTTGAGCTATTACCGCTTCACTCGCCGTTACTAGGGTAATCCCTGTTGGTTTCTTTTCCTCCGCTTAT
>HH1STK304ISZ8U	OTU338|5
CCCATTTAGGGCTGCATTCCCAAACAACCCGACTCTGCGGTTATCTTTGTACGTCCGTGTGCCGCCGACTACGGGGCTTTCACCCTCTTTGGCGTCCTATTCCTAGGAACTTATGCTGCACACATGACTTCCAAAAACACCTCAAGATTACAATTCTACAACTCTGTGCTGCAGATTTTAACTTTGAGCTTTTGCCGGTTCACTCGCCGCTACTGAGGCAATCCTTGTTAGTTTCTTTTCCTCCGCTTAT
>HH1STK304JBNI0	OTU339|5
CCCATCTAGAGCTGCATTCCCAAACAACTCGACTCGTCGAAGGAGCTTTACAGAAGGTGCCTTTCCGGTCACATACGGGATTCTCACCCTCTATGACGTCCTGTTCCAAGGAACTTAGACCGGTGGCTGCCTAAAAGCATCCTCTACAAATTACAACTCGGACGCAAGCGCCAGATTTCAAATTTGAGCTGTTGCCGCTTCACTCGCCGTTACTAGGGCAATCCCTGTTGGTTTCTTTTCCTCCGCTTAT
>HH1STK304I42Y9	OTU340|5
ACCCATTTAGAGCTGCATTCCCAAACAACTCGACTCGTCGAAGGAGCTTCACATGGGGTTGGCACCCAGTCGCATACGGGATTCTCACCCTCTATGATACCCTGTTCCAAGGAATTTAGACTGGACCGCACCCGAAGCATCCTCTACAAATTACAACTCGGACCGTGAGGCCAGATTTCAAATTTGAGCTGTTGCCGCTTCACTCGCCGTTACTGAGGCAATCCCTGTTGGTTTCTTTTCCTCCGCTTAT
>HH1STK304II2GE	OTU341|5
TTTAGGGCTGCAGTCCCAAACAACCCGACTCTTGGAGGTCTTTTGCTACAGCCGGCCCTCGTTGCGTATGGGGCTGTCACCCTCTGCGGCGTCCTGTTCCAAGGGACTCACACGAGGTGCCGTGCCTTCGCATCGACTCTCTAGATTACAATTCCGACGGCCCGATGCCGCTGGATTTCCACTTTGAGCTTTTGCCTGTTCACTCGCCGCTACTGGGGCAATCCTTGTTAGTTTCTTTTCCTCCGCTTAT
>HH1STK304H5YN2	OTU342|5
TAGAGCTGCAATCCCAAGCAACTCGACTCGTTGAACACGCATCGTACGCAGCAGACTCCGGGTCAAAGACGGGATTCTCACCCTCTATGATACCTTGTTCCAAAAGATTTATACCCGGGCTGCCACTGATTACGCGTCTCTAGACTACAATTCGAATCCCCGCCTGGAGACCCGATTTTAGGCTTGAGCTTTGCCCACTTCACTCGCCGTTACTGAGGGCATCCTTGTTAGTTTCTTTTCCTCCGCTTAT
>HH1STK304JMHZV	OTU343|5
ATTTAGAGCTGCATTCCCAAACAACTCGACTCTTTGAAAGTGTATCACATAGTACATAGTCTAGGTCAAAGACGGGATTCTCACCCTCTATGATACCCTGTTCCAAAGGATTTATACCTAGCTAAGCACTGAAGACACTTCTAGAAATTACAACTCGGACACCAAAGGTGCCAGATTTCAAATTTGAGCTCTTCCCACTTCACTCGCCGTTACTGAGGGAATCATTGTTATTTTCTTTTCCTCCGCTTAT
>HH1STK304H0RON	OTU344|5
TGAGCTGCATTCCCAAACAACTCGACTCTTTGAAAGCACATCACAAAGCACTGGTAGTCCGTGTCAAAGACGGGATTCTCACCCTCTATGACGCTCTATTCCAAGAGACTTGTACACAGTCCAGCGCAGAAAGCACTTCTCCAGATTACAACTCGGACAGCCAAAGACTGCCAGATTTTAAATTTGAGCTTTTCCCGCTTCACTCGCAGTTACTAGGGGAATCCTTGTTAGTTTCTTTTCCTCCGCTTAT
>HH1STK304I2II7	OTU345|5
CATTTTGAGCTGCATTCCCAAACAACTCGACTCGTCGAAGGAGTTTCACATGGGCCCTACCACGGTCCAAGACGGGATTCTCACCCTCTTTGACATTCTGTTCCAAGAAATTTAAACCGGAGCGGTACCCGAAACATCCTCTACAAATTACAACTCGGACCCTAAAAAGGCCAGATTTCAAATTTGAGCTGTTGCCGCTTCACTCGCCGTTACTGAGGCAATCCCTGTTGGTTTCTTTTCCTCCGCTTAT
>HH1STK304JRNIG	OTU346|5
CATTTTGAGCTGCATTCCCAAACAACTCGACTCGTCGAAGGAGTTTTACACAGGCCCTACCGCCGGTCCAAGACGGGATTCTCACCCTCTTTGACATTCTGTTCCAAGAAATTTAAACCGGGGCGGTACCCAAAACATCCTCTACAAATTACAACTCGGACCCCAAGAGGCCAGATTTCAAATTTGAGCTATTACCGCTTCACTCGCCGTTACTGAGGTAATCCCTGTTGGTTTCTTTTCCTGCGCTTAT
>HH1STK304JDHML	OTU347|4
TTAGGCAGCAATCCCAAACTACCTGACTCTTGGAAAACGTATCACATAGGAGCAAACACTGGATCATAAACGGGATTCTCACCCTCTATGACGCCTCGTTCCAAAGGACTTATACCCAGGTCACCCCCGAAAACGCTTCTCTAAACTACAATTCGCACAGGTAAAACCCGTGAGATTTCAAATTTGAGCTGTTCCCGCTTCACTCGCCGTTACTAGGGGAATCCTTGTTAGTTTCTTTTCCTCCGCTTAT
>HH1STK304I8S33	OTU348|4
ATTTTGAGCTGCATTCCCAAACAACTCGACTCGTCGAAGGAGCTTCACACGGGCGTGGCGACCGGTCACATACGGGATTCTCACCCTCTATGACGTCCTGTTCCAAGGAACTTAGACCGGAGCCGAACCCGAAGCATCCTCTGCAAATTACAACTCGGACCCTGAAAGAGCCAGATTTCAAATTTGAGCTGTTGCCGCTTCACTCGCCGTTACTGAGGCAATCCCTGTTGGTTTCTTTTCCTCCGCTTAT
>HH1STK304IR3Q9	OTU349|4
TGAGCTGCATTCCCAAACAACTCGACTCTTTGAAAATGTATCACAGAGCACTGGTAATTCATGTCAAGTACGGGATTCTCACCCTCTATGACGCCCTGTTCCAAGGGACTTGTACATGAGCCAGCACGGAAAACATTTCTATAGATTACAACTCGAGCAGCCGAAGGCTACTAGATTTCAAATTTGAGCTCTTCCCGCTTCACTCGCCGTTACTAGGGGAATCCTTGTTAGTTTCTTTTCCTCCGCTTAT
>HH1STK304IARAX	OTU350|4
CACCCATTTTGAGCTGCATTCCCAAACAACTCGACTCTTCGAAGGACGTTCACATGACGCTGCCATACGATCGCGTACGGGGTTCTCACCCTCCAAGACGCTCCGTTCCAGAAGACTTGGACCGAAGGCATTGCCGAACATTCCTCTACAAATTACAACTCGGGCTTGCGCCAGATTTCAAATTTGAGCTCTTGCCGCTTCACTCGCCGTTACTAAGGCAATCCCTGTTGGTTTCTTTTCCTCCGCTTAT
>HH1STK304IMKKQ	OTU351|4
TACCACCCATTTTGGTCTGCATTCCCAAACAAACCGACTCTTGGAAAACGTATCACATAGCCATTGGGTAGGTCAAAGACGGGATTTTCACCCTCTATGATGTCTTGTTCCAAAGAACTTGTACCTACTTAGTTGCAGAAAACGTTTCTCTAAACTACAATTCGCCCGAAGGAGATTTCAAATTTGAGCTGTTCCCGCTTCACTCGCCGTTACTAGGGGAATCCTTGTTAGTTTCTTTTCCTCCGCTTAT
>HH1STK304IM4BP	OTU352|4
ATTAGAGCTGCATTCCCAAACAACTCGACTCGTCGAAGGAGTTTCACATGGCAAAAGCAGCCGGTCGCAAACGGGATTCTCACCCTCTACGACACCCTGTTCCAAGGGACTTAGACCGGAGCTAATACCGAAACATCCTCTACAAATTACAACTCGGACACCCAAAGGCGCCAGATTTCAAATTTGAGCTATTGCCGCTTCACTCGCCGTTACTAAGGCAATCCCTGTTGGTTTCTTTTCCTCCGCTTAT
>HH1STK304IFYON	OTU353|4
TATACCACCCATTTAGGGCTGCAGTCCCAAACAACCCGACTCTTTGAAATCGCGTCAAACGTAGCATCACTAGGTCATACACGGGATTCTCACCCTCTATGACGCTCCATCCCAGGAGACTTTTACCTAGCTAGCCAACGATCGCGACTCTACAAACTACAATTCTCCAAGGAGATTACAAATTTGAGCTGTTCCCGCTTCACTCGCCGTTACTAGGGGAATCCTTGTTAGTTTCTTTTCCTCCGCTTAT
>HH1STK304H7FBO	OTU354|4
TTTAGAGCTGCATTCCCAAACAACTCGACTCGTCGAAGGAGCTTCACACGGGCGTGGGCACCCCATCCCATACGGGATTCTCACCCTCTCTGACGGCCCGTTCCAGGGCACTTAGACAGGGGCCACGCCCGAAGCATCCTCTGCAAATTACAATGCGGGCCCCGAGGGGGCCAGCTTTCAAATTTGAGCTCTTGCCGCTTCACTCGCCGTTACTAGGGCAATCCCTGTTGGTTTCTTTTCCTCCGCTTAT
>HH1STK304I36LR	OTU355|4
TTTTGGGCTGCATTCCCAAACAACCCGACTCTTTGAAAGTATATCACATGGAAGCAAAGACCAGACCAAAGACGGGATTGTCACCCTCTACGATGCCCTGTTCCAAGGGACTTATGCCTGGCTTGCTTCCGAAAATACTTCTCGAAACTACAATTCGTCCAGGGAACCTGGAAGATTTCAAATTTGAGCTTTTCCCGCTTCACTCGCCGTTACTAGGGGAATCCTTGTTAGTTTCTTTTCCTCCGCTTAT
>HH1STK304IKJOP	OTU356|4
TGAGCTGCATTCCCAAACAACTCGGCTCTTTGAGAGCGCATCACAAAGCCCCGGTAGTCCGTGTCAAAGACGGGATTCTCACCCTCTATGACGCTCCATTCCAGGAGACTTGTACACGGTCCGGCGCGGATAACACTTCTCTAGATTACAACTCGGACAATCAAAGACTGCCAGATTTTAAATTTGAGCTTTTCCCGCTTCACTCGCAGTTACTAGGGGAATCCTTGTTAGTTTCTTTTCCTCCGCTTAT
>HH1STK304IASFJ	OTU357|4
TTTTGAGCTGCATTCCCAAACAACTCGACTCGTCGACGCGGCTCCAGCGACCAGCGCATCCCCGCACCACGGGATTCTCACCCTCCGCGACGCCCCGTTCCAGGGGACTTGCACGGCGATGCGCTGTCCACGACCCGCGTCTGTAAACTACAATTCGGAGACCGGTGGTCCCAGATTTAAAATTTGGACTGTTCCCGCTTCACTCGCCGTTACTGGGGGAATCCTTGTTAGTTTCTCTTCCTCCGCTTAT
>HH1STK304ION0Q	OTU358|4
TTGAGCTGCATTCCCAAACAACTCGACTCTTTGAGAGCGTATCACAAAGCATTGGGATCTGTGTCAAGGACGGGATTCTCACCCTCTATGACGCCCTATTCCAAGGGACTTGTACACAGGCCAACGCGGAAAACGCTTCTCTAGACTACAACTCGGACGACCTGAGGCCGCCAGATTTTAAATTTGAGCTCATCCCGCTTCACTCGCCGTTACTAGGGGAATCCTTGTTAGTTTCTTTACCTCCGCTTAT
>HH1STK304I14QW	OTU359|4
CCATTTTGACCTGCATTCCCAAACAAGTCGACTCGTCGAAGGAGTTTTACACAGGCCCCTACCACGATCCAAGACGGGACTCTCACCCTCTTTGACATTCTGTTCCAAGAAATTTAAACCGTGGCGGTACCCAAAACATCCTCTACAAATTACAACTCGGACCGTAAAGGCCAGATTTCAAATTTGAGCTGTTGCCGCTTCACTCGCCGTTACTGAGGCAATCCCTGTTGGTTTCTTTTCCTCCGCTTAT
>HH1STK304ITVCU	OTU360|4
ATTTAGAGCTGCATTCCCAAACAACTCGACTCGTCGAAGGAGCTTTGTGGAGGGCGCCCTTCCGGTCACATACGGGATTCTCACCCTCTATGACGTCCTGTTCCAAGGAACTTAGACCGGCGGCTGCCCAAAAGCATCCTCTACAAATTACAACTCGGACGCCGAAGACGCCAGATTTCAAATTTGAGCTGTTGCCGCTTCACTCGCCGTTACTAGGGCAACCCCTGTTGGTTTCTTTTCCTCCGCTTAT
>HH1STK304JDMCH	OTU361|4
TTGAGCTGCATTCCCAAACAACTCGACTTTTTGAGAGTGTATCACAAAAGCACTGGTAGTCCGTGTCAGAGACGGGATTCTCACCCTCTATGACGCTCTATTCCAAGAGACTTGTACACGGTCCAACGCGGAAAACACTTCTCCAGACTACAACTCGGACGGTGGAACCGCCAGATTTTAAATTTGAGCTTTTCCCGCTTCACTCGCAGTTACTAGGGGAATCCTTGTTAGTTTCTTTTCCTCCGCTTAT
>HH1STK304IYO0F	OTU362|4
CCTCCCATTTAGAGCTGCATTCCCAAACAACTCGACTCGTCGAAGGAGCTACGTGGAGGGTGCCAGCCGGTCACATACGGGATTCTCACCCTCTATGACGTCCTGTTCCAAGGAACTTAGACCGGCCGCTGCCCAGAAGCATCCTCTACAAATTACAACTCGGGCTGATGCCAGATTTCAAATTTGAGCTGTTGCCGCTTCACTCGCCGTTACTAGGGCAATCCCTGTTGGTTTCTTTTCCTCCGCTTAT
>HH1STK304IOCMP	OTU363|4
TGAGCTGCATTCCCAAACAACTCGACTCGTAGAGAACGTATCACAGAGCACTGATGATTGTGTAAAGTACGGGATTGTCACCCTCTTTGATACCCTGTTCCAAGGGACTTATACACAGTTCAGCACGGAAAACGCTTCTATAGATTACAACTCGGACAATCGAAGACTGCCAGATTTCAAATTTGAGCTCTTCCCGGTTCACTCGCCGTTACTAGGGGGAATCCTTGTTAGTTTCTTTTCCTCCGCTTAT
>HH1STK304I5NS9	OTU364|4
ATTTAGGACTGCATTCCCAAACAATCCGACTCGTCGAAGGAGCTTTACGAAGGGTGTCTGTCCGGTCACATACGGGATTCTCACCCTCTATGACGTCCTGTTCCAAGGAACTTAGACCGGAGACTGCCCAAAAGCATCCTCTACAAATTACAACTCGGGCCCCGAAGGAGCCAGATTTCAAATTTGAGCTGTTGCCGCTTCACTCGCCGTTACTAGGGCAATCCCTGTTGGTTTCTTTTCCTCCGCTTAT
>HH1STK304IZLHY	OTU365|4
TGAGCTGCATTCCCAAACAACTCGACTCGTCGAAAATGTATCACAGAGCACCGGTGGTCAATGTCAAGTACGGGATTCTCACCCTCTATGACGCCCTGTTCCAAGGGACTTGTACATTGGCCGGCACGGAAAACACTTCTCTAGATTACAACTCGGATGAACGAAGTCCACCAGATTTCAAATTTGAGCTCTTCCCGCTTCACTCGCCGTTACTAGGGGAATCCTTGTTAGTTTCTTTTCCTCCGCTTAT
>HH1STK304JQQUT	OTU366|4
TGAGCTGCAATCCCAAACAACTCGACTCGTTGAGAGCGTATCACAGAGCACTAGTAGTCCGTGTCAAGGACGGGATTCTCACCCTCTATGACGTTCCGTTCCAGGAAACTTGTACACGGTCTAGCACGGAAAACGCTTCTCTAGATTACAACTCGGATGGCCAAAGACCACCAGATTTTAAATTTGAGCTCATCCCGCTTCACTCGCCGTTACTAGGGGAATCCTTGTTAGTTTCTTTTCCTCCGCTTAT
>HH1STK304JKQEY	OTU367|4
ATTTTGGACAGCATTCTCAAACTATCCGACTCGTCGAAAACGTATCACACAGGGGTAAACTCCAGCGCGCCACGGGACTATCACCCTCTATGGTGCCGCTTTCCAGCGGACTTGCACACAAAGCACCCCCGAAAACGTTTCTAGAAACTACAATTCGCACAGGAAACCTGTGAGATTTCAAAGTTGAGCTTTTCCCTCTTCACTCGCCGTTACTAGGGGAATCCCTGTTGGTTTCTTTTCCTCCGCTTAT
>HH1STK304I07K2	OTU368|4
ATTTACCTCCCATTTTGGGCTGCATTCCCAAACAACCCGACTCGTGGAAAGCACCTCGTGGAGTAACAGACATCGGTCCGACGGGGTTTTCACCCTCTCTGACGCCGACTTCCATCGGACTTGGGACCGAGCTGTCGCAGAGGACGCTTCTATAGACTACAATTCCTCGAAAGGATTTTCAAGTTGGGCTAGTCCCGGTTCACTCGCAGTTACTAGGGGAATCCTGGTTAGTTTCTTTTCCTCCGCTTAT
>HH1STK304I1UWG	OTU369|4
TCCCGCTTAGGGCAGCATTCCCAAACTACCCGACTCTTAGAAAAACCTCATATTGCTTCGGCTCACCCAAAGACGGGACTTTCACCCTCTGTGGTATCCTGTTCCAAGGAATTTATGGCGAGCCTCCGCTTTCTGAGAAATCCTATAGATTACAATTCCGTAACTTTATTACAGATTAACATCTTGGGCTAATACCTCTTCACTCGCCGCTACTGAGGTAATCATTGTTATTTTCTTTTCCTCCGCTTAT
>HH1STK304JVBCD	OTU370|4
CCATTTTGGGCTGCAATCCCAAACAACCCGACTCTTAGAAAGTGTATCACATAGCAACAAGTCAAGGTTTAACGGGGTTCTCACCCTCTATGACACCCTGTTCCAAGGGACTTGAACCAAGACCGTCACCGAAAACACTTCTTGAAACTACAATTCGCCAGGGGGACCCTGGAGATTTCAAATTTGAGCTGTTCCCGCTTCACTCGCAGTTACTAGGGGAATCCTTGTTAGTTTCTTTTCCTCCGCTTAT
>HH1STK304JRPXY	OTU371|4
CCCATTTTGAGCTGCATTCCCAAACAACTCGACTCGTCGAAGGAGTTTCACATGGGGTTGTCGACCGGTCACGTACGGGATTCTCACCCTCTATGACGCCCTGTTCCAAGGAACTTAGACCGGAGACGCACCCGAAACATCCTCTACAAATTACAACTCGGACCGTGAGGCCAGATTTCAAATTTGAGCTGTTGCCGCTTCACTCGCCGTTACTGAGGCAATCCCTGTTGGTTTCTTTTCCTCCGCTTAT
>HH1STK304JJECT	OTU372|4
ATTTTGAGCTGCATTCCCAAACAACTCGACTCTTCGAAGATGTATCACAAAGCACTGGGCGTCCACATCAAGTACGGGATTTTCACCCTCTATGACATCCTATTCCCAAGGAACTTGTACGTGGTCCAGCGCGGAAAACAACTCTCGAGATTACAACGCGGACATTGCTGCCAGCTTTCAAATTTGAGCTCATCCCGCTTCACTCGCCGTTACTAGGGGAATCCTTGTTAGTTTCTTTTCCTCCGCTTAT
>HH1STK304I4DM7	OTU373|4
CCATTTTGAGCAGCATTCCCAAACTACTCGACTCGTCGAAGGAGCTTTACAGAGGCTCGGCGTCCTACCATACGGGGCTCTCACCCTCTGTGGCGTCCCGTTCCAGGGCACTCGGAAGGCGCCTCGCCAAAAGCATCCTCTTCAAATTACAACTCGGGCCCCCAGAGGGACCAGATTTCAAATTTGAGCTGTTACCGCTTCACTCGCCGTTACTGAGGTAATCCCTGTTGGTTTCTTTTCCTCCGCTTAT
>HH1STK304IUUEX	OTU374|4
CCATTTAGGGCTGCAATCCCAAACAACCCGACTCTATGAGGTTAGACATTCGGTTTTCAAGAGAACAAATACGGGACTTTCACCCTCTTTGGTGCTCCGTTCCAGGAGACTTATTCCTCTATCCAACCTTTTGTCATACCCTTTAGATTACAATTCGGAGACCGAAGGTCTCAGATTTTAAGTTTGAGCTTATGCCACTTCGCTCGCCGCTACTGAGGCAATCTTAGTTAATTTCTTTTCCTCCGCTTAT
>HH1STK304IOIXK	OTU375|4
TGCTTTGGGCTGCATTCCCAAACAACCCGACTCGGCGAAAGCACCTCGTGGAGCGGCTGGGGCCGGAGCCGACGGGGTTCTCACCCTCTCTGACGCCCCCTCCCAAGGGACTTGGGCCCGGCCCGCCGCAGAGGACGCTTCTCTAGACTACAATTCGCCGACCAGAGGTCGGAGATTTTCAAGCTGGGCTTTTCCCGGTTCGCTCGCCGCTACTAGGGGAATCCTGGTTAGTGTCTTGTCCTCCGCTTAT
>HH1STK304H4U88	OTU376|4
TACCTCCCCTTTTGGTCTGCATTCCCAAACAAACCGACTCTTGGAAAACGTATCGCAAAGCCTGGAGATTGGTCAAAGACGGGATTTTCACCCTCTATGATGTCTTGTTCCAAAGAACTTGTACCAACCGTCGAGCCGAAAACGCTTCTCTAAACTACAATTCGCCCGAAGGAGATTTCAAATTTGAGCTGATCCCGCTTCACTCGCCGTTACTGGGGGAATCCTTGTTAGTTTCTTTTCCTCCGCTTAT
>HH1STK304IYQSG	OTU377|4
CCATTTAGGGCTGCAGTCCCAAACAACCCGACTCTTGATAACCTTCGGTACAGCCAGCCGTCGCCTAACACGGGGTTTTTACCCTCTATGACGCCCTTTTTCAAGGAACTTATGCGACAGCTATGCCTTCCCTAAAAGTATTTTAGATTACAATTCTGTACCTGTATGGTGCAGATTTTCACTTCGAGCTGTTCCCTGTTCACTCGCCGCTACTGAGGGAATCCTTGTTAGTTTCTTTTCCTCCGCTTAT
>HH1STK304JE972	OTU378|4
TTGAGCTGCATTCCCAAACAACTCGACTCTTAGAAAGTGTATCACAAAGCTTCGGGCGCTCCATGCCATGTACGGGATTATCACCCTCTATGATGCCCTTTTCCAAGGGACTTAGGCATGGTCCGAAGCGGAAAACACTTCTTGAGATTACAATGCGGACGCCAAAGACGCCAGCTTTCAATCTTGGGCTCTTCCCTCTTCACTCGCCGTTACTAGGGGAATCCTTGTTAGTTTCTTTTCCTCCGCTTAT
>HH1STK304JDXOT	OTU379|4
TTTGAGCTGCATTCCCAAACAACTCGACTCGTTGAGAGTGTATCACATAGCAATGGTAGTCCGTGGCATATACGGGATTCTCACCCTCTATGACGCCCCGTTCCAGGGAACTTGTACACGGTCCAACGCGGAAAACACTTCTCTAGATTACAACTCGGGCACCAAAGATACCAGATTTAAAATTTGAGCTTTTCCCTCTTCACTCGCCGTTACTAGGGGAATCCTTGTTAGTTTCTTTTCCTCCGCTTAT
>HH1STK304JJQ33	OTU380|4
TTTAGAGCTGCATTCCCAAACAACTCGACTCTTCGAAGGAACTTCACATAGCAGGAGATCGCTAGCCATGTACGGGATTCTCACCCTCTATGACGTCCTGTTCCAAGGAACATGGGCCGCGATCCGAGCCGAAGACTCCTCTTCAAATTACAATGCGGGCGCCAAAGACGCCAGCTTTCAAATTTGAGCTGTTGCCGCTTCACTCGCCGTTACTAAGGCAATCCCTGTTGGTTTCTTTTCCTCCGCTTAT
>HH1STK304JVVIF	OTU381|4
CATTTTGAGCTGCATTCCCAAACAACGCGACTCGTCGAAGGGGTTTCACATGGACGCGGCTATCGGCTCTAGACGGGACTCTCACCCTCTATGACGTTCTGTTCCAAGAAACTTAAACCACAGCCTTATCCGAAACTTCCTCTACAAATTACAACTCGGACCCGTGAAGGTCAGATTTCAAATTTGAGCTATTACCGCTTCACTCGCCGTTACTAGGGTAATCCCTGTTGGTTTCTTTTCCTCCGCTTAT
>HH1STK304JEMZ3	OTU382|4
CCTCCCATTTAGAGCAGCATTCCCAAACTACTCGACTCGTCGAAGGAGACTTACAAAGGATCGGCATCCAACCGTACGGGGCTCTCACCCTCTAAGGCGTCCTGTTCCAAGGAACTCGGAAGGTACCTAACCAAAGTCATCCTCTACAAATTACAATTCGGACCAGAAGGCCAGATTTCAAATTTGAGCTGTTGCCGCTTCACTCGCCGTTACTAGGGCAATCCCTGTTGGTTTCTTTTCCTCCGCTTAT
>HH1STK304IZI9Y	OTU383|4
TTTGAGCTGCAATCCCAAACAACTCGACTCTTGGAAAGTGAATTATGTGACACCCAAGATCTAATCATAAACGGGATTCTCACCCTCTATGATACCTTATCCCAAAGGATTTGGATTAAACCTGAATGTCAAAACACTCTCTTCAAATTACAACTCGCCAAGGAAACCTCGGAGATTTAAAGTTTGAGCTTTTCCCACTTCACTCGCCGTTACTAAGGGAATCCTTGTTAGTTTCTTTTCCTCCGCTTAT
>HH1STK304I2VO8	OTU384|4
TACCACCTACTTAGGGCTGCATTCCCAAACAACCCGACTCTTTGAGAGTGCATCACATTGTAGTAGTATCCGGATCAGAGACGGGATTCTCACCCTCTATGATACCCTATTCCAAGGGACTTGTACCCGGACTACCAGCGAAAGCACTTCTTTAAACTACAATTCTCCGAGGAGATTTTAAATTTGAGCTGTTCCCGCTTCATTCGCCATTACTAGGGGAATCCTTGTTAGTTTCTTTTCCTCCGCTTAT
>HH1STK304IZ6S3	OTU385|3
CCTCCCATTTTGAGCAGCATTCCCAAACTACTCGACTCGTCGAAGGAACTTTACAGAGGTTTGGTATCCAACTATACGGGGCTCTCACCCTCTATGGCGCCCCGTTCCAGGGGACTCAGAAGGTACCTCACCAAAAGTTTCCTCTACAAATTACAACTCGGGCCTGGGGGCCAGATTTCAAATTTGAGCTGTTGCCGCTTCACTCGCCGTTACTGGGGCAATCCCTGTTGGTTTCTTTTCCTCCGCTTAT
>HH1STK304ID713	OTU386|3
TTTGGGCTGCATTCCCAAACAACCCGACTCTTTGAACCTTCTTGATACTGGCTTTCAAGGAGTGACCTAGACGGGATTTTCACCCTCTATGATGCCCCTTTCCAAAGGACTTGAGCCACTCTGATCACCACAAGAAGGCTCTATCAAATACAATTCGAACACCAAAGGTGTCAGATTTAAAATTTGAGCTTTTCCCACTTCACTCGCCGTTACTACGGGAATCCTTGTTAGTTTCTTTTCCTCCGCTTAT
>HH1STK304H1I3T	OTU387|3
TACCTCCCATTTTGGTCTGCATTCCCAAACAAACCGACTCTTGGAAAACGTATCACAAAGTCTTAAGATAGGTCAAAGACGGGATTTTCACCCTCTATGATGTCTTGTTCCAAAGAACTTGTACCTACCCGCCAACAGAAAACGCTTCTCTAAACTACAATTCGCCCGAAGGAGATTTCAAATTTGAGCTATTCCCGCTTCACTCGCCGTTACTAGGGGAATCCTTGTTAGTTTCTTTTCCTCCGCTTAT
>HH1STK304IP1CJ	OTU388|3
CCCATTTTGAGCTGCATTCCCAAACAACTCGACTCGTCGAAGAAGCTTCACATGGGCAAAGGCGCCCGGTCGCATACGGGATTCTCACCCTCTACGACGTCCTGTTCCAAGGAACTTAGACCGGACCTCGCCCGAAGCATTCTCTACAAATTACAACTCGGACCGTGAGGCCAGATTTCAAATTTGAGCTGATGCCGCTTCACTCGCCGTTACTGAGGCAATCCCTGTTGGTTTCTTTTCCTCCGCTTAT
>HH1STK304IMLQA	OTU389|3
GAGCTGCATTCCCAAACAACTCGACTCTTTGAGAGCGCACCACAAATGCCCCGGGAGTCCGTGTCAAAGACGGGATTCTCACCCTCTATGACGCTCCATTCCAGGAGACTTATACACGGTCCGGCGCGGGTAACACTTCTCTAGATTACAACTCGGACGGCCAAAGACCGCCAGATTTTAAATTTGAGCTTTTCCCGCTTCACTCGCAGTTACTAGGGGAATCCTTGTTAGTTTCTTTTCCTCCGCTTAT
>HH1STK304IC5UD	OTU390|3
ATTTACCTCCCATTTTGGGCTGCATTCCCAAGCAACCCGACTCGTGGAAAGCACCTCGTGGAGTAATGGACATCGATCCGACGGGGTTTTCACCCTCTCTGACGCCGATTTCCATCGGACTTGGGATCGAGCCATCGCAGAGGATGCTTCTATAGACTACAATTCCTCGAAAGGATTTTCAAGTTGGGCTAGTCCCGGTTCACTCGCAGTTACTAGGGGAATCCTGGTTAGTTTCTTTTCCTCCGCTTAT
>HH1STK304JE87J	OTU391|3
GAGCTGTCATTCCCAAACAACTCGACTCGTCGAAAGAGCTTTACACGAGCGAAGGCACCCAGTCACGTACGGGATTCTCACCCTCTATGACGTCCTGTTCCAAGGAACTTAGACCGGAGCCACACCCAAAGCATCTTCTACAAATTACAACTCGGGCCCTAAAAGAGCCAGATTTCAAATTTGAGCTGTTGCCGCTTCACTCGCCGTTACTGAGGCAATCCCTGTTTGGTTTTCTTTTTCCTCCGCTTAT
>HH1STK304I1FU9	OTU392|3
AGCTGCATTCCCAAACAACTCGACTCGTCGAGAGCGCATCACAGAGCACTGGTAGTCCGTGTCAAAGACGGGATTCTCACCCTCTATGACGCTCCCTTCCAGGAGACTTGTACACGGTCCAGCGCGGAAAACACTTCTCTAGATTACAACTCGGACGGCCACGAGGGCCGCCAGATTCAAAATTTGAGCTCTTCCCGCTTCACTCGCAGTTACTAGGGGAATCCTTGTTAGTTTCTTTTCCTCCGCTTAT
>HH1STK304IFVJV	OTU393|3
ATTATGGACTGCATTCCCAAACAATCCGACTCTTAGAAAATGTATCACATGCAAGCAAACCCACGCACAAACGGGGATCTCACCCTCTGTGTCTTCCTGTTCCAAGGAAATTGGACGTGGACTGCCTACGAAAACACTTCTTTAAACTACAATTCGCTCTGCCTAAACAGAGAGATTTCAAATTTGAGCTTATCCCGCTTCACTCGCCGTTACTAGGGGAATCCTTGTTAGTTTCTTTTCCTCCGCTTAT
>HH1STK304JB21R	OTU394|3
CCTCCCATTTAGAGCAGCATTCCCAAACTACTCGACTCGTCGAAGGAGCTTTACAGAGGACCGGTATCCGACCAGACGGGGCTCTCACCCTCTATGGCGTCCCGTTCCAGGGAACTCGGAAGGTACCTCACCAAAAGCATCCTCTACAAATTACAACTCGGACCCGGGGGCCAGATTTCAAATTTGAGCTGTTGCCGCTTCACTCGCCGTTACTGGGGCAATCCCTGTTGGTTTCTTTTCCTCCGCTTAT
>HH1STK304IIK8Y	OTU395|3
ACCTCCCATTTTGAGCAGCATTCCCAAACTACTCGACTCGTCGAAGGAGCTTTACACTGGCTTGGCGGCCAACTGTACGGGGCTCTCACCCTCTGTGGCGTCCCGTTCCAGGGAACTTAGGAGGCACCGCGCCAAAAGCATCCTCTGCAAATTACAACTCGGGCACGAGGCCAGATTTCAAATTTGAGCTGTTGCCGCTTCACTCGCCGTTACTAGGGCAATCCCTGTTGGTTTCTTTTCCTCCGCTTAT
>HH1STK304I151G	OTU396|3
CCCACTTTGAGCTGCATTCCCAAACAACTCGACTCGTCGAAAGGTTCTCACTTGAGCCGCTCCAGTGATGAACGGGGCTCTCACCCTCTCTGGCGCCCTATCCCAAGGGACTTGATCACCGTTACGGCCTAGATTACCTTCTTTAGACTACAATTCGCGGTAGATACTACCGAGATTTAAACTTTGAGCTATTCCCGCTTCATTCGCCATTACTAGGGGAATCCTTGTTAGTTTCTTTTCCTCCGCTTAT
>HH1STK304I9SY1	OTU397|3
GAGCTGTGTTCCCAAACAACTCGACTCCAAGACAAAAGCCAATGGCAAAACAACATTGAAGTACAACAGGTCTATCACCTTCCATGGAATCCCATTTAAGAGAAACTTGTACCAACCAGTCGAATCACCGGCAAATGCCTATACGCTACACCTCCACAAGTCTTGAGACGAGCGGATTAAGCGCTGGACTGTTCCCAATTCACTCGCCGTTACTACGGGAATCCTTGTTAGTTTCTTTTCCTCTGCTTAT
>HH1STK304IZOH3	OTU398|3
AATTTACCACCCACTTAGAGCTGCAATCCCAAACAACTCGACTCGTCGAAAGTCGATCGTACGGCCCGCCGTCGTCAGTATCACACGGGGCTATCACCCTCCAAGGCGCTACATTCCAGTAGACTTGACTGACCGACGGACCTGATCTAACTTCTCCAGACTACAACTCCGAAGATTTTCAGTCTGAGCTCTTCCCGCTTCACTCGCCGTTACTGAGGGAATCCTTGTTAGTTTCTTTTCCTCCGCCTAT
>HH1STK304H939M	OTU399|3
ACTTAGAGCTGCATTCCCAAACAACTCGACTCTTCGAAAGCACTTTACATAGAGTTGGACATCTCATCGCACGGGATTCTCACCCTCTGTGACGTCCTGTTCCAAGGAACATAGACAAGAGCCAACTCCAAAGTTACCTTCTTCAAATTACAACTCGAACACTGAAAGTGCTAGATTTCAAATTTGAGCTTTTGCCGCTTCACTCGCCGTTACTAAGGCAATCCCTGTTGGTTTCTTTTCCTCCGCTTAT
>HH1STK304JGK64	OTU400|3
ATTTAGGGCTGCAATCCCAAACAACCCGACTCTTCGAAAACGTTCGTTGGTTCCGTGTCGTAGCCGACTACGGGGTTTTCACCCTCTATGACGTCCTGTTCCAAGGAACTTATGCCACGACCGATCCCCTCCGAACGCCTCTCTAGATTACAATTCCATAACTTTGTGCCATGGATTTTCACTTTGAGCTTTCGCCTGTTCACTTGCCGCTACTGGGGCAATCCTAGTTAGTTTCTTTTCCTCCGCTTAT
>HH1STK304IXUQD	OTU401|3
AGGGCTGCAATCCCAAGCAACCCGACTCTTTGAACACGCATCGTACGCACCGGACACCGAGTCATGGACGGGGTTCTCACCCTCTATGACACCTTGTTTCAAAAGATTTATACCCGGGCCAGTGCTGATAGCGCGTCTATAGACTACAATTCGAAACCCCGCGTGGGGAACCGATTTTTCAGTTTGAGCTTTGCCCACTTCACTCGCCGTTACTAAGGGCATCCTTGTTAGTTTCTTTTCCTCCGCTTAT
>HH1STK304H05CW	OTU402|3
TTTTGAGCTGCATTCCCAAACAACTCGACTCGTTGAAAGAGCTTCACATGGGCACAAGCTACCGATCACATACGGGATTCTCACCCTCTATGACGTCCTGTTCCAAGGAACTTAGACCGGAGCCGCACCCGAAGCATCTTCTACAAATTACAACTCGGAGCCTAAAAGACCCAGATTTCAAATTTGAGCTGTTACCGCTTCACTCGCCGTTACTGAGGTAATCCCTGTTGGTTTCTTTTCCTCCGCTTAT
>HH1STK304H7367	OTU403|3
TTTTGAGCAGCATTCCCAAACTACTCGACTCGTCGAAGGAGCTTTACAGAGGCTCGGTGTCCGACCAGACGGGGCTCTCACCCTCTATGGCGTCCCGTTCCAGGGAACTCGGAAGGCACCTCGCCAAAAGCATCCTCTACAAATTACAACTCGGACCCAAGGGCCAGATTTCAAATTTGAGCTGTTGCCGCTTCACTCGCCGTTACTGGGGCAATCCCTTGTTTGGTTTTCTTTTTCCCTCCGTCTTTAT
>HH1STK304JAAK5	OTU404|3
CGCTTTGGGCTGCGTTTCCAAACAACCCGACTCCAGAAGCGTCAACTTTGCAGAGTGATGTGGCCAGACTGGTGTAAAACCATGTTTGCAACCGCGTTCCAGCGAAATTTAGACCGCATCACATCTACAAATCAGACTCTCCAAACGCAACACCGAAAATTCCAAACGAAATCTTCTTATGCGCTGAGCTCTTCCCTTTTCACTCGCAGTTACTCAGGAAATCCCTGTTGGTTTCTTTTCCTCTGCTTAT
>HH1STK304IXY7D	OTU405|3
TGAGCTGCATTCCCAAACAACTCGACTCTTCGAGAGCGCATCACATAGCACTGGTAGTCCGTGTCATATACGGGATTCTCACCCTCTATGACGCCCCGTTCCAGGAGACTTGTACACGGTCCAGCACGGATAACACTTCTCTAAATTACAACTCGGACGGCCGAAGACCGCCAGATTTTAAATTTGAGCTTTTCCCGCTTCACTCGCAGTTACTAGGGGAATCCTTGTTAGTTTCTTTTCCTCCGCTTAT
>HH1STK304JHQCE	OTU406|3
TGCTTTGGGCTGCATTCCCAAACAACCCGACTCTTCGAAAGCGTCTCGTGAGGTGGCGGGGGCCGCGCCCCACGGGGTTCTCACCCTCTCGGACGCCCCTTTCCAGAGGACTTGGGAGCGGACCGCCACAGAGAGCGCTTCTCTAGACTACAATTCGCCAGCCGGGGGCTGGAGATTTTCAAGTTGGGCTTTTCCCGGTTCGCTCGCCGTTACTAGGGGAATCCTGGTTAGTTTCTTTTCCTCGGCTTAT
>HH1STK304JZCR6	OTU407|3
TGAGCTGCATTCCCAAACAACTCGACTCTTTGAGAGCGCATCACAGAGCACCGGTAGTTCGTGTCGAAGACGGGATTCTCACCCTCTATGACGCCCTGTTCCAAGGGACTTGTACACGATCCGGCGCGGAAAACGCTTCTCCAGACTACAACTCGGACGGCCTGAGACCGCCAGATTACAAATTTGAGCTCTTCCCGCTTCACTCGCCGTTACTAGGGGAATCCTTGTTAGTTTCTTTTCCTCCGCTTAT
>HH1STK304JGETQ	OTU408|3
GAGCTGCATTCCCAAACAACTCGACTCGTTGAGAGCGCATCACAGAGCACTGGTAGTCCGTGTCAAAGACGGGATTCTCACCCTCTATGACGCCCTGTTCCAAGGGACTTGTACACGGTCCAGCACGGAAGACGCTTCTCCAGACTACAACTCGGACGGCCAAGGGCACGCCAGATTTCAAATTTGAGCTTTTCCCGCTTCACTCGCAGTTACTAGGGGAATCCTCGTTAGTTTCTTTTCCTCCGCTTAT
>HH1STK304H6IVH	OTU409|3
ATTTAGAGCTGCATTCCCAAACAACTCGACTCGTCGAAGGGGCTTTACACGGCGAAGACTGGCGGCCACATACGGGATTCTCACCCTCTGCGACGTCCTGTTCCAAGGAACTTAGACCACAGTCAACTCCAAAGCACCCTCTACAAATTACAACTCGGACCCTGAAAGAGCCAGATTTCAAATTTGAGCTTTTGCCGCTTCACTCGCCGTTACTAGGGCAATCCCTGTTGGTTTCTTTTCCTCCGCTTAT
>HH1STK304I14OE	OTU410|3
TTACCTCCCATTTTGGTCTGCATTCCCAAACAAACCGACTCTTGGAAAACGTATCGCAACCCTTCGGACAGGTCAAAGACGGGATTTTCACCCTCTGTGATGTCTTGTTCCAAAGAACTTGTACCTGCCCTCCAGTAGAAAACGCTTCTCTAAACTACAATTCGCCCGAAGGAGATTTCAAATTTGAGCTGTTCCCGCTTCACTCGCCGTTACTAGGGGAATCCTTGTTAGTTTCTTTTCCTCCGCTTAT
>HH1STK304IJ7DJ	OTU411|3
CTGCTTTGGGCTGCATTCCCAAACAACCCGACTCTGCGAAAGCGCCTCGTGGAGTGGCTGAGGCCGTGGCCGACGGGGTTCTCACCCTCTCGGACGCCCCTTCCAAGGGACTTGGGCACGGCCCGCCACAGAGGACACCTCTCTAGACTACAATTCGCCGCCCGAAGGACGGAGATTTTCAAGTTGGGCTCTTCCCGGTTCGCTCGCCGCTACTAGGGGAATCCTGGTTAGTTTCTTTTCCTCCGCTTAT
>HH1STK304JZMF7	OTU412|3
TACCTCCCATTTTGAGCAGCATTCCCAAATTACTCGACTCGTCGAAGGAGCTTTACAGAGGCTCGGTGTCTAACTATACGGGGCTCTCACCCTCTATGGCGTCCCGTTCCAGGGAACTCAGAAAGCACCTCACCAAAAGCATCCTCTACAAATTACAACTCGGGCCGAAGCCAGATTTCAAATTTGAGCTGTTGCCGCTTCACTCGCCGTTACTGGGGCAATCCCTGTTGGTTTCTTTTCCTCCGCTTAT
>HH1STK304IVRTJ	OTU413|3
GAGCTGCATTCCCAAACAACTCGACTCTTGGAGCGTGCATCGCAATGCACCGGTGGGGCTCGGCCAAGCACGGGATTCTCACCCTCTGTGACGCCCTATTCCAAGGGACTTGGGCCGAGGCCGGCGCGGAAGACACGTCTCTAGACTACAACTCGCACGGCCGGTGGCCGCGAGATTTCAAATTTGAGCTCGTCCCGCTTCACTCGCCGTTACTAGGGGAATCCTTGTTAGTTTCTTTTCCTCCGCTTAT
>HH1STK304H94WP	OTU414|3
TTTTGAGCTGCATTCCCAAACAACTCGACTCATAGAGAGCAGATCACAAAGCACCGGGGTCCATGTCAAGTACGGGATTCTCACCCTCTCTGATGTCCTATTCCAAGGAACTTGTACATGGTCCGGCACAGAAACTACTTCTCGAGATTACAATGCGGACACCAAAGGTGCCAGCTTTCAAATTTGAGCTCATCCCGCTTCACTCGCCGTTACTAGGGGAATCCTTGTTAGTTTTTTCTCCTCCGCTTAT
>HH1STK304H20RI	OTU415|3
CCCGGATTAGGGCTGCAATTCAAAACAACCCGACTCTTGGAATGGAGCTCGTTAAGCGATGGCACCACATACGGGGCTGTCACCCTCTCTGGCGGACCGTTCTAAGTCACTTCTGCGCCACTGCTAGGTGAGCTACCACCCTCTAGATTACAATTCGTCACCCGAAGGGTGAAGATTTCCAGTTTGGGCTTTTGCCGCTTCACTCGCCGTTACTGAGGCAATCTTAGTTAATTTCTTTTCCTCCGCTTAT
>HH1STK304IDL2Y	OTU416|3
CACTTAGGGCTGCAATACAAAACAACCCGACTCGTTGAACACCCACTCGTTAGGCGGTGGCACCACATACGGGGCTGGCACCCTCTCTGGCGGCCCGTTCGAAGGCACTTCTGCGCCACCACCCGTTGAGCGGACATCCTTTAGATTACAATTCGTGCGCACTGGGTGCACAAGATTTCCAGTTTGGGCTCTTGCCGCTTCGCTCGCCGCTACTAGGGCAATCTTAGTTAATTTCTTCTCCTCCGCTTAT
>HH1STK304I16TG	OTU417|3
CCATTTAGGGCTGCAATCCCAAACAACCCGACTCGAAGAGGTTAGACATTCGGTTTTCAGAAAGACGAATACGGGGCTTTCACCCTCTATGGCGCTCTATTCCAAGAGACTTATTCTTCCATCCAACCTTTTATCATACCCTTTAGATTACAATTCGGAGGTCGAAGACCCCAGATTTTAAGTTTGAGCTTTTGCCGGTTCGCTCGCCGCTACTGAGGCAATCTTAGTTAATTTCTTTTCCTCCGCTTAT
>HH1STK304ITH0N	OTU418|3
TTTAGAGCTGCATTCCCAAACAACTCGACTCGTCGAGGGAGCTTCACACGGGCGCGGGCACCCCATCCCAGACGGGATTCTCACCCTCTCCGACGGCCCGTTCCAGGGCACTTAGATAGGGGCCGCTCCCGAAGCATCCTCTGCAAATTACAACGCGGGCCCCGAGGGGGCCAGCTTTCAAATTTGAGCTCTTGCCGCTTCACTCGCCGTTACTGGGGCAATCCCGGTTGGTTTCTTTTCCTCCGCTTAT
>HH1STK304IYZB7	OTU419|3
CCCATTTTGAGCTGCATTCCCAAACAACTCGACTCGTCGAAGGGGCCTCACATGGGTTCGGCGGCCGGTCACGTACGGGATTCTCACCCTCTATGACGCCCTGTTCCAAGGAACTTAGACCGGTGCCTCCCCCGAGACTTCCTCTGCAAATTACAACTCGGACCGCGAGGCCAGATTTCAAATTTGAGCTGTTGCCGCTTCACTCGCCGTTACTGAGGCAATCCCTGTTGGTTTCTTTTCCTCCGCTTAT
>HH1STK304I2N74	OTU420|3
GAGTTTGCATTCCCAAACAACTCGACTCTTTGAATGCATGTCGTACGTAGTGCATTTCCGGTCAAAGACGGGATTCTCACCCTCTATGATACCTTATTCCAAAAGATTTATACCAGAAGCAGCCACTGACAATGCATCTTGAGGCTACAATTCAATGTACCGCTTGGCACACTGATTTTCAGCTTGAGCTTTTCCCGCTTCACTCGCCGTTACTAGGGGAATCCTTGTTAGTTTCTCTTCCTCCGCTTAT
>HH1STK304H7TJE	OTU421|3
CATTTTGAGCTGCATTCCCAAACAACTCGACTCGTCGAAAAAGTTTCACATGGACGACACAACCGGTTCAAGACGGGACTCTCACCCTCTATGACATTCTGTTCCAAGAAATTTAAACCGGAGCGATGCCCGAAACATCCTCTACAAATTACAACTCGGACCAATAAAGGCCAGATTTCAAATTTGAGCTGTTACCGCTTCACTCGCCGTTACTGAGGTAATCCCTGTTGGTTTCTTTTCCTCCGCTTAT
>HH1STK304JLPIB	OTU422|3
GAGCTGCATTCCCAAACAACTCGACTCTTTGAGAGCGCACCACAAAGCCTTGGTAGTCCGTGTTAAAGACGGGATTCTCACCCTCTATGACGCTCCATTCCAGGAGACTTATACACGGTTCCAACGCGGGTAACACTTCTCTAGATTACAACTCGGACAATCAGAGACTGCCAGATTTTAAATTTGAGCTTTTCCCGCTTCACTCGCAGTTACTAGGGGAATCCTTGTTAGTTTCTTTTCCTCCGCTTAT
>HH1STK304H2SPE	OTU423|3
TTTGAGCTGCATTCCCAAACAACTCGACTCTTTGAGAGCGTATCACAAAGCATTGGGGTCCGTGTCAAAGACGGGATTCTCACCCTCTATGACGCTCCGTTCCAGGAAACTTGTACACGGTCCAACGCGGAAAACGCTTCTCCAGATTACAACTCGGACAGCCGAAACTGCCAGATTTTAAATTTGAGCTTTTCCCGCTTCACTCGCAGTTACTAGGGGAATCCTTGTTAGTTTCTTTTCCTCCGCTTAT
>HH1STK304IR2W7	OTU424|3
ATTTGAGCTGCATTCCCAAACAACTCGACTCTTCGAAAGTGTATCACAAAGCACCGGATATCCGCATAGTGTACGGGGCTCTCACCACTATGACGCTATATTCCAATAGACTTGTATGCGGTCCGGCGCGGAAAACACTTCTCGAGATTACAACTCGGACACCAAAGGTGACAGATTACAAATTTGAGCTCTTCCCGCTTCACTCGCCGTTACTAGGGGAATCCTTGTTAGTTTCTTTTCCTCCGCTTAT
>HH1STK304I2594	OTU425|3
CCCATTTTGAGCTGCATTCCCAAACAACTCGACTCGTCGAAGGGGTCTCACAAGGACTTGACGGCCGGTCACGTACGGGATTCTCACCCTCTATGACGTCCTGTTCCAAGGAACTTAGACCGGTGTCTTGGCCGAGACTCCCTCTACAAATTACAATTCGGACCTTGCGGCCAGATTTCAAATTTGAGCTATTGCCGCTTCACTCGCCGTTACTGAGGCAATCCCTGTTGGTTTCTTTTCCTCCGCTTAT
>HH1STK304IIRYM	OTU426|3
ATTAGAGCTGCATTCCCAAACAACTCGACTCGTCGAAGGAGTTTCACATGGCAAAAGCAGCCGGTCGCGTACGGGATTCTCACCCTCTGCGACACCCTGTTCCAAGGGACTTAGACCGGAGCTAATACCGAAACATCCTCTACAAATTACAACTCGGACGTCCAAAGACGCCAGATTTCAAATTTGAGCTATTGCCGCTTCACTCGCCGTTACTAAGGCAATCCCTGTTGGTTTCTTTTCCTCCGCTTAT
>HH1STK304JVXRB	OTU427|3
GCACTGTACTCTCAAACAGTGCGACTCTAGGAATCAAATCCTTGATTGCCGACGACGATCGGATTAACGGGGCTATCACCCTCTATGGCGCTGTGTTCCAACAAGACTTTAACCGACATCGCCGACAAGGATTTGTCCGCAAACCACATTTCGGCCGAATAATTAAACTCAGCAGATTCGGTTTTGAGCTCTTCCCGTTTCGCTCGCAGCTACTTAGGGAATCACAGTTGTTTTCTTTTCCTCCGCTTAT
>HH1STK304JK3YK	OTU428|3
CGCTTTGAGCTGCATTCCCAAACAACTCGACTCGTCGAAAGGATCAGACCACAAGCTAAGGGGTGAACGTTACGGGGCTCTCACCCTCTCTGGCACCCTATTCCAAGGGACTTTGTCCACCCCCACACCCTGCCTCTCCTTCTTTAGACTACAATTCGCTGCCTTTCGACAGAGATTCTAAATTTGAGCTGGTCCCGCTTCACTCGCCGTTACTGGGGGAATCCTTGTTAGTTTCTTTTCCTCCGCTTAT
>HH1STK304IA3PG	OTU429|3
ATTTGAGCTGCATTCCCAAACAACTCGACTCTTCGAAAGTATATCACAAAGCACTGGGCATCCGCACCATATACGGGGTTCTCACCACTATGACGCTGTATTCCAACAGACTTATGTGCGGTCCAGCGCGGAAAATACTTCTCGAGATTACAACTCGGACGCCGAAGGCGCCAGATTACAAATTTGAGCTTTTCCCGCTTCACTCGCCGTTACTAGGGGAATCCTTGTTAGTTTCTTTTCCTCCGCTTAT
>HH1STK304IV4ZW	OTU430|3
TTACCTCCCATTTTGGGCTGCGTTCCCAAACAACCCGACTCGTGGAAAGCACCTCGTGGGGCAGCTGAGCGGGAGCCGACGGGGTTCTCACCCTCTCTGACGCCGCCTTCCAGCGGACTTAGGCTCCACTCGCTACAGAGGGCGCTTCTCTAGACTACAATTCTCCAAAGGGAGATTTTCAAGTTGGGCTATTCCCGGTTCGCTCGCCGTTACTAGGGGAATCCTTGTTAGTTTCTTTTCCTCCGCTTAT
>HH1STK304IF5DS	OTU431|3
CACTTAGGGCTGCATTCCCAAACAGCCCGACTCGGCGACCGCACCTCGTGGAGCAACACGGTCCAGACTCGACGGGGTTGTCACCCTCTCTGACGTCCCTTTCCAGGGAACTTGGGTCCGGTGCGCTGCAGAGGATGCGTCTCCAGACTACAATTCGAGGTGCGAGGCACCACGATTTTCAAGCTGGGCTCTTTCCGGTTCGCTCGCCGTTACTAGGGAAATCCTGGTTAGTTTCTTCTCCTCCGCTTAT
>HH1STK304JWODT	OTU432|3
AGAGCTGCATTCCCAAACAACTCGACTCATCGAGAGTGTATCACAATAGCAGGTCACAATCGCAAAGACGGGATTGTCACCCTCTACGATGCTCTTTTCCAAGAGACTTATTGCCCGAGACCAGCTTGGACCACACTTCTCTAATTTACAACTCGGACAGCGGAAAGCTGCCAGATTTTAAATTTGAGCTCTTCCCTCTTCACTCGCAGTTACTAGGGGAATCCTTGTTAGTTTCTTTTCCTCCGCTTAT
>HH1STK304ID69Z	OTU433|3
TACCTCCCATTTTGGTCTGCATTCCCAAACAAACCGACTCTTGGAAAACGTATCACATAGCCTTCGAGTAGGTCAAAAACGGGATTTTCACCCTCTTTGATGTCATGTTCCAATGAACTTGTACCTACCGTCCAACCGAAAACGCTTCTCTAAACTACAATTCGCCCGAAGGAGATTTCAAATTTGAGCTGTTCCCGCTTCACTCGCCGTTACTAGGGGAATCCTTGTTAGTTTCTTTTCCTCCGCTTAT
>HH1STK304H37KZ	OTU434|3
TTGAGCTGCATTCCCAAACAACTCGACTCGTTGAAAGTGTATCACATAGCACTGGTGATCGTATCAAGCACGGGATTCTCACCCTCTCTGACACCCTGTTCCAAGGGACTTAGACACGGTCCAGCGCGGAAAACACTTCTATAGATTACAACTCGGATGAACTGAGTCCACCAGATTACAAATTTGAGCTCATCCCGCTTCACTCGCCGTTACTAGGGGAATCCTTGTTAGTTTCTTTTCCTCCGCTTAT
>HH1STK304H0Z5H	OTU435|3
ATTTTGGGCTGCATTCCCAAACAACCCGACTCTTTGAAAGTATAACACATAGAAACAACACCAGACCATATACAGGATTCTCACCTTCTATGATGCCCTGTTCCAAAGGACTTATGCCTGGGTTGTCTCCGTAAATACTTCTTTAAACTACAATTCGCACAGGGAACCTGTGAGATTTCAAATTTGAGCTATTCCCGCTTCACTCGCCGTTACTAGGGGAATCCTTGTTAGTTTCTTTTCCTCCGCTTAT
>HH1STK304IR7O3	OTU436|3
CCTCCCATTTTGAGCAGCATTCCCAAACTACTCGACTCGTTGAAAGAGCTTTACAGAGGCTAGGCGTCCAACCGTACGGGGCTCTCACCCTCTAAGGCGTCCCGTTCCAGGGAACTCGGAAGGCACCGCACCAAAAGCATCTTCTACAAATTACAACTCGGACCAGAAGGCCAGATTTCAAATTTGAGCTGTTGCCGCTTCACTCGCCGTTACTGGGGCAATCCCTGTTGGTTTCTTTTCCTCCGCTTAT
>HH1STK304H9EA3	OTU437|3
CCCATTTTGAGCTGCATTCCCAAACAACTCGACTCGTCGAGGGAGCTTCACATGAGCGTAGGCACCCAGTCACATACGGGATTCTCACCCTCTATGACGTCCTGTTCCAAGGAACTTAGACCAGACCTTGCTCGAAACATCCTCTACAAATTACAATTCGGACCACAAGGCCAGATTTCAAATTTGAGCTGTTGCCGCTTCACTCGCCGTTACTGAGGCAATCCCTGTTGGTTTCTTTTCCTCCGCTTAT
>HH1STK304JKNSD	OTU438|3
GGTCTGCATTCCCAAACAAACCGACTCTTAGAAAACATATCACATAGAGATAATACATTGGTCAAAGACGGGATTTTCACCCTCTATGATGACTCGTTCCAGAGAAACTTGTACCAACGACTACCCCCGAAAATGTTTCTTTAAACTACAATTCGCCCTGCAAAACAGGGGAGATTTCAAATTTGAGCTATTCCCGCTTCACTCGCCGTTACTAGGGGGAATCCTTGTTAGTTTCTTTTCCTCCGCTTAT
>HH1STK304IDBRV	OTU439|3
TTTGAGCAGCATTCCCAAACTATTCGACTCGTCGAAGGAGCCTCACACGGGCTGGGCATCCGACCGTACGGGGCTCTCACCCTCTGCGGCGCCCCGTTCCAGGGGACTCGGAAGGCGCCCGCGCCCGAAGCGTCCTCTGCAAATTACAACTCGGGCCCTCCGCAGGGGGGGCCGGATTTCAAATTTGAGCTGTTGCCGCTTCACTCGCCGTTACTGGGGCAATCCCTGTTGGGTCTTTTCCTCCGCTTAT
>HH1STK304IY16Q	OTU440|3
TACCTCCCATTTTGAGCAGCATTCCCAAACTACTCGACTCGTTGAAGGAGCTTTACAAAGGCTAGGTGTCCGACTATACGGGGCTCTCACCCTCTCTGGCGTCCCGTTCCAGGGAACTCAGAAGGCACCTCACCAAAAGCATCCTCTACAAATTACAACTCGGGCCGAAGCCAGATTTCAAATTTGAGCTGTTGCCGCTTCACTCGCCGTTACTAGGGCAATCCCTGTTGGTTTCTTTTCCTCCGCTTAT
>HH1STK304IRXB6	OTU441|3
CACCCATTTTGAGCTGCATTCCCAAACAACTCGACTCGTCGAAAGAGCTTTACACGGGCGCCGGCACCAATCACATACGGGATTCTCACCCTCTATGACGTCCTGTTCCAAGGAACTTAGACTGGGCCGATACCCAAAGCATCTTCTACAAATTACAATGCGCCTTGGTAGGAGCTTTCAAATTTGAGCTGTTGCCGCTTCACTCGCCGTTACTGAGGCAATCCCTGTTGGTTTCTTTTCCTCCGCTTAT
>HH1STK304JDXK4	OTU442|3
TGAGCTGCATTCCCAAACAACTCGACTCGTCGAAAGAGCTTTACACGAGCGAAAGCACCCAGTCACATACGGGATTCTCACCCTCTATGACGTCCTGTTCCAAGGAACTTAGACCGGGAGCTACACCCAGAGCAATCTTCTACAAATTACAACTCGGACCCTAAAAGAGCCCAGATTTCAAATTTGAGCTGTTGCCGCTTCACTCGCCGTTACTGAGGCAATCCCTGTTGGTTTCTTTTCCTCCGCTTAT
>HH1STK304JV8X0	OTU443|3
AACCCGACTCTTAGTGGGCGTATCATATTTGCAGCAGGCGGCGGAGCGGGCCAGAATACGGGGTTGTCACCCTCTCTGACGCCCTGTTCCAAGGGACTTGGACCCGCGCGGTAACCCCTGCTACAGAAAACGCCACTTCAAACTACAATTCAGGAAGCCACCTAAAGCTTCCGGATTTTAAATTTGAGCTTTTCCCGCTTCACTCGCCGTTACTAGGGGAATCCTGGTTAGTTTCTTTTCCTCCGCTTAT
>HH1STK304I6W1Y	OTU444|3
CACCAATTTTGAGCTGCATTCCCAAACAACTCGACTCTTCGAAGGTTGTTCACATGGCGTTGGCTCCCAGCCGGGTACGGGATTCTCACCCTCTGAGATGTTCCATTCCAGGATACTTGGACCGGAGCCGCAACCGAACAATCCTCTACAAATTACAATTCGGGCTTGCGCCAGATTTCAAATTTGAGCTCTTGCCGCTTCACTCGCCGTTACTGAGGCAATCCCTGTTGGTTTCTTTTCCTCCGCTTAT
>HH1STK304IMAMZ	OTU445|3
TACCACCAAATTAGTGCTGCATTCCCAAGCAACACGACTCTTTGAGAGCGCCTCGTGGAGCGACAAAGACCCGAGCCGACGGGGTTCTCACCCTCTCTGACACTCCTTTCCAGAAGATTTGAGCTCGGTCCGCCGCAGAGGACGCTTCTGTAGACTACAATTCTCCAAAGGGAGATTTACAAGTTGGGCTTTGCGCGGTTCGCTCGCCGTTACTAAGCGCATCCTGGTTAGTTTCTTTTCCTCCGCTTAT
>HH1STK304JRG4R	OTU446|3
CTTTGGGCTGCATTCCCAAACAACCCGACTCTTCGAAAGCGTCTCGTGGAGCAGCGGATGTCGGTGCCGACGGGGCTCTCACCCTCTCTGACACCCTCTTCCAAGGGACTTGAGACCGACACGCTGCAGAGGGCGCTTCTATAGACTACAATTCGCCGCCCGAAGTGGGTGGAGATTTACAAGTTGGGCGCTTCCCGGTTCGCTCGCCGTTACTAGGGGAATCCTGGTTAGTTTCTTCTCCTCCGCTTAT
>HH1STK304H72IV	OTU447|3
CATTTTGGTCTGCATTCCCAAACAAACCGACTCGTCGAAAACGCATCACATAGATGTGAAAGTGGACAACACGGGATTCTCACCCTCCATGATGCCTCGTTCCAAAAGACTTATGCCCACATCACATCCGAAAACGTTTCTCTAAACTACAATTCGTGCAGGTTACCCTACAAGATTTCAAATTTGAGCTATTCCCTCTTCACTCGCCGTTACTAGGGGAATCCTTGTTAGTTTCTTTTCCTCCGCTTAT
>HH1STK304INW84	OTU448|3
TTTTGGTCTGCATTCCCAAACAAACCGACTCTTTGGAAACGTATCACATAGAGTCGAACACCTGGTCATAGACGGGATTTTCACCCTCTGTGATGACTCGTTCCAGAGAACTTGTACCAAGGCCGACCCCGAAAACGTTTCTCTAAACTACAATTCGCCTAGGGAACCTAGGAGATTTCAAATTTGAGCTGTTCCCGCTTCACTCGCCGTTACTAGGGGAATCCTTGTTAGTTTCTTTTCCTCCGCTTAT
>HH1STK304JSQAQ	OTU449|3
CCATTTTGAGCTGCATTCCCAAACAACTCGACTCGTCGAAGGAGTTTCACATGGACGACACTATCGGTTCAAGACGGGATTCTCACCCTCTATGACATTCTGTTCCAAGAAATTTAAACCGCAGCGATGCCCGAAACTACCTCTACAAATTACAACTCGGACCAAAAAGGCCAGATTTCAAATTTGAGCTGTTACCGCTTCACCCGCCGTTACTAAGGTAATCCCTGTTGGTTTCTTTTCCTCCGCTTAT
>HH1STK304IYM65	OTU450|3
CCCACTTAGGGCTGCAATACAAAACAACCCGACTCTTCGGACGCACACTCGGTAGGCAATGGCACCACATACGGGGCTGTCACCCTCTCTGGCGTCCCGTTCGAGGGAACTTCTGCGCCACCGCCCGGTGAGTGAACTCCCTTTAGATTACAATTCGTCACACACAGTGTGAAGATTTCCAGTTTGGGCTCTTGCCGCTTCACTCGCCGTTACTGAGGCAATCTTAGTTAATTTCTTTTCCTCCGCTTAT
>HH1STK304IX6FI	OTU451|3
TTTGAGCTGCATTCCCAAACAACTCGACTCTTCGAGAGCATATCACAAAGCATCAGCGGTCCGTGTCATGGACGGGATTCTCACCCTCTATGACGCTCTATTCCAAGAGACTTGTACACGGTCTGACACGGAAAATGCTTCTCCAGATTACAACTCGGACAGCAAGACTGTCAGATTTTAAATTTGAGCTTTTCCCGCTTCACTCGCAGTTACTAGGGGAATCCTTGTTAGTTTCTTTTCCTCCGCTTAT
>HH1STK304IUNCK	OTU452|3
TTTTGGTCTGCATTCCCAAACAAACCGACTCTTGGAAAACGTATCACATAGAGCCAGACACTCAGTCATAGACAGGATTTTCACCCTCTGTGATGTCTCGTTCCAAAGAACTTGTACTGAGGCCAGCCCCGAAAACGCTTCTCTAAACTACAATTCGCCTAGGGAACCTAGGAGATTTCAAGTTTGAGCTGTTCCCGCTTCACTCGCCGTTACTAGGGGAATCCTTGTTAGTTTCTTTTCCTCCGCTTAT
>HH1STK304IGHS3	OTU453|3
ATTTAGAGCTGCATTCCCAAACAACTCGACTCGTCGAAGGAGCTACGTACAGAGCGTCTGGCCGGTCACATACGGGATTCTCACCCTCTATGACGTCCTGTTCCAAGGAACTTAGACCGGTGACAACTCAGAAGCATCCTCTACAAATTACAACTCGGACGCCGAAGACGCCAGATTTCAAATTTGAGCTTTTGCCGCTTCACTCGCCGTTACTAGGGCAATCCCTGTTGGTTTCTTTTCCTCCGCTTAT
>HH1STK304I88R7	OTU454|3
AGCTGCAATCCCAAACAACTCGACTCGTTGAGAGCGCATCATAAAGCACTGGGAGTCTGTGTCAAGGACGGGATTCTCACCCTCTATGATGTTCCGTATCCAGGAAACTTCTACACAGTCCAGCGCAGAAAACGCTTCTCTAGATTACAACTCGGGCAGCCGAAAGACTACCAGATTTTAAATTTGAGCTCATCCCGCTTCACTCGCCGTTACTAGGGGAATCCTTGTTAGTTTCTTTTCCTCCGCTTAT
>HH1STK304JRWRK	OTU455|3
TCCAATTTAGGGCTGCAATCCCAAACAACCCGACTCTACGAGAGCCAACATTCAGGTCGGTGGAGGCCAAATACGGGGCTATCACCCTCTTTGGCGTGCTGTTCCAAGCAACTTATGCCTCATCCTTCCCTTTTGTTAACCCCTTTAGATTACAATTCGGTGACCGTAGGCCACAGATTTAACTTGAGCTTTTGCCACTTCGCTCGCCGCTACTGAGGCAATCTTCGTTAATTTCTTTTCCTCCGCTTAT
>HH1STK304JQYU3	OTU456|3
ATTTTGAGCTGCATTCCCCAAACAACTCGACTCGTCGAAGGAGCTTCACATGAGCTTAGGCACCCAGTCGCAGACGGGATTCTCACCCTCTATGACGTCCTATTCCAAGGAACTTAGACCGGACCATGCTCGAAGCATCCTCTACAAATTTACAACTCGGGCCAGAAGGCCAGATTTCAAATTTTGAGCTGTTGCCGCTTCACTCGCCGTTACTGAGGCAATCCCTGTTGGTTTCTTTTCCTCCGCTTAT
>HH1STK304IZYVX	OTU457|2
TTTAGAGCAGCATTCCCAAAACTACTCGACTCGTCGAAGGAGCTTTACAAAGACGCGGTATCCGACCAGACGGGGCTCCCACCCTCTATGGCGTCCCGTTCCAGGGAACTCGGAAGGCACCTTGTCAAAAGCATCCTCTGCAAATTACAACTCGGACCCTAGGGGCCAGATTTCAAATTTTGAGCTGTTGCCGCTTCACTCGCCGTTACTGGGGCAATCCCTGTTTGGTTTTCTTTTTCCTCCGCTTTAT
>HH1STK304JZF7Z	OTU458|2
TGAGCTGCATTCCCAAACAACTCGACTCTTTGAGAGCGCATCACAAAGCATAGTTGATCTGTGTCAAGGACGGGATTCTCACCCTCTATGACGCCCTATTCCAAGGGACTTGTACACAGGTCTACGCGGAAAACGCTTCTCTAGACTACAACTCGGACAATCTTAGACTGCCAGATTTTAAATTTGAGCTCATCCCGCTTCACTCGCCGTTACTAGGGGAATCCTTGTTAGTTTCTTTTCCTCCGCTTAT
>HH1STK304I1J6K	OTU459|2
CTTAGGGCTGCATTCCCAAGCAACCCGACTCTGAGAAAGCGCCTCGTGGAGCAACTAAAGCAAGTGCCGACGGGGTTCTCACCCTCTCTGACTCCCTTTTCCAAGGAAAATTGGGCACTGCTCGCCGCAGAGAACGCATCTTGAGACTACAATTCAATTAGCCGAAGGCTAATGATTTACAAGTTGGGCTAGTCCCGGTTCGCTCGCCGCTACTAAGGGAATCCTAGTTAGTTTCTTTTCCTCCGCTTAT
>HH1STK304IBY18	OTU460|2
CATTTTGAGCTGCATTCCCAAACAACTCGACTCGTCGAAGGAATTTCACATGGACGCGACTATCGGTTCTAGACGGGACTCTCACCCTCTATGACGTTCTGTTCCAAGAAACTTAAACCAAAGTCTTATCCGAAATATCCTCTACAAATTACAACTCGGACCCGTGAAGGTCAGATTTCAAATTTGAGCTGTTACCGCTTCACTCGCCGTTACTAGGGTAATCCCTGTTGGTTTCTTTTCCTCCGCTTAT
>HH1STK304JINE9	OTU461|2
TGAGCTGCATTCCCAAACAACTCGACTCTTCGAGAGCGCATCACAAAAGCCCCGGGATCCGTGCCAAAGACGGGATTCTCACCCTCTATGACGCTCCATTCCAGGAGACTTGTGCACGGTCCAGCGCGGAAGACGCTTCTCTAAATTACAACTCGGATGACCAGAGGCCACCAGATTTTAAATTTGAGCTTTTCCCGCTTCACTCGCAGTTACTAGGGGAATCCTTGTTAGTTTCTTTTCCTCCGCTTAT
>HH1STK304ILNEY	OTU462|2
ACCTCCAATTTTGGGCTGCATTCCCCAAACAACCCGACTCGTGGAAAGCACCTCGTGATGTAGCCAAGCGGGAGCTGACGGGGTTCTCACCCTCTTTGACTCCGCCTTCCAGCGGACTTGAGCTCCCCTGGCCACAGAGGGCACTTCTGTAGACTACAATTCTCCAAAGGGGAGATTCTCAAGTTGGGCTTTTCCCGGTTCGCTCGCCGTTACTAGGGGAATCCTGGTTGGTTTCTTTTCCTCCGCTTAT
>HH1STK304JWZNX	OTU463|2
ATTTTGGGCTGCATTCCCAAACAACCCGACTCTTTGAAAACGTATCATAAAGTAAAGAATAAAAATTTAGACGGGATTCTCACCCTCTATGATGTCCTGTTCCAAGGAACTTGAATTAATATTTTTACAAGAAAACGTTTCTATAAACTACAATTCGAACTGGAAACCAGTTAGATTTTAAATCTGAGCTTTTCCCTCTTCACTCGCCGTTACTAGGGGAATCCTTGTTAGTTTCTTCTCCTCCGCTTAT
>HH1STK304JFR23	OTU464|2
GCAATCTCAAACTACGCTACTCGAAAGGTATACAATGTACGGCACAAAACTATTCGTGATTATAGGACTAGCACCTTCTATGGTTAAAGCCCTGATCAAAGGAACTCACACGAACAGGTACCATACAATAGTTACCCCAAATGCTACAATGCATGTCAAAAGTGAATTTAACACGCTTCAGCAATGAGCTTTTGCCGGTTCATTCGCCATTACTAAGGCAATCCCAGTTGATTTCTTTTCCTTTGCTTAT
>HH1STK304IVDL0	OTU465|2
TAGAGCTGCAATCCCAAGCAACCCGACTCTACGAACACGCATCGTACGCAGTGAACTCCTAGTCAAAGACGGGATTCTCACCCTCTATGATACCTTGTTTCAAAAGATTTATACCAGGGTCACTTGCTGATGGCGCGTCTCTAGACTACAATTCGAAACCCCAAAGGGGCCCCGATTTTCAAGTTGAGCTTTGCCCGCTTCATTCGCCGTTACTAAGGGCATCCTTGTTAGTTTCTTTTCCTCCGCTTAT
>HH1STK304JQ8OM	OTU466|2
ATTTTGAGCTGCATTCCCAAACAACTCGACTCGTCGAAAGAGCTTCACATGGGGGAGGCCACCGGTCACGTACGGGATTCTCACCCTCTGTGACGTCCTGTTCCAAGGAACTTAGACCGGGGCCACACCCGAAGCATCTTCTCCAAATTACAACTCGGACCCTGAGAGGGCCAGATTTCAAATTTGAGCTGTTGCCGCTTCACTCGCCGTTACTGAGGCAATCCCTGTTGGTTTCTTTTCCTCCGCTTAT
>HH1STK304H3BW6	OTU467|2
ATTTAGAGCTGCATTCCCAAACAACTCGACTCGTCGAAGGAGCTATGTGGAGGGCGCCCTTCCGGTCACATACGGGATTCTCACCCTCTGCGACGCCCCGTTCCAGGGGACTTAGACCGGTGGCTACCCAATAGCATCCTCTACAGATTACAACTCGGACGCCAAAGGCGCCAGATTTCAAATCTGAGCTCTTGCCGCTTCACTCGCCGTTACTAGGGCAATCCCTGTTGGTTTCTTTTCCTCCGCTTAT
>HH1STK304IX0N9	OTU468|2
TACCTCCCATTTTGGTCTGCATTCCCAAACAAACCGACTCTTGGAATACGTATCACATAGGCTTTCAGTAGGTCAAAGACGGGATTTTCACCCTCTATGATGCCTTGTTCCAAAGAACTTGTACCTACTGTCCACCCGAAAACGCATCTCCAAACTACAATTCGCCCGAAGGAGATTTCAAATTTGAGCTGTTCCCGCTTCACTCGCCGTTACTAGGGGAATCCTTGTTAGTTTCTTTTCCTCCGCTTAT
>HH1STK304IV7M3	OTU469|2
CCACCCATTTAGAGCTGCATTCCCAAACAACTCGACTCGTCGAAGGAGCTACGTGGAGGGTGCGAGCCGGTCACGTACGGGATTCTCACCCTCTGTGACGTCCTGTTCCAAGGAACTTAGACCGGCCGCTACCCAGAAGCATCCTCTACAAATTACAACTCGGGCTTGCGCCAGATTTCAAATTTGAGCTGTTGCCGCTTCACTCGCCGTTACTGGGGCAATCCCTGTTGGTTTCTTTTCCTCCGCTTAT
>HH1STK304JMHHX	OTU470|2
CATTTTGAGCTGCATTCCCAAACAACTCGACTCGTCGAAGGAGTTTCACATGGACCCGGGAGCTGATTCAAGACGGGATTCTCACCCTCTTTGACATTCTGTTCCAAGAAATTTAAACCAGACCGAAGCCCGAAACATCCTCTACAAATTACAACTCGGACCCGTAAAGGCCAGATTTCAAATTTGAGCTGTTGCCGCTTCACTCGCCGTTACTAAGGCAATCCCTGTTGGTTTCTTTTCCTCCGCTTAT
>HH1STK304JE8U3	OTU471|2
CCTCCCATTTTGAGCAGCATTCCCAAACTACTCGACTCGTCGAAGGAGCTTCACAAAGGCTAGGCGGCCGCCCGTACGGGGCTCTCACCCTCTATGGCGTCCTGTTCCAAGGAACTCGGACGGCGCCGCGCCAGAAGCATCCTCTCCAAATTACAACTCGGACCCGAAGGCCAGATTTCAAATTTGAGCTGTTGCCGCTTCACTCGCCGTTACTGGGGCAATCCCTGTTGGTTTCTTTTCCTCCGCTTAT
>HH1STK304IXC6G	OTU472|2
TTGAGCTGCATTCCCAAACAACCCGACTCGTAGAGAGCGCCTCATAGAGGCCTTTGACCAGTGCCCAGACGGGGTTCTCACCCTCTGTGACGCCCTATTCCAAGGGACTTGAGCACCGATCAAAGACCAGATAACGCCTCTTTAAACTACAATTCGGAGAGGCAAGCCTCCCAGATTTTAAATTTGAGCTCTTCCCGCTTCGCTCGCCGTTACTAGGGGAATCCTTGTTAGTTTCTTTTCCTCCGCTTAT
>HH1STK304IJTIU	OTU473|2
TACCTCCCGTTTAGAGCAGCATTCCCAAACTACTCGACTCGTCGAAGGAGCTTTACACAGGCTTGGCGTCCAACTGTACGGGGCTCTCACCCTCTGTGGCGTCCCGTTCCAGGGAACTTAGAAGGGGCCGCGCCAAAAGCATCCTCTGCAAATTACAACTCGGGCCGAAGCCAGATTTCAAATTTGAGCTGTTGCCGCTTCACTCGCCGTTACTAGGGCAATCCCTGTTGGTTTCTTTTCCTCCGCTTAT
>HH1STK304IWGIH	OTU474|2
CTTAGAGCTGCATTCCCAAACAACTCGACTCGTCGATGGCGCTCTACACGGAGCCAGGCCGCCCCGCCAGACGGGATTCTCACCCTCTGTGATGTCCTGTTCCAAGGAACGTAGACAGGGGGCCGGCACCAGAACACCATCTTCAAATTACAACTCGGGGGCTGAGAGCCTCAGATTTCAAATTTGAGCTTTTGCCGCTTCACTCGCCGTTACTGAGGCAATCCCTGTTGGTTTCTTTTCCTCCGCTTAT
>HH1STK304IXMCZ	OTU475|2
TCCTAATTAGGGCAGCATTCCCAAACTACCCGACTCTTAGAAAACCCTCGTACGCAACACTGAACCCAAAGACGGGACTATCACCCTCTATGGTACCCTTTTCCAAGGGACTTATGGCTCAGTGTTTACTTCCGAGAATCCCTATAGATTACAATTCTTCACCTTACGGTTTAGATTTACATCTTGGGCTGTTACCTCTTCACTCGCCGCTACTGAGGTAATCCTTGTTAGTTTCTTTTCCTCCGCTTAT
>HH1STK304IEVPH	OTU476|2
CCATTTTAGAGCTGCATTCCCAACAACTCGACTCGTCGAAGAGCTTCACATGGCGAAGGTAACCAGTCACATACGAGATTCTCACCCTCTATGACGTCTTGTTCCAAAGAACTTAGACCGGCACCACACCCGAAGCATCCTCTACAAATTACAACGCGGGCCCGAAGGAGCCAGCTTTCAAATTTGAGCTGTTGCCGCTTCACTCGCCGTTACTGAGGCAATCCCTGTTGGTTTCTTTTCCTCCGCTTAT
>HH1STK304JL4L7	OTU477|2
CCATTTAGGGCTGCAATCCCAAACAACCCGACTCTATGAGCTTAGACATTCGGTTTTCAAAAGGACCAATACGGGGCTGTCACCCTCTTCGGCGCTCTGTTCCAAGAGACTTATTCCTTTATCCAACCTTTTGTCACACTCTTTAGATTACAATTCGGAGGCCAAAGACCCCAGATTTTAAGTTTGAGCTTTTGCCGGTTCGCTCGCCGCTACTGAGGCAATCTTAGTTAATTTCTTTTCCTCTGCTTAT
>HH1STK304JDP0W	OTU478|2
TTGGGGCTGCATTCCCCAACAACCCGACTCGTCGACAGCGCCTCGTGGTGCGGCAGGGTCCGGCCACAACGGGGCTCTCTACCCTCTCCGGCGTCCCCCTTCCAGGGGACTTGGGCCCAGTCCGCCGGTGAGGACGCTTATCCTGACTACAATTCAGGCAACGAGGTCGCCTGATTTACAAGCTGGGCTCTTCCCGGTTCGCTCGCCGTTACTAACGGAAGTCCTTGTAAGTTTCCTTTCCTATGCTTAT
>HH1STK304I1VVN	OTU479|2
TGCTTAGGGCTGCATTCCCAAACAACCCGACTCTGCGAAAGCGCCTCGTGGAGTGGGCATGGCCGCCGCCGACGGGGTTCTCACCCTCTCGGACGCCCTCTTCCAAGGGACTTGGACACGGCCAGCCACAGAGGGCACCTCTCTAGACTACAATTCGCCGCCCGAGGGGCGGAGATTTTCAAGTTGGGCTCTTCCCGGTTCGCTCGCCGCTACTAGGGGAATCCTGGTTAGTTTCTTCTCCTCCGCTTAT
>HH1STK304JNDJ4	OTU480|2
TTTTGGTCTGCATTCCCAAACAAACCGACTCTTTGAGAGCGTATCACATAGCAGGCTGCACCAGGTCAAAGACGGGATTCTCACCCTCTATGATGCCCTGTTCCAAAGGACTTATACCCGGGCGCCCGCCGAAAACGCCTCTATAGCTTACAACTCGGACGCTGAAAGCGCCAGATTCCAAATTTGAGCTTTTCCCGCTTCACTCGCCGTTACTAGGGGAATCCTTGTTAGTTTCTTTTCCTCCGCTTAT
>HH1STK304INY5P	OTU481|2
TTTTGAGCTGCATTCCCAAACAACTCGACTCATTGAAAGAGCCCCACATAAGCGTAGGTGCGTAGTCACGTACGGGATTCTCACCCTCTCTGACGTCCTGTTCCAAGGAACTTAGACCAGCACCACACCTGAGGCATCTTCTGCAAATTACAACTCGGACCCTAAGAGGGCCAGATTTTAAATTTGAGCTGTTGCCGCTTCACTCGCCGTTACTGGGGCAATCCCTGTTGGTTTCTTTTCCTCCGCTTAT
>HH1STK304IQBSK	OTU482|2
TACCACCCATTTTGGGCCGCATTCCCAAACAACCCGACTCTTTGGAGGTGTATCACAGCGCGACAGGCCCCAGATCATGGACGGGATTCTCACCCTCTATGATGCCCTATTCCAAGGGACTTGTACCTGTGCTGCCGACGAAAACACTCCTTTAAACTACAATTCTCCGGGGAGATTTTAAATTTGAGCTGTTCCCACTTCACTCGCCGTTACTGAGGGAATCCTTGTTAGTTTCTTTTCCTCCGCTTAT
>HH1STK304JM245	OTU483|2
TCCATTTAGGGCTGCAATCCCAAACAACCCGACTCTTCGGTTAGTCATCGTACACACATGGTATCTAGGTCACTAACGGGGTTCTCACCCTCTATGACAAGGTTTTCCAACCAGACTTAGACCCAGACCAGTGTTGACAGCCAACCTCTAGCTTACAACTCGGTGCGAACACCGATTTTCATTTTGAGCTCTTCCCGCTTCACTCGCCGTTACTAGGGGAATCCTTGTTAGTTTCTTTTCCTCCGCTTAT
>HH1STK304JK46E	OTU484|2
TGAGCTGCATTCCCAAACAACTCGACTCTTTGAGAGCATACCACAATGCACTGGTAGTCCGTGTCAAAGACGGGATTCTCACCCTCTATGACGCCCCATCCCAGGAGACTTATACACGGTCCAGCACGGGCATTACTTCTCTAGATTACAACTCGGACGGCCAAAGACCGCCAGATTTTAAATTTGAGCTTTTCCCGCTTCACTCGCAGTTACTAGGGGAATCCTTGTTAGTTTCTTTTCCTCCGCTTAT
>HH1STK304IVH47	OTU485|2
CCATTTTGAGCTGCATTCCCAAACAACTCGACTCGTCGAAGGAGTTTCACATGGGTGCGATCAATGGTCACGTACGGGATTCTCACCCTCTATGACGTCCTGTTCCAAGGAACTTAGACCCTAATCTTACCCGAAACATCCTCTGCAAATTACAACTCGGACCCGAAGGGTCAGATTTCAAATTTGAGCTTTTGCCGCTTCACTCGCCGTTACTGAGGCAATCCCTGTTGGTTTCTTTTCCTCCGCTTAT
>HH1STK304JMUR7	OTU486|2
TTTAGGGCTGCAGTCCCAAACAACCCGACTCTTGGAGGCCTTTGCTACGGCCGGCCGTCACTGCGTATGGGGCTATCACCCTCTTTGGCGCCCTGTTCCAAGGGACTCACGCGACGCTGCCACGCCTTCGCATTGACTCTCTAGATTACAATTCCGACGGCCTCGTGCCGCTGGATTTCCACTTTGAGCTTTTGCCTGTTCACTCGCCGCTACTGGGGCAATCCTTGTTAGTTTCTTTTCCTCCGCTTAT
>HH1STK304JWLPX	OTU487|2
TAGAGCTGCATTCCCAAACAACTCGACTCTTGGAAAGCACACCACAATGCGCACGGTCGTCCTTGGTACAAACGGGATTGTCACCCTCCTTGACGCGGTATTCCAACCGACATACCCAAGGTCCGACGCGGATGTTGCTTCTCGAGACTACAACTCGGACCCTGAAAGGGCCAGATTTCAAAGTTGAGCTGTTCCCGCTTCACTCGCCGTTACTAGGGGAATCCTTGTTAGTTTCTTTTCCTCCCCTTAT
>HH1STK304JR872	OTU488|2
TTTGAGCTGCATTCCCAAACAACTCGACTCGTCGAAGGAGTCCCACACGGGCTCGACGTCCGGCCGCACACGGGATTCTCACCCTCTATGACGCCCCGTTCCAGGGGACTTAGGCCGGTGTCTCGCCCGGGACATCCTCTGCAAATTACAACTCGGGCCCCCGGGGGAGGCCAGATTTCAAATTTGAGCTGTTGCCGCTTCACTCGCCGTTACTGAGGCAATCCCTGTTGGTTTCTTTTCCTCCGCTTAT
>HH1STK304JDFKQ	OTU489|2
ATTTTGGGCTGCACTCCCAGACAACCCGACTCATTGTAAAATTCCATACAGCACGTTCTGCGCCATACACGGGGTTGTCACCCTCTATGACGTCCCTTTCCAGGAACTTATGCGTAGAACATACCTTCTGGAACAAACTTCAGATTACAATTCGGAAGCCTATTACAGCTTCAGATTTTCAACTTGAGCTTTTGCCTCTTCACTCGCCGCTACTGGGGCAATCTTTGTTAATTTCTTCTCCTCCGCTTAT
>HH1STK304JNGP8	OTU490|2
AGCGCTGCATTCCCAAACAACGCGACTCTTTGAGAGCGCATCACAAAGCCCTGGTAGTCCGTGTCAAAGACGGGATTCTCACCCTCTATGACGCTCCGTTCCAGGAGACTTATACACGGTCCAGCGCGGATAACGCTTCTCTAGATTACAACTCGGACGGGCGGAGCCCGCCAGATTACAAATTTGAGCTTTTCCCGCTTCACTCGCAGTTACTAGGGGAATCCTTGTTAGTTTCTTTTCCTCCGCTTAT
>HH1STK304JVM3Q	OTU491|2
TGAGCTGCATTCCCAAACAACTCGACTCGTCGAAAGAGCTTTACACGAAGCGAAAGCACCCAGTCACATACGGGATTCTCACCCTCTATGACGTCCTGTTCCAAGGAACTTAGACCGGAGCTGCACTCAAAGCATCTTCTACAAATTACAACTCGGACCCTGAAAGAGCCAGATTTCAAATTTGAGCTGTTGCCGCTTCACTCGCCGTTACTGAGGCAATCCCTGTTTGGTTTTCTTTTCCTCCGCTTAT
>HH1STK304I54IC	OTU492|2
TTTGAGCTGCATTCCCAAACAACTCGACTCTTAGAGACAGTATCACAAAGCATTGGTAGTCCTTGTTATGTACGGGATTCTCACCCTCTACGAAGCTATATTCCAACAGACTTATACAAGGTCCAACACGGAAAACTGTTCTCGAGATTACAACTCGGACTCTGAAAGAGCCAGATTACAAATTTGGGCTAGTCCCTCTTCACTCGCCGTTACCAAGGGAATCCTAGTTAGTTTCTTTTCCTCCGCTTAT
>HH1STK304JYQ0X	OTU493|2
TGCTTTGGGCTGCATTCCCAAACAACCCGACTCTTCGAAAGCGTCTCGTGGAGCCTCAGGACCCAGTCCCAACGGGGTTCTCACCCTCTCTGACGCCCCTTTCCAGGGGACTTGGGGCCGGACCGAGGCAGAGAGCACTTCTATAGGCTACAATTCGCCAGCCGGAGGCTGGAGATTTTCAAGTTGGGCTTTGCCCGGTTCGCTCGCCGTTACTAAGGGCATCCTGGTTAGTTTCTTTTCCTCCGCTTAT
>HH1STK304I260Y	OTU494|2
TTTTGGACAGCATTCCCAAACTATCTGACTCTTTGAAAACACATCACACAGAAGCAGACTCCGGATCAAATACGGGATTCTCACCCTCTTTGATGCCGCATTCCAACAGACTTGAACCCAGGCTGCCTCCGAAAGTGCCTCTAGAAACCACAATTTGTTGTGCAAAGCACAAAGATTTCGAATTTGAGCTGTTCCCGCTTCACTCGCCGTTACTAAGGGAATCCCTGTTGGTTTCTTTTCCTCTGCTTAT
>HH1STK304JCUHK	OTU495|2
TTTAGGCTGCATTCCCAAACAACCTGACTCTTAGAAAACGTATCACAAAATGAAATGCATGAGACCATGGACGGGATTCTCACCCTCTATGATGCCCTGTTCCAAAGGACTTGTGCCTCAGCTTTCATGGAAAACGTTTCTTCAGACTACAACTCGGACTTGCAAGCAAGCCAGATTTTAAATTTGAGCTCTTCCCGCTTCACTCGCCGTTACTAGGGGAATCCTTGTTAGTTTCTTTTCCTCCGCTTAT
>HH1STK304IOKG6	OTU496|2
TACCACCAATTTAGGGCTGCATTCCCAAACAACCCGACTCTTAAAAGACGCATCATAGCGTGAAGGTACCTGGGTCAAAGACGGGATTCTCACCCTCTATGATGCCTTGCTCCAAAGAACTTGTACCCAGGCCTTCATCGATAACGCTTTCATAAACTACAATTCTCCGAGGAGATTTTAAATTTGAGCTGTTCCCGCTTCACTCGCCGTTACTAGGGGAATCCTTGTTAGTTTCTTTTCCTCCGCTTAT
>HH1STK304INO95	OTU497|2
CCCAAACAATCCGACTCGCCGAACCAGGCTCACAGGATGACAGCAAGCTCTCGCAGGCCATGGACGGGATTGTCACCCTCCGTGATGCCTCTTTCCAGAGGACTTTGACCCGGGCTGCCGCCGAACCTGGTTCATCAAATGACACGTCGGGACCAGCACTGGGTGGCTGACCCGATTTCCAATTTGAGCTCTTCCCGCTTCACTCGCCGTTACTAGGGGAATCCCTGTTGGTTTCTTTTCCTCCGCTTAT
>HH1STK304JAWAA	OTU498|2
ATTTTGAGCTGCATTCCCAAACAACTCGACTCGTCGAAAGTAGTTTCACATAGACGCGGCTATCGATTCTAGACGGGATTCTCACCCTCTATGATGTTTTGTTCCAAAAAACTTAAACCAAAGCCATGCCCGAAACATTTTCTACAAATTACAACTCGAACCCGTGAAGGTCAGATTTCAAATTTGAGCTATTACCGCTTCACTCGCCGTTACTAAGGTAATCCCTGTTGGTTTCTTTTCCTCCGCTTAT
>HH1STK304JFF49	OTU499|2
ATTTGCGCAGCAGTCCCAGACTACGCGACTCGCCGAAGGATCTTTGTGCTGGGCTGCAGCGGGCGCCGGACGGGGCTCTCACCCTCTATGGCGTCCCGTTCCAGGGAGCTTAGGCGCTGCCGCAGGCCCAAAAGAGTCCTCTCCAGATTACAACTCGGGCCCCGCAGGGGCCGGATTTCAAATCTGAGCTGTTGCCGCTTCACTCGCCGTTACTGGGGCAATCCCTGTTGGTTTCTTTTCCTCCGCTTAT
>HH1STK304IJCUC	OTU500|2
TACCACCGATTTTGGGCTGCATTCCCAAACAACCCGACTCGTTGAGAGCGCGTCGCATTGCCGCGGGGGTCCGGGCCACGCACGGGATTCTCACCCTCTGTGATGTCCCGTTTCAGGGAACTTGTGCCCGGGTCGCTGCCGACGCGCTTCCATAAACTACAATTCTCTTGCGAGATTTCAAATTTGAGCTGTTCCCGCTTCACTCGCCGTTACTGGGGGAATCCTTGTTAGTTTCTTTTCCTCCGCTTAT
>HH1STK304JPG6D	OTU501|2
TAGAGCTGCATTCCCAAACAACTCGACTCTTCGAGAGCGTACCACAAAGCCTTGGTAGTCCGTGTCAAAGACGGGATTCTCACCCTCTATGACGCTCCGTTCCAGGAGACTTGTACACGGTCCAACGCGGGTAACACTTCTCTAAATTACAACTCGGACAGCGAAGCTGCCAGTATTTTAAATTTGAGCTTTTCCCTCTTCACTCGCAGTTACTAGGGGAATCCTTGTTAGTTTCTTTTCCTCCGCTTAT
>HH1STK304JPPXC	OTU502|2
TTTAGAGCTGCATTCCCAAACAACTCGACTCGTCGAAGGAGCTTCACATGGACGCGGACACCCCGTCCCAGACGGGATTCTCACCCTCTCCGATGGCCCGTTCCAGAGCACTTAGACGGGGGCCGCACCCGAAGCATCCTCTACAAATTACAACTCGGACCCCGGAGGGGCCAGATTTCAAATTTGAGCTCTTGCCGCTTCACTCGCCGTTACTGAGGCAATCCCGGTTGGTTTCTTTTCCTCCGCTTAT
>HH1STK304I6HZD	OTU503|2
GGACTGCGATCTCAGGCAATCCGACTCCAAGTCACAACCTACCGCCACCAACGTCACCCTCACAGGCCTGGCACCTTCTTTGGACAATAGTCTCAGTCAAGAGAACTTAGGGTGATCGCTAGCGACGGACGGCTGCGACTATACGCTACAGGTCCGAACGGCCAGAGGCCGACGGATTCAGCGCTGGGCTTTTCCCCATTCACTCGCCGTTACTAGAGGAATCCTCGTTAGTTTCCTTTCCTCCGCTTAT
>HH1STK304JOA0L	OTU504|2
CCCGTTTTGAGCTGCATTCCCAAACAACTCGACTCGTCGAAGGAGCTTCACATGAGCGTAGGCACCTGGCCGCATACGGGATTCTCACCCTCTACGACGTCCTGTTCCAAGGAACTTAGGCCAGACCATGCTCGAGGCATCCTCTACAAATTACAACTCGGGCCGCGAGGCCAGATTTCAAATTTGAGCTGTTGCCGCTTCACTCGCCGTTACTGAGGCAATCCCTGTTGGTTTCTTTTCCTCCGCTTAT
>HH1STK304JBJMC	OTU505|2
ATTTAGAGCTGCATTCCCAAACAACTCGACTCGTCGAAGGGGCTTTACATGGTGTTAGCTGGCGGCCACGTACGGGATTCTCACCCTCTGTGACGTCCTGTTCCAAGGAACTTAGACCACAGCCAACACCAAAGCACCCTCTACAAATTACAACTCGGGCCCCGAAGGAGCCAGATTTCAAATTTGAGCTGTTGCCGCTTCACTCGCCGTTACTAAGGCAATCCCTGTTGGTTTCTTTTCCTCCGCTTAT
>HH1STK304IL3M6	OTU506|2
CCTTGGAGCTGCATTCCCAAGCAACTCGACTCGTCGACACGGCACCCTTTGCTGCGGCCCCCGGCCCAGACGGGACTGTCACCCTCTGTGGTGCCCCATTCCAGGGGACTTGGACCGACTGCCGCTGCGCCGCACCGTGTCTTGAACTTACAACTCGCAGCACGCCGTGCTGAGATTCCAAATTTGAGCTCTTCCCGCTTCACTCGCCGTTACTGAGGGAATCCTTGTTAGTTTCTTTTCCTCCGCTTAT
>HH1STK304I3Q9T	OTU507|2
CTTAGAGCTGCATTCCCAAACAACTCGACTCGTCGAAGGAGCTTTACACGGCAAAGGCGTCCCGAGCGAAGACGGGGTTCTCACCCTCTATGACGTCCTGTTCCAAGGAACCTAGCCCGGGTCCAATGCCAAAGCATCCTCTACAAATTACAACTCGGACCCCGAGGGGGTCAGATTTCAAATTTGAGCTGTTGCCGCTTCACTCGCCGTTACTAAGGCAATCCCTGTTGGTTTCTTTTCCTCCGCTTAT
>HH1STK304IW6FQ	OTU508|2
CCACCCAATTGGGATTGCATTCCCAAACAATCCGACTCGTCGAGATTCAGGTTTCACTGCTTGTCAGACTCCACGGGGGTATAACCCTCTTTGCCGTCCCGTTCCAGGGAACTTGCCTCCAACTCCCAATTCTCCTTCCTCTCTCCACGGTACATGGAATCACCACCAAGTAATTCTTCAACCACGGGCTGTTCCCGCTTCACTCGCCGTTACTAGGGGAATCCTCGTTAGTTTCTTTTCCTCCGCTTAT
>HH1STK304JQFNO	OTU509|2
CGCTTTGAACTTCAGTCCCAAGAAGCTCGACTCTGTGGAGGCTATAATTGGCTTCGGCCTTTCGTCAACTACGGGGATGGTACCCTCTTTGTCTACCCGTCAAAGGGGTAATTATACGATCAGCCTGGCCGTTATGACCTCTCGAGATTACAATTCGCCGCTCGGAGAGCGGAGATTCTAAATTTGGGCTGTTGCCTGTTCAGTCGCCCCTACTAAGGCAATCTCTGTTGATTTCTTTTCCTCCGCTTAT
>HH1STK304ICIG3	OTU510|2
ATTTTGGGCTGCATTCCCAAACAACCCGACTCTTTGAAAACACATCACATAAAAACAAATCTAAAACACATACGGGATTCTCACCCTTTATGATGTTCCATCCCAAGAAACTTAATCTTAGTTTGTCTTCGAAAGTGCTTCTTTAAACTACAATTCATACTGGAAACCAGTAGGATTTCAAATTTGAGCTATTCCCGCTTCACTCGCCGTTACTAGGGGAATCCTTGTTAGTTTCTTTTCCTCCGCTTAT
>HH1STK304IV3F7	OTU511|2
TTTAGAGCTGCATTCCCAAACAACTCGACTCGTCGAAGGAGCTTCACAGCGGGGGGCACCGGCGGCCAGGTACGGGGTTCTCACCCTCTATGACGTCCTGTTCCAAGGGACTTGGACCGCGGCTTCACCCGAAGCATCCTCTACAAATTACAACTCGGACCCTGAAAGGGCCAGATTTCAAATTTGAGCTGTTGCCGCTTCACTCGCCGTTACTGAGGCAATCCCTGTTGGTTTCTTTTCCTCCGCTTAT
>HH1STK304IFJBX	OTU512|2
AGCAATCTCAAACTACGCTACTCGAAAGGTGTACAATGTAAGGCACAAACTATTCGTGATTATAGGACTAGCACCTTCTATGGTTAAAGCCCTGATCAAAGGAACTCACACGAATAGGCACCATACAATAGTCACCCCAAATGCTACAATGCATGTCAAAAGTAAATTTAACACGCTTCAGCAATGAGCTTTTGCCGGTTCATTCGCCATTACTAAGGCAATCTCAGTTGATTTCTTTTCCTTTGCTTAT
>HH1STK304IYBHH	OTU513|2
CTGCTTTGGGCTGCATTCCCAACAACCCGACTCTGCGAAAGCGCCTCGTGGGGTGCCGGAAGCCGGTGCCGACGGGGTTCTCACCCTCTCTGACGCCCCTTTCCAGGGGACTTGGGACCGGCTCGGCACAGAGGACGCTTCTCTAGACTACAATTCGCCAGCCGAGGGCTGGAGATTTTCAAGTTGGGCTCTTCCCGGTTCGCTCGCCGCTACTAGGGGAATCCTGGTTAGTTTCTTTTCCTCCGCTTAT
>HH1STK304JUSE1	OTU514|2
CACCCATTTTGAGCTGCATTCCCAAACAACTCGACTCGTCGAAAGAGCTTTACACGGGGGACGGCACCAATCACATACGGGATTCTCACCCTCTATGACGTCCTGTTCCAAGGAACTTAGACTGGGCCGACACCCAAAGCATCTTCTACAAATTACAACGCGGCCTGTTGGCAGCTTTCAAATTTGAGCATTTACCGCTTCACTCGCCGTTACTAAGGTAATCCCTGTTGGTTTCTTTTCCTCCGCTTAT
>HH1STK304JBM9L	OTU515|2
CCCATTTTGAGCTGCATTCCCAAACAACTCGACTCGTTGAAGGAGTTTCACATGGGATTAGGCACCCAGTCACATACGGGATTCTCACCCTCTATGACGTCCTGTTCCAAGGAACTTAGACTGGACCACACCCGAAACATCCTCTACAAATTACAACTCGGACCTTGCGGCCAGATTTCAAATTTGAGCTGTTGCCGCTTCACTCGCCGTTACTGAGGCAATCCCTGTTGGTTTCTTTTCCTCCGCTTAT
>HH1STK304I1C3I	OTU516|2
TTTTGAGCTGCATTCCCAAACAACTCGACTCGTCGAAGGAGTTTCACATGAGCTTAGGCCACCCAGTCGCATACGGGATTCTCACCCTCTATGACGTCCTGTTCCAAGGAACTTAGACCGGACCACGCTCGAAACATCCTCTACAAATTACAACTCGGACTCTAAAAGAGACAGATTTCAAATTTGAGCTGTTGCCGCTTCACTCGCCGTTACTAAGGCAATCCCTGTTGGTTTCTTTTCCTCCGCTTAT
>HH1STK304JWL2Y	OTU517|2
ATTTTGAGCTGCATTCCCAAACAACTCGACTCGTCGAAGGAGCTACGTGTGGGTTTGACGACCAGTCGCATACGGGATTCTCACCCTCTATGACGTACTGTTCCAAGAAACTTAGACCGGCGTCGCCCCCGAAGCATCCTCTACAAATTACAACTCGGAGCCTGAAAGACCCAGATTTCAAATTTGAGCTGTTGCCGCTTCACTCGCCGTTACTGAGGCAATCCCTGTTGGTTTCTTTTCCTCCGCTTAT
>HH1STK304JGRV1	OTU518|2
AGAGTTGCATTCCCAAACAACTCGACTCTTAGAATGCAGATCGTACGCGGCGAACTCCCGGTCAAAGACGGGATTCTCACCCTCTATGATACCTTGTTCCAAAAGATTTATACCGAGGTCACTCGCTGATCGTGCATCTTTAGACTACAACTCGATGTACCGCTTGGCACATCGATTTTCAAGTTGAGCTTTTCCCGCTTCACTCGCCGTTACTAGGGGAATCCTTGTTAGTTTCTTTTCCTCCGCTTAT
>HH1STK304IO5RI	OTU519|2
TTTGAGCTGCATTCCCAAACAACTCGACTCGTCGAGAGTGTACCACAGAGTATTGGTAGTCCATGGCATATACGGGATTCTCACCCTCTATGACGCCCCGTTCCAGGGAACTTGTCCACGGTCCAACACGGAAAACACTTCTCTAGATTACAATTCGGGAGTCAAAGACACCAGATTCAAAATTTGAGCTTTTCCCTCTTCACTCGCCGTTACTAGGGGAATCCTTGTTAGTTTCTTTTCCTCCGCTTAT
>HH1STK304II6RU	OTU520|2
CACCCATTTAGGACTGCATTCCCAAACAGTCCGACTCGTCGCATAAAGGCGATAGTAAATGATCTGGCGTGCCACGGGGCTGTCACCCTCTCTGGCGCTGCGTTCCAGCAGACTCGCACACCAAACCATCCACCTGCCCCCATGCTATCACTGACAACACAACCATTGCTGGCCGTTTCAAATGTGGGCTGTTCCCTCTTCACTCGCCGTTACTGCAGGAATCCTGGTTAGTTTCTTTTCCTCCGCTTAT
>HH1STK304I2ZAE	OTU521|2
ATCTCCCGCTTAGGGCAGCATTCCCAAACTACCCGACTCTTAGAAATCACTCATACGGTTCGACTTATCCAAAGACGGGACTTTCACCCTCTATGGTGCCTTGTTCCAAAGAACTTATGACAAGTCTCTCCTTCTGAGAAATTCTTTAGATTACAATTCCACAACTTTATTGCAGATTAACATCTTGGGCTTTTCCTCTTCACTCGCCGCTACTGAGGGAATCATTGTTATTTTCTTTTCCTCCGCTTAT
>HH1STK304JY9XE	OTU522|2
TTTAGGCAGCAATCCCAAACTACCTGACTCTTAGAAAACGTATCACATAGGAGCGAACATTGGATCATAAACGGGATTGTCACCCTCTATGATGCCTCTTTCCAGAGGACTTATACCCAAGTCGCCCCCGAAAACGCTTCTCTAAACTACAATTCGCACAGGTAACCCTGTGAGATTTCAAATTTGAGCTGTTCCCGCTTCACTCGCCGTTACTAGGGGAATCCTTGTTAGTTTCTTTTCCTCCGCTTAT
>HH1STK304H5NFA	OTU523|2
TTTGAGCTGCATTCCCAAACAACTCGACTCTTCGAGAGCGCATCACATAGCACCGGGGATCCGTGTCAAAGACGGGATTCTCACCCTCTACGACGCCCTGTTCCAAGGGACTTGTACACGGTCCGGCACGGAAGACGCTTCTCCAGAATACAACTCGGACGGCAGAGCCGCCAGATTTCAAATTTGAGCTTTTCCCGCTTCACTCGCAGTTACTAGGGGAATCCTTGTTAGTTTCTTTTCCTCCGCTTAT
>HH1STK304JGZOL	OTU524|2
CCATTTTGAGCTGCATTCCCAAACAACTCGACTCGTCGAAGGAGTTTCACATGGACGCCACTGTCGGTTCAAGACGGGACTCTCACCCTCTATGACTTTCTGTTCCAAGAAAATTAAACCGCAGCGTTGCCCGAAACATCCTCTACAAATTACAACTCGGACCTGAAAGGCCAGATTTCAAATTTGAGCTGTTGCCGCTTCACTCGCCGTTACTGAGGCAATCCCTGTTGGTTCCTTTTCCTCCGCTTAT
>HH1STK304IH7LQ	OTU525|2
TACCTCCCATTTAGAGCAGCATTCCCAAACTACTCGACTCGTTGAAGGAGTTTAACACAGGTTTGGTATCCAACCAGACGGGGCTCTCACCCTCTGTGGCGTCCCGTTCCAGGGAACTCGGAAGGTACCGCACCATAAACATCCTCTACAAATTACAACTCGGGCCGAAGCCAGATTTCAAATTTGAGCTGTTGCCGCTTCACTCGCCGTTACTAAGGCAATCCCTGTTGGTTTCTTTTCCTCCGCTTAT
>HH1STK304IDHWM	OTU526|2
TCCCATTTAGAGCAGCATTCCCAAACTACTCGACTCGTCGAAGGAGCTATATAGAGGCTCGGTGTCCAACCGTACGGGGGCTCTCACCCTCTCTGGCGTCCCGTTCCAGGGAACTCAGAAGGCACCTAACCAAAAGCATCCTCTACAAATTACAACTCGGACCGCTAGGGCCAGATTTCAAATTTGAGCTGTTGCCGCTTCACTCGCCGTTACTAGGGCAATCCCTGTTGGTTTCTTTTCCTCCGCTTAT
>HH1STK304JACJP	OTU527|2
TACCTCCAATTTTGGGCTGCATTCCCAAACAACCCGACTCGTGGAAAGCACCTCGTGGTGCGACCGAATAGGAGCTGACGGGGTTCTCACCCTCTTTGACGCCGCCTTCCAGCGGACTTGAGCTCCCATGATCGCAGAGGGCACTTCTGTAGACTACAATTCTCCAAAAGGGAGATTTTCAAGTTGGGCTTTTCCCGGTTCGCTCGCCGTTACTAGGGGAATCCTGGTTGGTTTCTTTTCCTCCGCTTAT
>HH1STK304IQ9CA	OTU528|2
CTCTTTGAGCTTCAGTCCCAAGAAGCTCGACTCTATGGAAGCTATAATTGGTTTCGGCCTTTCGTCAACTACGGGGATGGTACCCTCTTTGTCTACCCGTCAAAGGGATAATTATACGATCAGCCTTGCCTTTATGACTTCTCGAGATTACAATTCGCCGTCCAAAGAACGGAGATTTTAACTTTGGGCTGCTGCCTGTTCAGTCGCCCCTACTAAGGCAATCTTTGTTAATTTCTTTTCCTCCGCTTAT
>HH1STK304IHM0Q	OTU529|2
TAGAGTTGCAATCCCAAACAACTCGACTCGTAGAAAGCATGTCGTACGCTGCGAACTCCCAGTCAAAGACGGGATTCTCACCCTCTATGATACCTTACTCCAAAAGATTTATACCGGGGTCACAGCTGACATGCCATCTCTAGACTACAACTCGGAGTACCGCTTGGCACACCGATTTTCAGTTTGAGCTCTTCCCGCTTCACTCGCCGTTACTGGGGGAATCCTTGTTAGTTTCTTTTCCTCCGCTTAT
>HH1STK304H080C	OTU530|2
ATTTTGAGCTGCATTCCCAAACAACTCGACTCGTCGAAGGAGTTTCACATGGACGCGGCAATCGGTTCTAGACGGGACTCTCACCCTCTATGACATTCTGTTCCAAGAAATTTAAACCAAAGCCTTGCCCGAAACATCCTCTACAAATTACAACTCGGACCCGTGAAGGCCAGACTTCAAATTTGGGCTTGTTACCGCTTCACTCGCCGTTACTAGGGTAATCCCTGTTGGTTTCTTTTCCTCCGCTTAT
>HH1STK304H815B	OTU531|2
CCCGATTGGAACTTCAATCCCAAGAAGTTCGACTCTATGAAGACGCGAGTGCTACTCAGGCCTGGCCGACTACGGGGTTTTCACCCTCTTTGACCTCCCATTCCATGGAAGTTATGCCAGGACTAATCACAAACGCGTCTCTGCAGATTACAACTCGCAAGCCAGAAGCTAGCGATTTTAATGCTGGGCTGTTGCCTGTTCAGTCGCCCCTACTAAGGCAATCTCTGTTGATTTCTTTTCCTCCGCTTAT
>HH1STK304IGMZC	OTU532|2
CTGCATTCCCAAACAACTCGACTCGTCGAGAGCGCATCACAAAAGCCCTGGTAGTCCGTGTCAGAGACGGGATTCTCACCCTCTATGACGCTCCGTTCCAGGAGACTTGTACACGGTCCAGCGCGGAAAACGCTTCTCTAGATTACAACTCGGACGACCACGAGGACCGCCAGATTCAAAATTTGAGCTCTTCCCGCTTCACTCGCAGTTACTAGGGGGAATCCTTGTTAGTTTCTTTTCCTCCGCTTAT
>HH1STK304JAYKI	OTU533|2
ATTTGAGCTGCATTCCCAAACAACTCGACTCATCGAAAGTGTATCACAAAGCATTGAAGGGCGTGTCATGAACGGGGTTATCACCCTCTATGACGCTGCGTTCCAACAGACTCATACACGCTTCAACGCGGAAAACACTTCTCGAGACTACAACTCGGACAGCGAAGCTGCCAGATTTTAAAGTTGAGCTTTTCCAACTTCACTCGCCGTTACTAGGGGAATCCTTGTTAGTTTCTTTTCCTCCGCTTAT
>HH1STK304IVN4N	OTU534|2
TATTTACCTCCCATTTTGGTCTGCATTCCCAAACAAACCGACTCTTTGAAAACGTATCACAAAGCCTTCCGATAGGTCAGAGACGGGATTTTCACCCTCTATGATGTCTTGTTCCAAAGAACTTGTACCTACCATCCAACAAAAAACGTCTCCCTAAACTACAATTCCCTAAGGATTTCAAATTTGAGCTGTTCCCGCTTCACTCGCCGTTACTAGGGGAATCCTTGTTAGTTTCTTTTCCTCCGCTTAT
>HH1STK304INT0H	OTU535|2
ATTTTGAGCTGCATTCCCAAACAACTCGACTCGTCGAAGGAGCTTCACATGAGCTTAGGCACCCAGTCACATACGGGATTCTCACCCTCTATGACGTCCTGTTCCAAGGAACTTAGACCGGACCATGCTCGAAGCGTCCTCTACAAATTACAACTCGGACCAGAAGGCCAGATTTTAAAATTTGAGCTGTTGCCGCTTCACTCGCCGTTACTAAGGCAATCCCTGTTTGGTTTTCTTTTCCTCCGCTTAT
>HH1STK304JOKQG	OTU536|2
CTTAGGTATGTACTCCCAAACATACCGACTCTAAGAAAAGGCACAGTGAGCAAGACACCAATAGAAGTACGGGGCTGTCACCCTCTGTGGCGGTGCGTTCCAACACACTTTCTCCTATGGATCCTACCGTGTACCAATCCAAACACTACAATTCGGACGCAGTAAACCACGCCAGATTAGGGTATGAGCTTTTCCCGTTTCACTCGCAGTTACTAAGGGAATCCTAGTTAGTTTCTTTTCCTCCCCTTAT
>HH1STK304JES4W	OTU537|2
ACCCATTTTGACCTGCATTCCCAAACAAGTCGACTCGTCGAAGGAGTTTTACACAGGTCCTACGGCCGGTCAAGACGGGACTCTCACCCTCTATGACATTCTGTTCCAAGAAATTTATCCGGCCGCGGTGCCCAAAACATCCTCTACAAATTACAACTCGGACCTGACGGCCAGATTTCAAATTTGAGCTGTTGCCGCTTCACTCGCCGTTACTGAGGCAATCCCTGTTGGTTTCTTTTCCTCCGCTTAT
>HH1STK304IF6UT	OTU538|2
TTGGTCTGCATTCCCAAACAAACCGACTCTTCGAGTACGTATCACATAGTAGCAGACACTTGGTCATGGACGGGATTCTCACCCTCTATGATGTCTCGTTCCAAAGAACTTGTACCAAGGCTGCCACCGAAAACGCATCTCTAAACTACAATTCGCAGCCGTTTCCAGCTGAGATTTCAAAATTTGAGCTGTTCCCGCTTCACTCGCCGTTACTAGGGGAATCATTGTTGTTTTCTTTTCCTCCGCTTAT
>HH1STK304IPR70	OTU539|2
GGGCTGCATTCCCAAACAACCCGACTCTTAGAAAGCGTATCACATAGCAGCATGCGCCAGGTCAAAGACGGGATTCTCACCCTCTATGATACCCTGTTCCAAAGGATTTATACCCGGCCTGCCGCCGAAAACGCTTCTTTAGACTACAATGCGGACGGGGGGAACCCCGCCAGTCTTTTAAATTTGAGCTCTTCCCGCTTCGCTCGCCGTTACTAGGGGAATCCTTGTTAGTTTCTTTTCCTCCGCTTAT
>HH1STK304I57SN	OTU540|2
CTTTGGGCTGCACTTTCAAGCAACCCGACTCCAAGGAGGCTCATACCGCTACGGACCCCATCCGCACAGGCCTTGCACCTTCTGCGGGATCCCCGGTCAAGAGGAATTAGGAATGGCGACCGCAACGGACGTGCTCTCCTACACACCACAGTTCCTAACGGCGCGACGCCAAAGGATTCGGTGCTGGGCTCTTCCCTATTCACTCGCCGTTACTAAGGGAATCCTTGTTAGTTTCTTTTCCTCCGCCTAT
>HH1STK304I251V	OTU541|2
TGCTTAGGGCTGCATTCCCAAACAACCCGACTCGCCGAGGGCGCTCCGTGGGGCGACGGGACTCGGGGCCAACGGGGTTCTCACCCTCTCTGACGCCCCTTTCAAGGGGACTTGGGCCCGAGCCGCCGCAGGAGACGCCTCTATAGACTACAATTCGCTGGCCGAGGGCCAGAGATTTTCAGCTTGGGCTCTTCCCGGTTCACTCGCCGTTACTAGGGGAATCCTGGTTAGTTTCTTTTCCTCCGCTTAT
>HH1STK304IYF65	OTU542|2
TAGAGCTGCAATCCCAAGCAACTCGACTCTTTGAACACGCATCGTACGCAATGAGCTCCGAGTCAAAGACGGGGTTCTCACCCTCTATGACACCTTGTTTCAAAAGATTTATACCCGGTTCATCGCTGATGGCGCGTCTATAGACTACAATTCGAGGCCCCGCATGGAGCTCCGATTTTCAGTTTGAGCTTTGCCCGCTTCACTCGCCGTTACTGAGGGCATCCTTGTTAGTTTCTTTTCCTCCGCTTAT
>HH1STK304H6917	OTU543|2
TTGAGCTGCATTCCCAAACAACCCGACTCTTCGAGGTGTCGACACAAGGACGAAGGCTCCGAGCCACAGACGGGGTTCTCACCCTCCATGACCTCCTGTTCCAAGGAAATTGGGCCCGGACAACGTCGGTCGATGCCTCTTCAGCTTACAACTCTGAAGGGAGACCCCCATCAGATTTCAAACTTGAGCTTTTCCCGCTTCATTCGCCACTACTAGGGGAATCCCTGTTGGTTTCTGTTCCTCGCCTTAT
>HH1STK304I7VB2	OTU544|2
CATTTTGAGCAGCATTCCTAAACTACTCGAACTCGTCGAAGGAGCTTTACAGAGGCTCGGTGTCCGACCAGACGGGGCTCTCACCCTCTATGGCGTCCCGTTCCAGGGAACTCGGAAGGTCACCTCGCCAAAAGCATCCTCTACAAATTACAACTCGGACCCAAGGGCCAGATTTCAAATTTGAGCTGTTGCCGCTTCACTCGCCGTTACTGGGGCAATCCCTGTTGGTTTTCTTTTTCCTTCCGCTTAT
>HH1STK304IKOKO	OTU545|2
TGAGCTGCATTCCCAAACAACTCGACTCTTTGAGAGCATATCACAATGCACTGGTAGTCCATGTCAAAGACGGGATTCTCACCCTCTACGACGCTCCGTTCCAGGAGACTTATACATGGTCCAGCACGGATAACACTTCTCTAGTTTACAACTCGGACAGCCAGAGACCGCCAGATTTTAAATTTGAGCTTTTCCCGCTTCACTCGCAGTTACTAGGGGAATCCTTGTTAGTTTCTTTTCCTCCGCTTAT
>HH1STK304IBPM7	OTU546|2
TGCTTTGGGCTGCATTCCCAAACAACCCGACTCTACGAGCGCGCCTCGTGGAGTGGCTGAAGGACCGGCCGACGGGGTTCTCACCCTCTCTGACGTCCCCTTCCAGGGAACTTGGGCCGGACTCGCCACAGAGGACGCGTCTGGAGACTACAATTCGCCAGCCGAAGGCTGGAGATTTACAAGTTGGGCTATTCCCGGTTCACTCGCCGTTACTAGGGGAATCCTGGTTAGTTTCTTTTCCTCCGCTTAT
>HH1STK304HY590	OTU547|2
TGAGCTGCATTCCCAAACAACTCGACTCGTCGAAGGAGCTTCACATGAGCTTAAGCACCCAGTCACATACGGGATTCTCACCCTCTATGACGTCCTGTTCCAAGGAACTTAGACCGGACCATGCTCGAAGCATCCTCTACAAATTACAACTCGGACCAGAAGGCCAGATTTTCAAATTTTGAGCTGTTTGCCGCTTCACTCGCCGTTACTAAGGCAATCCCTGTTTGGTTTTCTTTTTCCTCCGCTTTAT
>HH1STK304ILPSE	OTU548|2
AGCTGCATTCCCAAACAACTCGACTCGTCGACATGATTCAATCGATCGATGCATTGATACTCAAACGGGATTGTCACCCTCCGTGATACTTCATTCCAGAAGACTTGCGCATCAACACATCAATCATGATTCATGTCTCTAAACTACAATTCAAAAAGTAATGAATACTTTCAGATTTAAAATTTGGGCTGTTCCCGCTTCACTCGCCGTTACTGAGGGAATCCTTGTTAGTTTCTTTTCCTCCGCTTAT
>HH1STK304I1BFY	OTU549|2
TTTGGTCTGCATTCCCAAACAAACCGACTCTTGGAAAACGTATCACATAGAACCAAGCTCTGAGTCAAAGACGGGATTTTCACCCTCTGTGATGTCATGTTCCAATGAACTTGTACTCAGAACCGGCCCAGAAAACGTTTCTCTAAACTACAATTCGTACTGGAAGCCAGTAAGATTTCAAATTTGAGCTGTTCCCGCTTCACTCGCCGTTACTAGGGGAATCCTTGTTAGTTTCTTTTCCTCCGCTTAT
>HH1STK304ICV2P	OTU550|2
TCCTAATTAGGGCAGCATTCCCAAACTACCCGACTCTTAGAAAACCCTCGTACGCATTACTATACCCAAAGACGGGACTATCACCCTCTATGGTACCCTTTTCCAAGGGACTTATGGTTCAGTAATTGCTTCCGAGAATCCCTATAGATTACAATTCTTCACCTTACGGTTTAGATTTACATCTTGGGCTGTTACCTCTTCACTCGCCGCTACTGAGGTAATCCTTGTTAGTTTCTTTTCCTCCGCTTAT
>HH1STK304JB56B	OTU551|2
TGAGCTGCATTCCCAAACAACTCGACTCGTTGAAAACGTATCACATAGCACTGGTGGTTCATGTCAAGGACGGGATTCTCACCCTCTATGACGCCCTGTTCCAAGGGACTTGTACATGAGCCAGCGCGGAAAACGTTTCTATAGATTACAACTCGGATGACCTGAGGCCACCAGATTTCAAATTTGAGCTCTTCCCGCTTCACTCGCCGTTACTAGGGGAATCCTTGTTAGTTTCTTTTCCTCCGCTTAT
>HH1STK304IS2WY	OTU552|2
TCTTGGTCTGCATTCCCAAACAAACCGACTCTTCGAAAGCATATCACAGAGCAACGGTCACTGAGTCAAAGACGGGATTCTCACCCTCTATGATACCCTGTTCCAAAGGATTTATACCCAGGCCGTCACAGAAAATGCTTCTATAAACTACAACTCGGGTAGGAAGCCTACCAGATTTTAAATTTGAGCTTTTCCCGCTTCACTCGCCGTTACTAGGGGAATCCTTGTTAGTTTCTTTTCCTCCGCTTAT
>HH1STK304IX81X	OTU553|2
TTTAGAGCTATATTCCCAAACAACTCGACTCGTCGAAAGAGCTTTATATAGGCGAAGGCAACCAGTCATATATAGGATTCTTACCCTCTATAACGTTCTATTCCAAGGAACTTAGACCGGAGTTACACCCGAAGTATCTTCTATAAATTATAACTCGGACCCTAAAAGGGCCAGATTTCAAATTTAAGCTATTACCGCTTTACTCGCCATTACTAAGGTAATCCCTATTGGTTTCTTTTCCTTCGCTTAT
>HH1STK304ITT88	OTU554|2
CCACCCATTTTGGACAGCATTCCCAAGCTATCCGACTCTTCGAAGACGACACGTAAAGAGGCAAACGTTGGACCACACGGGATTCTCACCCTCTGTGATGCTCCGTTCCAGGAGACTTGGACCCACGCCGCCTCAGTAATCGCTTCTCTAAACCACAATTCGCCCCGAAGGGAGATTTAAAAATTGAGCTCTTCCCGCTTCGCTCGCCGCTACTAGGGGAATCCTTGTTAGTTTCTTTTCCTCCGCTTAT
>HH1STK304JPHEY	OTU555|2
CTGCATTCCCAAACAACTCGACTCGTAGAGCGTGTATCACAGAGCACTGGTGGTCGTATCAAGCACGGGATTGTCACCCTCTTTGATACCCTGTTCCAAGGGACTTAGATACGGTCCAGCACGGAAAACACGTCTATAGATTACAACTCGGACTATCGAAGACAGCCAGATTACAAATTTGAGCTTTTCCCGGTTCACTCGCCGTTACTAAGGGGAATCCTTGTTAGTTTTCTTTTTCCTTCCGCTTATT
>HH1STK304IQYQH	OTU556|2
CCATTTTTGAGCAGCATTCCCAAACTACTCGACTCGTCGAAGGAGCTTTTACAGAGGCTCGGTGTCCGACCAGACGGGGCTCTCACCCTCTATGGCGTCCCGTTCCAGGGAACTCGGAAGGCACCTCGCCAAAAGCATCCTCTGCAAATTACAACTCGGACCCGGAGGCCAGATTTCAAATTTGAGCTGTTGCCGCTTCACTCGCCGTTACTAGGGCAATCCCTGTTGGTTTCTTTTTCCTTCCGCTTAT
>HH1STK304I6APR	OTU557|2
TTTAGGCAGCAATCCCAAACTACCTGACTCTTGGAAAACGTATCACATAGGCACGAGCATTGGGTCATAAACGGGATTCTCACCCTCTATGATGCCTCTTTCCAAAGGACTTATACCCAAGTCGCACCCGAAAACGTTTCTCTAAACTACAATTCGCACAGGCAAGCCCGTGAGATTTCAAATTTGAGCTCATCCCGCTTCACTCGCCGTTACTAGGGGAATCCTTGTTAGTTTCTTTTCCTCCGCTTAT
>HH1STK304IG14P	OTU558|2
ATTTTGAGCTGCATTCCCAAACAACTCGACTCTTTGAAGACGCTATACACAGCCCCCATTCCGCTGCCACACACGGGATTCTCACCCTCTGTGACGTCCTGTTCCAAGGAACTTGGGCAGCGTGGGAAGCCAAAGCTGTCTCTCGAAATTACAACTCGGACTGCATGACAGCCAGATTTCAAATTTGAGCTTTTCCCGCTTCATTCGCCATTACTAGGGGAATCCCTGTTGGTTTCTTTCCTGCGCTTAT
>HH1STK304IZ0VR	OTU559|2
TGCTATGGGCTGCATTCCCAAACAACCCGACTCGGCGAAAGCACCTCGTGGAGCGGCTGGGGCCGGGGCCGACGGGGTTCTCACCCTCTCTGGCGCCCCCTCCCAGGGGACTTGGGCTCGGCCTGCCGCAGAGGACGCTTCTCTAGACTACAATTCGCCGGCTGGAAGCCGGTGATTTTCAAGCTGGGCTTTTCCCGGTTCGCTCGCCGCTACTAGGGGAATCCTGGTTAGTTTCTTTTCCTCCGCTTAT
>HH1STK304H0RUH	OTU560|2
ATTTTGAGCTGCATTCCCAAACAACTCGACTCGTCGAAGGAGTTTCACATGGACGTGGTCATCGGTGACGTACGGGATTCTCACCCTCTATGACGCCCTGTTCCAAGGAACTTACACCTAGACCGTACCCGAAACATCCTCTACAAATTACAACTCGGACCCTGAAAGAGCCAGATTTCAAATTTGAGCTGTTGCCGCTTCACTCGCCGTTACTGAGGCAATCCCTGTTGGTTTCTTTTCCTCCGCTTAT
>HH1STK304IX0MF	OTU561|2
ATTTACCACCCGCTTTGGGCTGCATTCCCAAGCAACCCGACTCTTAGAAAGAGCCTCGTGAAACAGCTAAGCGAAAGCCGACGGGGTTCTCACCCTCTCTGACGCCCCTTTCCAGGGGACTTGAGCTTTGCACGCTGCAGAGGCATCCTCTATAGACTACAATTCTCCAAGGGAGATTTTCAGTTGGGCTTTGCGCGGTTCGCTCGCCGTTACTAAGCGCATCCTGGTTAGTTTCTTTTCCACTGCTTAT
>HH1STK304H8CUM	OTU562|2
GTTTGAGCTGCATTCCCAAACAACTCGACTCGTCGAGGGAGCACCACATGGCTAGGCCGGGCCGCCGGGTACGGGGCTCTCACCCTCTAAGGCGTCCTGTTCCAAGGAACTTGGGCGGCCGGCCTCGCCGGAGCATCCTCTCCAGATTACAACTCGGGCGCCGAAAGACACCGGATTTCAAATCTGAGCTTTTGCCGCTTCACTCGCCGCTACTGAGGCAATCCCTGTTGGTTTCTTTTCCTCCGCTTAT
>HH1STK304I6FQT	OTU563|2
TTTTGGACAGCAATCCCAAACTATCCGACTCTTTGAAAACGTATCACATAGGATCGGGCACTGGGCCAAAGACGGGATTCTCACCCTCTCTGATGCCGCATTCCAACGGACTTGTGCCCGGGCCGACCCCGAAAACGTTTCTAGAAACTACAATTCGCACGGCAAAGCCGCGAGATTCCAAAATTGAGCTCTTCCCGCTTCACTCGCCGTTACTAGGGGAATCCCTGTTGGTTTCTTTTCCTCCGCTTAT
>HH1STK304JN9IR	OTU564|2
TTTGAGCTGCATTCCCAAACAACTCGACTCGTCGAAAGAGCTTCACATGAGCATAGGTATCCAGTCACATACGGGATTCTCACCCTCTATGACGTCCTGTTCCAAGGAACTTAGACCGGAACCACAACCCGAAGCATCTTCTACAAATTACAATTCGGACTCTAAAAGAGCCAGATTTCAAATTTGAGCTTTTACCGCTTCACTCGCCGTTACTGAGGTAATCCCTGTTGGTTTCTTTTCCTCCGCTTAT
>HH1STK304H73S8	OTU565|2
TAGAGCTGCATTCCCAAACAACTCGACTCGTCGAAAGGTGAACTTAGTAGCTTAGTTTCTGATAATCACGGGATTCTCACCCTCTATGATGTCCGATTCCAAAGAACTTAAATCAGATATTTCAGCCATTCAACCTTCTACAGATTACAATTCGCTTTTCTGTAAGAAAAAGAGATTTCAAATCTGAGCTTTTGCCGCTTCACTCGCCGTTACTAAGGCAATCCCTGTTGGTTTCTTTTCCTCCGCTTAT
>HH1STK304IYGDG	OTU566|2
TGCTTTGGGCTGCATTCCCAAACAACCCGACTCTGCGAGAGCGCTCCGTGAAGCTGTGGGGACCGGTTCCGACGGGGTTCTCACCCTCTGTGACGTCCCTTTCCAGGGAACTTGGGACCGGCCCACTGCAGGAGGCGCTTCTGTAGACCACAATTCGCGTACCAAAGGCACGAGATTATCGGCTTGGGCTTTTCCCGGTTCACTCGCCGTTACTAAGGGAATCCTGGTTAGTTTCTTTTCCTCCGCTTAT
>HH1STK304JK1DZ	OTU567|2
AGCTGCATTCTCAAACAACTCGACTCGTCGAGAGCGCATCACATAGCACTGGGAGTCCGTGTCAAAGACGGGATTGTCACCCTCTACGACGTTCCATTCCAGGAAACTTATACACGGTCCAGCGCGGAAGACGCTTCTCTAGATTACAACTCGGACGGCCGTAAAGACCGCCAGATTCAAAATTTGAGCTTTTCCCGGTTCACTCGCAGTTACTAGGGGAATCCTTGTTAGTTTCTTTTCCTCCGCTTAT
>HH1STK304JFKH7	OTU568|2
GATTGGGGCTTGCATTCCCAAACAACCCGACTCGCAGACAGCGCCTCGTGGTGCGGCAGGGTCCAGTCACGACGGGGCTCTCACCCTCTCCGGCGCCCCCTTCCAGGGGACTTGGGCCTGGTCCGCCGCTGAGGACGCTTCTCCAGACTACAATTCGAACGCCGCGGGCGCCCGATTCTCAAGCTGGGCATTTCCCGGTTCGCTCGCCGTTACTAGGGGAATCCTTGTAAGCTTCTTTTCCTCCGCTTAT
>HH1STK304JHHXG	OTU569|2
ATTTTGAGCAGCATTCCCAAACTACTCGACTCGTCGAAGGAGCTTTACAGAGGCTCGGTGTCCGACCAGACGGGGGCTCTCACCCCTCTATGGCGTCCCCGTTCCAGGGAACTCGGAAGGCACCTCGCCAAAAGCATCCTCTACAAATTACAACTCGGACCCAAGGGCCAGATTTCAAAATTTTGAGCTGTTGCCGCTTCACTCGCCGTTACTGGGGGCAATCCCTGTTGGTTTCTTTTCCTCCGCTTAT
>HH1STK304JRBBS	OTU570|2
CCAGATTAGGGCTTGCAATTCAAAACAACCCGACTCTTAGAATGGAGCTCGTTAAGCAATGGCACCACATACGGGGCTGTCACCCTCTCTGGCGGCCCGTTCTAAGGCACTTCTGCGCCACTGCTAGGTGAGCTACCACCCTCTAGATTACAATTCGTCACCCGAAGGGTGAAGATTTCCAGTTTGGGCTTTTGCCGCTTCACTCGCCGTTACTGAGGCAATCTTAGTTAATTTCTTTTCCTCCGCTTAT
>HH1STK304IQ6T5	OTU571|2
ACTTTTGTAGCAGCATTCCCAAACTAACTCGACTCGTCGAAGGAGGCTTTACAGAGGCTCGGTGTCCGACCAGACGGGGCGTCTCACCCTCCTATGGCGTCCCGTTCCAGGGAACTCGGAAGGCACCTCGCCAAAAGCATCCTCTACAAATTACAACTCGGACCCGGAGGCCAGATTTCAAATTTGAGCTGTTGCCGCTTCACTCGCCGTTACTGGGGCAATCCCTGTTGGTTTCTTTTCCTCCGCTTAT
>HH1STK304JJ7FM	OTU572|2
TTTGGTCTGCATTCCCAAACAAACCGACTCGTCGAAAGTGTATCACATAGCAGGAAGCTCCGGATCAAAGACGGGATTCTCACCCTCTATGATGCCCAGTTCCAGAGGACTTGTACCCGGGCGCCCGCCGAAAACACTTCTCTAGCTTACAACTCGGACGTCGGAAGACGCCAGATTCCAAATTTGAGCTGTTCCCGCTTCACTCGCCGTTACTAGGGGAATCCTTGTTAGTTTCTTTTCCTCCGCTTAT
>HH1STK304JBRV1	OTU573|2
AATCTCAAACTTACGCTACTCGAAAGGTGTACAATGTACAGCACAGAACTATTCGTGATTATAGGACTAGCACCTTCTATGGTTAAAGCCCTGATCAAAGGAACTCACACGAATAGGCACCATACAGTAGTCACCCCAAATGCTACAATGCATGTCAAAAGTAAATTTAACACGCTTCAGCAATGAGCTTTTGCCGGTTCATTCGCCGTTACTAAGGCAATCTCAGTTGATTACTTTTCCTTTTGCTTAT
>HH1STK304IZWJT	OTU574|2
CCCATTTAGAGCTGCATTCCCAAACAACTCGACTCATTGAAGGTACTTCACATAGGATTGGTATCTAATCACATACGGGATTTTCACCCTCTATGATATCCTGTTCCAAGGAATTTAGACCAGACCGCACCTGAAGCATCCTCTGCAAATTACAACTCAGACTCTTAAAGCCGGATTTCAAATTTGAGCTATTGCCGCTTCACTCGCCGTTACTGAGGCAATCCCTGTTGGTTTCTTTTCCTCCGCTTAT
>HH1STK304IJV49	OTU575|2
TTTTTGAGCTGCATTCCCAAACAACTCGACTCGTCGAAGGAGTTTCACATGAACTTAGGCACCCAGTCGCATACGGGATTCTCACCCTCTATGACGTTCCTGTTCCAAGGAACTTAGACCGGACCACGTTCGAAACATCCTACTACAAATTACAACTCGGACCGTGAGGCCAGATTTCAAATTTTGAGCTGTTACCGCTTCACTCGCCGTTACTGAGGTAATCCCTGTTGGTTTCTTTTCCTCCGCTTAT
>HH1STK304JKDM6	OTU576|2
CCATTTTGAGCAGCATTCCCAAACTACTCGAACTCGTCGAAGGAGCTTTACAGAGGCTCGGTGTCCGACCAGACGGGGGCTCTCACCCTCTATGGCGTCCCGATCCAGGGAACTCGGAAGGCACCTCGCCAAAAGCATCCTCTACAAATTACAACTCGGACCCAAGGGCCAGATTTCAAATTTTGAGCTGTTGCCGCTTCACTCGCCGTTACTGGGGGCAATCCCTGTTGGTTTCTTTTCCTCCGCTTAT
>HH1STK304JPL5P	OTU577|2
TTTGAGCTGCGTTCCCAAGCAACCCGACTCCGAGACCAATGCATCTTCGAGTGGCACCAACTGAACAGGTCTTACACCTTCTGTGGAATCCCGATCATGGGAAACTTCAGCCGACACCAAACAGAGAGAATACACCGACCTATACGCTACAGTTCGCCACGCACGAAGCGAGGAGATTAAGCGTTGGACTGTTCCCAGTTCACTCGCCGTTACTGCGGGAATCCCTGTTGGTTTCTCTTCCTCCGCTTAT
>HH1STK304IF3WA	OTU578|2
GAGCTGCATCCCCAAACAACTCGACTCTTTGAGAGCGCACCCAAAGCCCTGGTAGTCCATGTCAAAGACGGGATTCTCACCCTCTATGATGCTCCATTCCAGGAGACTTGTACACGGTCCAGCGCGGGTAACACTTCTCTAGATTACAACTCGGACAGCCAGAACAACTGTCAGATTTTAAATTTGAGCTTTTCCCGCTTCACTCGCAGTTACTAGGGGAATCCTTGTTAGTCTCTTTTCCTCCGCTTAT
>HH1STK304IHY4U	OTU579|2
TACCACCCATTTTGGTCTGCATTCCCAAACAAACCGACTCTTGGAAAACGTATCACAAAGCCTTAAGATAGGTCAAAGACGGGATTTTCACCCTCTGTGATGTCATGTTCCAATGAACTTGTACCTATCCGCCAGCAGAAAACGCTTCCCTAAACTACAATTCGCCCGAAGGAGATTTCAAATTTGAGCTGTTCCCGCTTCACTCGCCGTTACTAGGGGAATCCTTGTTAGTTTCTTTTCCTCCGCTTAT
>HH1STK304H07IX	OTU580|2
ATTTGAGCTGCATTCCCAAACAACTCGACTCTTCGAAAGTATATCACAAAGCATTGGGCATCCGCACCAGATACGGGGTTCTCACCACTATGACGCTGTATTCCAACAGACTTGTGTGCGGTCCAACGCGGAAAATACTTCTCGAGATTACAACTCGGTTACTGAAAGTAACAGATTACAAATTTGAGCTCTTCCCGCTTCACTCGCCGTTACTAGGGGAATCCTTGTTAGTTTCTTTTCCTCCGCTTAT
>HH1STK304JNAIF	OTU581|2
GTCTGCAATCCCAAGCAAACCGACTCTTTGAAAACGTATCACACAGAGGCGGGCTCCTAGGTCAAAGACGGGATTCTCACCCTCTATGATGCCCAATTCCAAAGGACTTATACCCGGGCAACCTCAAGAAAACGTTTCTATAAATTACAATTCGAGGATAGCAATGATCTCTCGATTTTAAATTTGAGCTTTTCCCGCTTCACTCGCCGTTACTAGGGGAATCCTTGTTAGTTTCTTTTCCTCCGCTTAT
>HH1STK304I2A4G	OTU582|2
CATTTTGGGCTGCAGTCCCAAACAACCCGACTCATTGTAGCCTTCCATACAGCGCGAACGACACCATGTACGGGGTTGTCACCCTCTATGGCACTCCTTTCCAGGAGTTTGTGCGTCGTTCTCACCTTCTGGACTGCACTTCAGATTACAATTCGATAGTGTTATCCACTGTCGATTCTCAACTTGAGCTGTTGCCTCTTCACTCGCCGCTACTGGGGCAATCTTTGTTAATTTCTTTTCCTCCGCTTAT
