# Supplementary material for: Analyses of Sporocarps, Morphotyped Ectomycorrhizae, Environmental ITS and LSU Sequences Identify Common Genera that Occur at a Periglacial Site
Source: J Fungi (Basel). 2015 May 25;1(1):76–93. doi: 10.3390/jof1010076 (PMC5770010; doi:10.3390/jof1010076)
Supplement: Supplementary File 1 [file jof-01-00076-s001.zip › jof-01-00076-supplementary files/Supplemental Table S1.txt]

OTU_ID	Kingdom	k_sup	Phylum	p-sup	Class	c_sup	Order	o_sup	Family	f_sup	Genus	g_sup	Species	s_sup	Ecology
MYC2004_gi|28274666|gb|AY187606.1|	k__Fungi	100	p__Basidiomycota	100	c__Agaricomycetes	100	o__Agaricales	100	f__Cortinariaceae	100	g__Cortinarius	100	s__Cortinarius_decipiens	88	ECM
MYC2004_gi|28274665|gb|AY187605.1|	k__Fungi	100	p__Basidiomycota	100	c__Agaricomycetes	100	o__Agaricales	100	f__Cortinariaceae	100	g__Cortinarius	100	s__Cortinarius_decipiens	80	ECM
MYC2004_gi|28274664|gb|AY187604.1|	k__Fungi	100	p__Basidiomycota	94	c__Agaricomycetes	94	o__Agaricales	94	f__Cortinariaceae	94	g__Cortinarius	94	s__Cortinarius_sp_DB_2012c	32	ECM
MYC2004_gi|28274663|gb|AY187603.1|	k__Fungi	100	p__Basidiomycota	97	c__Agaricomycetes	97	o__Agaricales	97	f__Cortinariaceae	97	g__Cortinarius	97	s__Cortinarius_sp_DB_2012c	26	ECM
MYC2004_gi|28274658|gb|AY187598.1|	k__Fungi	100	p__Ascomycota	89	c__Eurotiomycetes	23	o__Chaetothyriales	23	f__Herpotrichiellaceae	23	g__Exophiala	22	s__Exophiala_salmonis	22	OTHER
MYC2004_gi|28274656|gb|AY187596.1|	k__Fungi	100	p__Ascomycota	88	c__Eurotiomycetes	24	o__Chaetothyriales	22	f__Herpotrichiellaceae	22	g__Exophiala	21	s__Exophiala_salmonis	21	OTHER
MYC2004_gi|28275327|gb|AY187607.2|	k__Fungi	100	p__Basidiomycota	100	c__Agaricomycetes	100	o__Agaricales	100	f__Inocybaceae	100	g__Inocybe	100	s__Inocybe_impexa	72	ECM
MYC2004_gi|28274662|gb|AY187602.1|	k__Fungi	100	p__Basidiomycota	100	c__Agaricomycetes	100	o__Agaricales	100	f__Inocybaceae	100	g__Inocybe	100	s__Inocybe_impexa	21	ECM
MYC2004_gi|28275328|gb|AY187616.2|	k__Fungi	100	p__Basidiomycota	100	c__Agaricomycetes	100	o__Agaricales	100	f__Hydnangiaceae	96	g__Laccaria	61	s__Laccaria_sp_AW_2012c	41	ECM
MYC2004_gi|28274669|gb|AY187609.1|	k__Fungi	100	p__Ascomycota	100	c__Pezizomycetes	100	o__Pezizales	100	f__Pezizaceae	100	g__Peziza	94	s__Peziza_badia	77	ECM
MYC2004_gi|28274660|gb|AY187600.1|	k__Fungi	100	p__Ascomycota	100	c__Pezizomycetes	99	o__Pezizales	99	f__Pezizaceae	99	g__Peziza	89	s__Peziza_cf_badia_RH1268	46	ECM
MYC2004_gi|28274672|gb|AY187612.1|	k__Fungi	100	p__Ascomycota	85	c__Sordariomycetes	57	o__Sordariales	18	f__Lasiosphaeriaceae	10	g__Podospora	8	s__Podospora_glutinans	8	OTHER
MYC2004_gi|28274659|gb|AY187599.1|	k__Fungi	100	p__Basidiomycota	100	c__Agaricomycetes	100	o__Russulales	100	f__Russulaceae	100	g__Russula	100	s__Russula_emetica	88	ECM
MYC2004_gi|28274670|gb|AY187610.1|	k__Fungi	100	p__Basidiomycota	100	c__Agaricomycetes	100	o__Russulales	100	f__Russulaceae	100	g__Russula	100	s__Russula_nana	98	ECM
MYC2004_gi|28274677|gb|AY187617.1|	k__Fungi	100	p__Basidiomycota	77	c__Agaricomycetes	74	o__Sebacinales	71	f__Sebacinaceae	69	g__Sebacina	17	s__Sebacina_vermifera	17	ECM
MYC2004_gi|28274675|gb|AY187615.1|	k__Fungi	100	p__Basidiomycota	100	c__Agaricomycetes	100	o__Thelephorales	100	f__Thelephoraceae	100	g__Tomentella	95	s__Tomentella_cinerascens	47	ECM
MYC2004_gi|28274674|gb|AY187614.1|	k__Fungi	100	p__Basidiomycota	100	c__Agaricomycetes	100	o__Thelephorales	100	f__Thelephoraceae	100	g__Tomentella	94	s__Tomentella_cinerascens	63	ECM
MYC2004_gi|28274655|gb|AY187595.1|	k__Fungi	100	p__Basidiomycota	96	c__Agaricomycetes	96	o__Thelephorales	96	f__Thelephoraceae	96	g__Tomentella	75	s__Tomentella_sp_OTU202	35	ECM
MYC2004_gi|28274654|gb|AY187594.1|	k__Fungi	100	p__Basidiomycota	96	c__Agaricomycetes	96	o__Thelephorales	96	f__Thelephoraceae	96	g__Tomentella	80	s__Tomentella_sp_OTU202	43	ECM
MYC2004_gi|28274653|gb|AY187593.1|	k__Fungi	100	p__Basidiomycota	100	c__Agaricomycetes	100	o__Agaricales	100	f__Hydnangiaceae	100	g__unclassified_Hydnangiaceae	42	s__Hydnangiaceae_sp	42	ECM
MYC2004_gi|28274668|gb|AY187608.1|	k__Fungi	100	p__Ascomycota	100	c__Pezizomycetes	100	o__Pezizales	100	f__Pyronemataceae	100	g__unclassified_Pyronemataceae	95	s__Pyronemataceae_sp	95	ECM
MYC2004_gi|28274661|gb|AY187601.1|	k__Fungi	100	p__Ascomycota	100	c__Pezizomycetes	93	o__Pezizales	93	f__Pyronemataceae	93	g__unclassified_Pyronemataceae	54	s__Pyronemataceae_sp	54	ECM
MYC2004_gi|28274678|gb|AY187618.1|	k__Fungi	100	p__Basidiomycota	99	c__Agaricomycetes	99	o__Sebacinales	94	f__Sebacinaceae	66	g__unclassified_Sebacinaceae	57	s__uncultured_Sebacina	47	ECM
MYC2004_gi|28274673|gb|AY187613.1|	k__Fungi	100	p__Ascomycota	96	c__Sordariomycetes	64	o__Sordariales	43	f__unclassified_Sordariales	32	g__unclassified_Sordariales	32	s__Sordariales_sp	32	OTHER
MYC2004_gi|28274671|gb|AY187611.1|	k__Fungi	100	p__Ascomycota	97	c__Sordariomycetes	57	o__Sordariales	40	f__unclassified_Sordariales	25	g__unclassified_Sordariales	25	s__Sordariales_sp	25	OTHER
MYC2004_gi|28274657|gb|AY187597.1|	k__Fungi	100	p__Ascomycota	100	c__Sordariomycetes	90	o__Sordariales	85	f__unclassified_Sordariales	80	g__unclassified_Sordariales	80	s__Sordariales_sp	80	OTHER
