# Supplementary material for: Analyses of Sporocarps, Morphotyped Ectomycorrhizae, Environmental ITS and LSU Sequences Identify Common Genera that Occur at a Periglacial Site
Source: J Fungi (Basel). 2015 May 25;1(1):76–93. doi: 10.3390/jof1010076 (PMC5770010; doi:10.3390/jof1010076)
Supplement: Supplementary File 1 [file jof-01-00076-s001.zip › jof-01-00076-supplementary files/Supplemental Table S2.txt]

Seq_ID	OTU_ID	Count	Kingdom	k_sup	Phylum	p_sup	Class	c_sup	Order	o_sup	Family	f_sup	Genus	g_sup	Species	s_sup	Ecology
GQT2G8G02EV8OO	OTU1	8197	Fungi	100	Zygomycota	100	Zygomycota_class_Incertae_sedis	100	Mortierellales	100	Mortierellaceae	100	Mortierella	100	Mortierella_globalpina	56	OTHER
GQT2G8G02EROJF	OTU2	4271	Fungi	100	Ascomycota	100	Sordariomycetes	100	Hypocreales	100	Nectriaceae	100	Gibberella	93	Gibberella_avenacea	80	OTHER
GQT2G8G02D4WZJ	OTU3	4074	Fungi	100	Ascomycota	100	Sordariomycetes	100	Hypocreales	100	Clavicipitaceae	100	Pochonia	100	Pochonia_bulbillosa	100	OTHER
GQT2G8G02DF58D	OTU4	3026	Fungi	100	Ascomycota	100	Sordariomycetes	100	Hypocreales	100	Cordycipitaceae	100	Cordyceps	97	Cordyceps_bassiana	97	OTHER
GQT2G8G02ENW60	OTU5	2988	Fungi	100	Ascomycota	99	Sordariomycetes	87	Sordariales	73	unclassified_Sordariales	72	unclassified_Sordariales	72	Sordariales_sp	72	OTHER
GQT2G8G02EKA84	OTU6	2851	Fungi	100	Ascomycota	100	Pezizomycetes	100	Pezizales	100	Pyronemataceae	100	Trichophaea	90	Trichophaea_cf_hybrida_KH0439	90	ECM
GQT2G8G02EDY5G	OTU7	1435	Fungi	100	Ascomycota	99	Dothideomycetes	21	Myriangiales	21	unclassified_Myriangiales	21	unclassified_Myriangiales	21	Myriangiales_sp	21	OTHER
GQT2G8G02D0M92	OTU8	1372	Fungi	100	Ascomycota	93	Sordariomycetes	62	Sordariales	10	Lasiosphaeriaceae	3	Podospora	2	Podospora_glutinans	2	OTHER
GQT2G8G02C2N5Q	OTU9	1179	Fungi	100	Ascomycota	100	Sordariomycetes	100	Hypocreales	100	Ophiocordycipitaceae	100	Elaphocordyceps	82	Elaphocordyceps_subsessilis	82	OTHER
GQT2G8G02EIV6T	OTU10	1175	Fungi	100	Basidiomycota	100	Tremellomycetes	100	Trichosporonales	100	Trichosporonaceae	100	Trichosporon	100	Trichosporon_moniliiforme	54	OTHER
GQT2G8G02DXELZ	OTU12	1091	Fungi	100	Ascomycota	100	Leotiomycetes	78	Helotiales	76	Helotiaceae	75	Hymenoscyphus	40	Hymenoscyphus_tetracladius	40	ECM
GQT2G8G02DG5TI	OTU11	1091	Fungi	100	Ascomycota	100	Sordariomycetes	100	Sordariomycetes_order_Incertae_sedis	99	Plectosphaerellaceae	99	Verticillium	99	Verticillium_leptobactrum	99	OTHER
GQT2G8G02ETDY1	OTU13	975	Fungi	100	Ascomycota	100	Leotiomycetes	81	Leotiomycetes_order_Incertae_sedis	70	Leotiomycetes_family_Incertae_sedis	70	Collophora	70	Collophora_paarla	68	OTHER
GQT2G8G02D8KEC	OTU14	826	Fungi	100	Ascomycota	43	Dothideomycetes	22	Myriangiales	18	unclassified_Myriangiales	18	unclassified_Myriangiales	18	Myriangiales_sp	18	OTHER
GQT2G8G02CWP6V	OTU15	765	Fungi	100	Ascomycota	100	Pezizomycetes	100	Pezizales	100	Pyronemataceae	100	Wilcoxina	98	Wilcoxina_sp	98	ECM
GQT2G8G02C2U4O	OTU16	707	Fungi	100	Zygomycota	100	Zygomycota_class_Incertae_sedis	100	Mortierellales	100	Mortierellaceae	100	Mortierella	100	Mortierella_camargensis	41	OTHER
GQT2G8G02DK9Q5	OTU17	697	Fungi	100	Ascomycota	100	Sordariomycetes	100	Hypocreales	100	Cordycipitaceae	100	Beauveria	99	Beauveria_pseudobassiana	87	OTHER
GQT2G8G02ED1U7	OTU18	624	Fungi	100	Basidiomycota	96	Tremellomycetes	96	Filobasidiales	86	Filobasidiaceae	86	Cryptococcus	86	Cryptococcus_skinneri	85	OTHER
GQT2G8G02DBYFT	OTU19	621	Fungi	100	Zygomycota	100	Zygomycota_class_Incertae_sedis	100	Mortierellales	100	Mortierellaceae	100	Mortierella	100	Mortierella_gamsii	70	OTHER
GQT2G8G02EEODM	OTU20	529	Fungi	100	Ascomycota	100	Leotiomycetes	100	Helotiales	73	Helotiales_family_Incertae_sedis	73	Cadophora	73	Cadophora_finlandica	73	OTHER
GQT2G8G02EH0HD	OTU21	500	Fungi	100	Ascomycota	100	Sordariomycetes	100	Hypocreales	99	Cordycipitaceae	98	Isaria	98	Isaria_sp	98	OTHER
GQT2G8G02DQZJ4	OTU22	487	Fungi	100	Ascomycota	100	Sordariomycetes	100	Hypocreales	94	Hypocreales_family_Incertae_sedis	94	Cephalosporium	94	Cephalosporium_serrae_var_fuscum	94	OTHER
GQT2G8G02D7RT9	OTU23	452	Fungi	100	Ascomycota	100	Leotiomycetes	97	Leotiomycetes_order_Incertae_sedis	72	Leotiomycetes_family_Incertae_sedis	72	Leohumicola	72	Leohumicola_sp	71	OTHER
GQT2G8G02D9YMQ	OTU24	450	Fungi	100	Ascomycota	100	Leotiomycetes	93	Helotiales	93	Helotiaceae	93	Hymenoscyphus	71	Hymenoscyphus_tetracladius	71	ECM
GQT2G8G02EQ8O5	OTU25	407	Fungi	100	Basidiomycota	100	Agaricomycetes	100	Agaricales	100	Inocybaceae	100	Inocybe	100	Inocybe_jacobi	100	ECM
GQT2G8G02DWORY	OTU26	401	Fungi	100	Basidiomycota	100	Agaricomycetes	100	Agaricales	100	Inocybaceae	100	Inocybe	100	Inocybe_soluta	100	ECM
GQT2G8G02EOSUV	OTU27	401	Fungi	100	Ascomycota	100	Ascomycota_class_Incertae_sedis	72	Ascomycota_order_Incertae_sedis	72	Ascomycota_family_Incertae_sedis	72	Gyoerffyella	71	Gyoerffyella_sp	71	OTHER
GQT2G8G02DAZ4Z	OTU28	346	Fungi	100	Ascomycota	100	Leotiomycetes	84	Helotiales	70	Helotiales_family_Incertae_sedis	31	Cadophora	20	Cadophora_sp	20	OTHER
GQT2G8G02D9LJL	OTU29	338	Fungi	100	Ascomycota	100	Dothideomycetes	100	Pleosporales	100	Pleosporales_family_Incertae_sedis	100	unclassified_Pleosporales	31	Pleosporales_sp	31	OTHER
GQT2G8G02EOUVB	OTU30	337	Fungi	100	Ascomycota	100	Leotiomycetes	86	Helotiales	86	Helotiaceae	86	Articulospora	61	Articulospora_sp	61	OTHER
GQT2G8G02D352W	OTU31	324	Fungi	100	Ascomycota	100	Leotiomycetes	94	Helotiales	94	Helotiales_family_Incertae_sedis	94	Hyphodiscus	94	Hyphodiscus_sp	94	OTHER
GQT2G8G02DKU7P	OTU32	276	Fungi	100	Ascomycota	100	Sordariomycetes	99	Hypocreales	99	Clavicipitaceae	99	Pochonia	78	Pochonia_sp_LS_2013	74	OTHER
GQT2G8G02DC2Z3	OTU33	273	Fungi	100	Ascomycota	100	Leotiomycetes	98	Helotiales	88	Helotiaceae	84	Rhizoscyphus	84	Rhizoscyphus_ericae	84	ECM
GQT2G8G02C5X6V	OTU34	273	Fungi	100	unclassified_Fungi	60	unclassified_Fungi	60	unclassified_Fungi	60	unclassified_Fungi	60	unclassified_Fungi	60	Fungi_sp	60	OTHER
GQT2G8G02DLMUL	OTU35	268	Fungi	100	Ascomycota	74	Dothideomycetes	33	Myriangiales	31	unclassified_Myriangiales	31	unclassified_Myriangiales	31	Myriangiales_sp	31	OTHER
GQT2G8G02EPNNP	OTU36	233	Fungi	100	Ascomycota	94	Eurotiomycetes	69	Chaetothyriales	62	unclassified_Chaetothyriales	23	unclassified_Chaetothyriales	23	Chaetothyriales_sp	23	OTHER
GQT2G8G02D000S	OTU37	230	Fungi	100	Ascomycota	100	Leotiomycetes	100	Helotiales	100	Vibrisseaceae	100	Phialocephala	100	Phialocephala_fortinii	100	OTHER
GQT2G8G02DW760	OTU38	228	Fungi	100	Zygomycota	100	Zygomycota_class_Incertae_sedis	100	Basidiobolales	100	Basidiobolaceae	100	Basidiobolus	100	Basidiobolus_ranarum	74	OTHER
GQT2G8G02DVW9L	OTU39	216	Fungi	100	Ascomycota	100	Dothideomycetes	98	Capnodiales	97	Teratosphaeriaceae	73	Hortaea	25	Hortaea_sp	25	OTHER
GQT2G8G02D8Z0G	OTU40	203	Fungi	100	Ascomycota	100	Leotiomycetes	99	Helotiales	97	Hyaloscyphaceae	96	Hyaloscypha	96	Hyaloscypha_sp	96	OTHER
GQT2G8G02D0CMB	OTU41	199	Fungi	100	Ascomycota	100	Eurotiomycetes	100	Chaetothyriales	100	Herpotrichiellaceae	100	Cladophialophora	100	Cladophialophora_sp_TRN488	100	OTHER
GQT2G8G02DL60K	OTU42	197	Fungi	100	Basidiomycota	100	Agaricomycetes	100	Agaricales	100	Clavariaceae	100	Clavaria	100	Clavaria_acuta	100	OTHER
GQT2G8G02DRFCS	OTU43	173	Fungi	100	Ascomycota	100	Leotiomycetes	100	Helotiales	73	Helotiaceae	73	Neobulgaria	73	Neobulgaria_sp	73	OTHER
GQT2G8G02D4KCD	OTU44	155	Fungi	100	Ascomycota	100	Eurotiomycetes	100	Eurotiales	100	Trichocomaceae	100	Penicillium	100	Penicillium_bialowiezense	98	OTHER
GQT2G8G02EOSNY	OTU45	145	Fungi	100	Ascomycota	96	Leotiomycetes	69	Helotiales	69	unclassified_Helotiales	36	unclassified_Helotiales	36	Helotiales_sp	36	OTHER
GQT2G8G02DFR6I	OTU46	144	Fungi	100	Ascomycota	100	Leotiomycetes	96	Helotiales	93	Hyaloscyphaceae	48	Hyaloscypha	48	Hyaloscypha_aureliella	48	OTHER
GQT2G8G02D7F7T	OTU47	142	Fungi	100	Ascomycota	100	Eurotiomycetes	100	Eurotiales	100	Trichocomaceae	100	Penicillium	100	Penicillium_citreonigrum	84	OTHER
GQT2G8G02EV1OO	OTU48	141	Fungi	100	Ascomycota	100	Dothideomycetes	100	Venturiales	52	Venturiaceae	52	unclassified_Venturiaceae	52	Venturiaceae_sp	52	OTHER
GQT2G8G02EA28R	OTU49	139	Fungi	100	Ascomycota	95	Leotiomycetes	55	Helotiales	49	Vibrisseaceae	23	Phialocephala	23	Phialocephala_glacialis	22	OTHER
GQT2G8G02C8H0N	OTU50	133	Fungi	100	Ascomycota	100	Dothideomycetes	100	Pleosporales	95	Venturiaceae	95	unclassified_Venturiaceae	31	Venturiaceae_sp	31	OTHER
GQT2G8G02CZNWU	OTU51	130	Fungi	100	Ascomycota	100	Eurotiomycetes	99	Chaetothyriales	99	Herpotrichiellaceae	99	Cladophialophora	99	Cladophialophora_sp_97004a	42	OTHER
GQT2G8G02DNEGU	OTU53	129	Fungi	100	Ascomycota	100	Sordariomycetes	100	Hypocreales	100	Bionectriaceae	100	Clonostachys	100	Clonostachys_rosea_f._catenulata	100	OTHER
GQT2G8G02DML1O	OTU52	129	Fungi	100	Basidiomycota	86	Tremellomycetes	83	Filobasidiales	49	Filobasidiaceae	49	Cryptococcus	49	Cryptococcus_skinneri	48	OTHER
GQT2G8G02DRM1R	OTU54	124	Fungi	100	Ascomycota	100	Eurotiomycetes	100	Eurotiales	100	Trichocomaceae	100	Paecilomyces	100	Paecilomyces_farinosus	100	OTHER
GQT2G8G02D4ZPT	OTU55	122	Fungi	100	Ascomycota	98	Leotiomycetes	78	Leotiomycetes_order_Incertae_sedis	44	Leotiomycetes_family_Incertae_sedis	44	Collophora	43	Collophora_paarla	37	OTHER
GQT2G8G02DFWN3	OTU56	120	Fungi	100	Ascomycota	100	Eurotiomycetes	100	Eurotiales	100	Trichocomaceae	100	Penicillium	99	Penicillium_sp_RM1_8	28	OTHER
GQT2G8G02DGT5Q	OTU57	118	Fungi	100	Basidiomycota	100	Agaricomycetes	100	Agaricales	100	Strophariaceae	100	Hebeloma	100	Hebeloma_cistophilum	46	ECM
GQT2G8G02DMI61	OTU58	109	Fungi	100	Ascomycota	100	Leotiomycetes	86	Leotiomycetes_order_Incertae_sedis	31	Leotiomycetes_family_Incertae_sedis	31	Collophora	26	Collophora_paarla	14	OTHER
GQT2G8G02EKM72	OTU59	105	Fungi	100	Ascomycota	99	Dothideomycetes	98	Dothideomycetes_order_Incertae_sedis	98	Dothideomycetes_family_Incertae_sedis	98	Cryomyces	98	Cryomyces_sp_LS_2013a	82	OTHER
GQT2G8G02EU1UE	OTU60	103	Fungi	100	Ascomycota	100	Lecanoromycetes	99	Pertusariales	99	Megasporaceae	99	Aspicilia	99	Aspicilia_sp	99	OTHER
GQT2G8G02D568F	OTU62	101	Fungi	100	Ascomycota	99	Eurotiomycetes	97	Chaetothyriales	97	Herpotrichiellaceae	97	Cladophialophora	97	Cladophialophora_sp_97004a	41	OTHER
GQT2G8G02DRWGZ	OTU61	101	Fungi	100	Basidiomycota	100	Agaricomycetes	100	Agaricales	100	Clavariaceae	100	Clavaria	100	Clavaria_acuta	100	OTHER
GQT2G8G02EG1TP	OTU63	100	Fungi	100	Ascomycota	100	Dothideomycetes	100	Capnodiales	100	Davidiellaceae	100	Cladosporium	89	Cladosporium_langeronii	59	OTHER
GQT2G8G02EMNDE	OTU64	99	Fungi	100	Ascomycota	100	Pezizomycetes	97	Pezizales	97	Pezizaceae	97	Peziza	85	Peziza_cf_badia_RH1268	40	ECM
GQT2G8G02EHPPK	OTU65	98	Fungi	100	Ascomycota	100	Leotiomycetes	96	Helotiales	96	Helotiales_family_Incertae_sedis	96	Tetracladium	96	Tetracladium_apiense	54	OTHER
GQT2G8G02DIIBC	OTU66	94	Fungi	100	Ascomycota	100	Dothideomycetes	100	Pleosporales	92	Pleosporales_family_Incertae_sedis	48	Ascochyta	48	Ascochyta_maackiae	48	OTHER
GQT2G8G02DYGHK	OTU67	88	Fungi	100	Ascomycota	100	Eurotiomycetes	100	Chaetothyriales	100	Herpotrichiellaceae	100	Cladophialophora	100	Cladophialophora_sp_TRN488	98	OTHER
GQT2G8G02EBOQP	OTU68	81	Fungi	100	Ascomycota	99	Eurotiomycetes	98	Chaetothyriales	98	Herpotrichiellaceae	98	Cladophialophora	98	Cladophialophora_sp_97004a	30	OTHER
GQT2G8G02EAAHM	OTU69	79	Fungi	100	Basidiomycota	100	Agaricomycetes	100	Thelephorales	100	Thelephoraceae	100	Thelephora	99	Thelephora_terrestris	99	ECM
GQT2G8G02DSAQ4	OTU70	76	Fungi	100	Ascomycota	100	Leotiomycetes	100	Thelebolales	100	Thelebolaceae	97	Thelebolus	97	Thelebolus_globosus	97	OTHER
GQT2G8G02CZJRC	OTU71	66	Fungi	100	Ascomycota	99	Leotiomycetes	86	Helotiales	85	Hyaloscyphaceae	78	unclassified_Hyaloscyphaceae	77	Hyaloscyphaceae_sp	77	OTHER
GQT2G8G02C9FBC	OTU72	64	Fungi	100	Ascomycota	100	Sordariomycetes	98	Hypocreales	92	unclassified_Hypocreales	42	unclassified_Hypocreales	42	Hypocreales_sp	42	OTHER
GQT2G8G02EXPZX	OTU73	62	Fungi	100	Ascomycota	96	Eurotiomycetes	54	Chaetothyriales	47	Herpotrichiellaceae	42	Capronia	33	Capronia_sp_94003b	31	OTHER
GQT2G8G02DIE1T	OTU74	60	Fungi	100	Ascomycota	100	Eurotiomycetes	98	Chaetothyriales	98	Herpotrichiellaceae	98	Cladophialophora	98	Cladophialophora_sp_97004a	38	OTHER
GQT2G8G02DZHT8	OTU75	59	Fungi	100	Ascomycota	100	Eurotiomycetes	98	Chaetothyriales	98	Herpotrichiellaceae	98	Cladophialophora	98	Cladophialophora_sp_97004a	66	OTHER
GQT2G8G02ERQRE	OTU76	55	Fungi	100	Ascomycota	100	Dothideomycetes	99	Capnodiales	98	Mycosphaerellaceae	98	Phacellium	44	Phacellium_veronicae	44	OTHER
GQT2G8G02DQEOQ	OTU77	54	Fungi	100	Ascomycota	97	Dothideomycetes	24	Myriangiales	20	unclassified_Myriangiales	20	unclassified_Myriangiales	20	Myriangiales_sp	20	OTHER
GQT2G8G02EHOOO	OTU78	54	Fungi	100	Ascomycota	84	Dothideomycetes	66	Myriangiales	40	unclassified_Myriangiales	40	unclassified_Myriangiales	40	Myriangiales_sp	40	OTHER
GQT2G8G02C9A6W	OTU79	52	Fungi	100	Ascomycota	100	Leotiomycetes	98	Leotiomycetes_order_Incertae_sedis	89	Leotiomycetes_family_Incertae_sedis	89	Meliniomyces	89	Meliniomyces_sp	80	OTHER
GQT2G8G02DZ9U1	OTU80	50	Fungi	100	Basidiomycota	97	Agaricomycetes	94	Sebacinales	91	Sebacinaceae	86	unclassified_Sebacinaceae	80	uncultured_Sebacina	71	ECM
GQT2G8G02D70ZH	OTU81	50	Fungi	100	Ascomycota	100	Sordariomycetes	100	Hypocreales	100	Ophiocordycipitaceae	99	Chaunopycnis	26	Chaunopycnis_sp	26	OTHER
GQT2G8G02D3P0F	OTU82	49	Fungi	100	Ascomycota	100	Leotiomycetes	81	Leotiomycetes_order_Incertae_sedis	69	Leotiomycetes_family_Incertae_sedis	69	Collophora	67	Collophora_paarla	61	OTHER
GQT2G8G02C7NPQ	OTU83	48	Fungi	100	Basidiomycota	98	Agaricomycetes	98	Agaricales	98	Clavariaceae	98	Clavaria	98	Clavaria_sp	66	OTHER
GQT2G8G02DPXTE	OTU84	48	Fungi	100	Ascomycota	21	Dothideomycetes	20	Myriangiales	19	unclassified_Myriangiales	19	unclassified_Myriangiales	19	Myriangiales_sp	19	OTHER
GQT2G8G02C7W3V	OTU85	47	Fungi	100	Ascomycota	100	Sordariomycetes	100	Diaporthales	100	Gnomoniaceae	100	Gnomonia	99	Gnomoniopsis_paraclavulata	99	OTHER
GQT2G8G02D9Q9X	OTU87	45	Fungi	100	Basidiomycota	99	Agaricomycetes	99	Thelephorales	99	Thelephoraceae	99	unclassified_Thelephoraceae	49	Thelephoraceae_sp	49	ECM
GQT2G8G02EI89B	OTU86	45	Fungi	100	Basidiomycota	93	Microbotryomycetes	90	Sporidiobolales	88	Sporidiobolales_family_Incertae_sedis	88	Rhodotorula	88	Rhodotorula_sp	62	OTHER
GQT2G8G02D1RXU	OTU88	43	Fungi	100	Ascomycota	100	Leotiomycetes	98	Helotiales	98	Helotiales_family_Incertae_sedis	98	Tetracladium	98	Tetracladium_sp_WMM_2012d	33	OTHER
GQT2G8G02C0ATS	OTU89	42	Fungi	100	Ascomycota	100	Dothideomycetes	100	Pleosporales	95	Venturiaceae	95	Venturia	57	Venturia_populina	20	OTHER
GQT2G8G02EAVU2	OTU90	39	Fungi	100	Ascomycota	100	Leotiomycetes	100	Helotiales	100	Dermateaceae	100	Mollisia	100	Mollisia_cinerea_f._minutella	100	OTHER
GQT2G8G02EPHHJ	OTU91	38	Fungi	100	Basidiomycota	100	Tremellomycetes	100	Filobasidiales	92	Filobasidiaceae	92	Cryptococcus	92	Cryptococcus_friedmannii	92	OTHER
GQT2G8G02DAT1S	OTU92	36	Fungi	100	Ascomycota	98	Ascomycota_class_Incertae_sedis	73	Ascomycota_order_Incertae_sedis	73	Ascomycota_family_Incertae_sedis	73	Xenochalara	51	Xenochalara_juniperi	48	OTHER
GQT2G8G02DXU5Y	OTU95	35	Fungi	100	Ascomycota	100	Ascomycota_class_Incertae_sedis	96	Ascomycota_order_Incertae_sedis	96	Ascomycota_family_Incertae_sedis	96	Chalara	96	Chalara_hyalocuspica	96	OTHER
GQT2G8G02EA7MU	OTU94	35	Fungi	100	Ascomycota	100	Sordariomycetes	100	Hypocreales	100	Nectriaceae	100	Nectria	81	Nectria_sp	75	OTHER
GQT2G8G02CYGUV	OTU93	35	Fungi	100	Basidiomycota	92	Microbotryomycetes	86	unclassified_Microbotryomycetes	36	unclassified_Microbotryomycetes	36	unclassified_Microbotryomycetes	36	Microbotryomycetes_sp	36	OTHER
GQT2G8G02EVB6R	OTU98	33	Fungi	100	Basidiomycota	100	Agaricomycetes	100	Agaricales	100	Hydnangiaceae	100	Laccaria	74	Laccaria_pseudomontana	39	ECM
GQT2G8G02D426F	OTU97	33	Fungi	100	Ascomycota	100	Eurotiomycetes	99	Chaetothyriales	99	Herpotrichiellaceae	99	Cladophialophora	99	Cladophialophora_sp_97004a	46	OTHER
GQT2G8G02DYNXI	OTU96	33	Fungi	100	Basidiomycota	100	Agaricomycetes	100	Cantharellales	100	Ceratobasidiaceae	100	Rhizoctonia	100	Rhizoctonia_sp	100	OTHER
GQT2G8G02DMPK5	OTU99	32	Fungi	100	Ascomycota	100	Sordariomycetes	100	Hypocreales	100	Hypocreales_family_Incertae_sedis	100	Acremonium	99	Acremonium_sp_64_OA_2013	99	OTHER
GQT2G8G02ECF5Q	OTU102	31	Fungi	100	Zygomycota	100	Zygomycota_class_Incertae_sedis	100	Mucorales	100	Mucoraceae	100	Mucor	100	Mucor_hiemalis	100	OTHER
GQT2G8G02C2T3Z	OTU100	31	Fungi	100	Basidiomycota	100	Agaricomycetes	100	Polyporales	100	Ganodermataceae	100	unclassified_Ganodermataceae	100	Ganodermataceae_sp	100	OTHER
GQT2G8G02EGTSR	OTU101	31	Fungi	100	Ascomycota	82	Dothideomycetes	44	Myriangiales	35	unclassified_Myriangiales	35	unclassified_Myriangiales	35	Myriangiales_sp	35	OTHER
GQT2G8G02DEZN8	OTU103	30	Fungi	100	Ascomycota	98	Leotiomycetes	94	Helotiales	69	Hyaloscyphaceae	67	Hyaloscypha	67	Hyaloscypha_sp	67	OTHER
GQT2G8G02DF86Z	OTU104	30	Fungi	100	Zygomycota	100	Zygomycota_class_Incertae_sedis	100	Mortierellales	100	Mortierellaceae	100	Mortierella	100	Mortierella_schmuckeri	35	OTHER
GQT2G8G02C3S3O	OTU105	30	Fungi	100	Ascomycota	100	Ascomycota_class_Incertae_sedis	47	Ascomycota_order_Incertae_sedis	47	Ascomycota_family_Incertae_sedis	47	Tetrachaetum	45	Tetrachaetum_elegans	45	OTHER
GQT2G8G02DM2KB	OTU106	30	Fungi	100	Ascomycota	100	Dothideomycetes	100	Dothideales	96	Dothioraceae	84	unclassified_Dothioraceae	82	Dothioraceae_sp	82	OTHER
GQT2G8G02C7F68	OTU108	29	Fungi	100	Ascomycota	100	Leotiomycetes	99	Helotiales	99	Helotiales_family_Incertae_sedis	98	Tetracladium	98	Tetracladium_apiense	51	OTHER
GQT2G8G02DB13Q	OTU107	29	Fungi	100	Ascomycota	100	Dothideomycetes	100	Venturiales	97	Venturiaceae	97	unclassified_Venturiaceae	97	Venturiaceae_sp	97	OTHER
GQT2G8G02DODHX	OTU109	29	Fungi	100	Ascomycota	100	Dothideomycetes	100	Pleosporales	100	Venturiaceae	100	Venturia	98	Venturia_sp	93	OTHER
GQT2G8G02EUITB	OTU110	28	Fungi	100	Chytridiomycota	20	Chytridiomycetes	19	Rhizophydiales	16	Aquamycetaceae	7	Aquamyces	7	Aquamyces_chlorogonii	7	OTHER
GQT2G8G02DP4PK	OTU111	28	Fungi	100	Ascomycota	95	Dothideomycetes	32	Myriangiales	27	unclassified_Myriangiales	27	unclassified_Myriangiales	27	Myriangiales_sp	27	OTHER
GQT2G8G02DRCUW	OTU112	27	Fungi	100	Ascomycota	99	Eurotiomycetes	85	Chaetothyriales	80	Herpotrichiellaceae	78	Capronia	62	Capronia_sp_94003b	55	OTHER
GQT2G8G02EL2MC	OTU114	27	Fungi	100	Ascomycota	100	Dothideomycetes	95	Capnodiales	89	Teratosphaeriaceae	57	Readeriella	30	Readeriella_tasmanica	30	OTHER
GQT2G8G02C1HEK	OTU113	27	Fungi	100	Ascomycota	100	Dothideomycetes	100	Capnodiales	99	Teratosphaeriaceae	61	Teratosphaeria	39	Teratosphaeria_perpendicularis	15	OTHER
GQT2G8G02C0AFU	OTU117	26	Fungi	100	Basidiomycota	100	Tremellomycetes	100	Filobasidiales	100	Filobasidiaceae	100	Cryptococcus	100	Cryptococcus_bhutanensis	83	OTHER
GQT2G8G02D6ZOJ	OTU115	26	Fungi	100	Ascomycota	66	Lecanoromycetes	27	Lecanorales	22	Lecanoraceae	10	Lecanora	10	Lecanora_sp_2_SPO_2012	10	OTHER
GQT2G8G02D0GPU	OTU116	26	Fungi	100	Ascomycota	79	Lecanoromycetes	43	Lecanorales	18	Lecanoraceae	10	Lecanora	10	Lecanora_sp_s191	10	OTHER
GQT2G8G02DW8KU	OTU118	25	Fungi	100	Ascomycota	78	Dothideomycetes	28	Myriangiales	26	unclassified_Myriangiales	26	unclassified_Myriangiales	26	Myriangiales_sp	26	OTHER
GQT2G8G02EDMYX	OTU120	24	Fungi	100	Ascomycota	100	Leotiomycetes	99	Helotiales	99	Helotiaceae	99	Hymenoscyphus	99	Hymenoscyphus_caudatus	79	ECM
GQT2G8G02DQVH6	OTU121	24	Fungi	100	Ascomycota	99	Leotiomycetes	81	Helotiales	67	Helotiaceae	65	unclassified_Helotiaceae	62	Helotiaceae_sp	62	OTHER
GQT2G8G02EO4U3	OTU119	24	Fungi	100	Ascomycota	45	Dothideomycetes	31	Myriangiales	31	unclassified_Myriangiales	31	unclassified_Myriangiales	31	Myriangiales_sp	31	OTHER
GQT2G8G02C302C	OTU122	22	Fungi	100	Basidiomycota	100	Agaricomycetes	100	Agaricales	100	Inocybaceae	100	Inocybe	100	Inocybe_lacera	84	ECM
GQT2G8G02DK2U2	OTU125	22	Fungi	100	Basidiomycota	100	Agaricomycetes	100	Atheliales	97	Atheliaceae	97	Athelopsis	97	Athelopsis_sp	97	OTHER
GQT2G8G02CZ978	OTU124	22	Fungi	100	Chytridiomycota	90	Chytridiomycetes	90	Rhizophydiales	90	Kappamycetaceae	82	Kappamyces	82	Kappamyces_sp_Barr_316	82	OTHER
GQT2G8G02D5AA7	OTU123	22	Fungi	100	Ascomycota	100	Dothideomycetes	49	Dothideomycetes_order_Incertae_sedis	29	Pseudeurotiaceae	29	Pseudeurotium	23	Pseudeurotium_sp	21	OTHER
GQT2G8G02DRSXA	OTU128	21	Fungi	100	Ascomycota	98	Leotiomycetes	95	Helotiales	95	Helotiales_family_Incertae_sedis	92	Cadophora	92	Cadophora_sp	92	OTHER
GQT2G8G02EK618	OTU126	21	Fungi	100	Basidiomycota	100	Tremellomycetes	100	Filobasidiales	85	Filobasidiaceae	85	Cryptococcus	85	Cryptococcus_fuscescens	70	OTHER
GQT2G8G02DKKF8	OTU127	21	Fungi	100	Basidiomycota	89	Microbotryomycetes	84	Sporidiobolales	66	Sporidiobolales_family_Incertae_sedis	66	Rhodotorula	66	Rhodotorula_sp_AU_CryS03	46	OTHER
GQT2G8G02C1UI8	OTU129	21	Fungi	100	Ascomycota	100	Dothideomycetes	100	Pleosporales	94	Venturiaceae	94	unclassified_Venturiaceae	28	Venturiaceae_sp	28	OTHER
GQT2G8G02EHBI5	OTU130	21	Fungi	100	Ascomycota	100	Leotiomycetes	49	Helotiales	49	Helotiales_family_Incertae_sedis	49	Xenopolyscytalum	49	Xenopolyscytalum_sp	46	OTHER
GQT2G8G02EKX0B	OTU131	19	Fungi	100	Basidiomycota	99	Agaricomycetes	99	Sebacinales	99	Sebacinales_Group_B	99	unclassified_Sebacinales_Group_B	99	Sebacinales_Group_B_sp	99	OTHER
GQT2G8G02EU59Y	OTU134	18	Fungi	100	Ascomycota	100	Leotiomycetes	99	Helotiales	99	Vibrisseaceae	95	Acephala	81	Acephala_sp_4_MV_2011	71	OTHER
GQT2G8G02D9INR	OTU133	18	Fungi	100	Chytridiomycota	45	Chytridiomycetes	44	Rhizophydiales	42	Aquamycetaceae	26	Aquamyces	26	Aquamyces_chlorogonii	26	OTHER
GQT2G8G02DKRXW	OTU132	18	Fungi	100	Basidiomycota	100	Tremellomycetes	100	Filobasidiales	100	Filobasidiaceae	100	Cryptococcus	100	Cryptococcus_terricola	100	OTHER
GQT2G8G02D5XGB	OTU136	18	Fungi	100	Ascomycota	97	Eurotiomycetes	62	Verrucariales	42	Verrucariaceae	42	Henrica	24	Henrica_theleodes	23	OTHER
GQT2G8G02DF51W	OTU135	18	Fungi	100	Ascomycota	100	Eurotiomycetes	100	Eurotiales	100	Trichocomaceae	100	Penicillium	100	Penicillium_vanluykii	33	OTHER
GQT2G8G02CXNWJ	OTU137	17	Fungi	100	Ascomycota	84	Dothideomycetes	33	Myriangiales	24	unclassified_Myriangiales	24	unclassified_Myriangiales	24	Myriangiales_sp	24	OTHER
GQT2G8G02EUD7V	OTU138	17	Fungi	100	Ascomycota	49	Dothideomycetes	31	Myriangiales	31	unclassified_Myriangiales	31	unclassified_Myriangiales	31	Myriangiales_sp	31	OTHER
GQT2G8G02D1D2N	OTU141	16	Fungi	100	Chytridiomycota	38	Neocallimastigomycetes	20	Neocallimastigales	20	Neocallimastigaceae	20	Anaeromyces	8	Anaeromyces_mucronatus	3	OTHER
GQT2G8G02DRCWG	OTU140	16	Fungi	100	Ascomycota	100	Eurotiomycetes	98	Chaetothyriales	95	Herpotrichiellaceae	92	Cladophialophora	91	Cladophialophora_sp_97004a	41	OTHER
GQT2G8G02EQFA7	OTU139	16	Fungi	100	Basidiomycota	81	Tremellomycetes	77	Tremellales	72	Tremellales_family_Incertae_sedis	72	Cryptococcus	69	Cryptococcus_sp	69	OTHER
GQT2G8G02EJXYD	OTU142	16	Fungi	100	Ascomycota	96	Leotiomycetes	56	Helotiales	42	Hyaloscyphaceae	10	Hyaloscypha	10	Hyaloscypha_aureliella	10	OTHER
GQT2G8G02C4JOA	OTU143	16	Fungi	100	Basidiomycota	100	Microbotryomycetes	100	Sporidiobolales	100	unclassified_Sporidiobolales	96	unclassified_Sporidiobolales	96	Sporidiobolales_sp	96	OTHER
GQT2G8G02DS4OA	OTU145	15	Fungi	100	Ascomycota	97	Leotiomycetes	69	Helotiales	66	Hyaloscyphaceae	33	Arachnopeziza	33	Arachnopeziza_sp	33	OTHER
GQT2G8G02EF9DR	OTU147	15	Fungi	100	Ascomycota	100	Sordariomycetes	100	Hypocreales	100	Nectriaceae	96	Fusicolla	45	Fusicolla_violacea	45	OTHER
GQT2G8G02DM97X	OTU144	15	Fungi	100	Ascomycota	30	Dothideomycetes	26	Myriangiales	24	unclassified_Myriangiales	24	unclassified_Myriangiales	24	Myriangiales_sp	24	OTHER
GQT2G8G02EYRI0	OTU146	15	Fungi	100	Ascomycota	65	Dothideomycetes	27	Myriangiales	25	unclassified_Myriangiales	25	unclassified_Myriangiales	25	Myriangiales_sp	25	OTHER
GQT2G8G02D8DRG	OTU148	15	Fungi	100	Ascomycota	89	Dothideomycetes	71	Myriangiales	39	unclassified_Myriangiales	39	unclassified_Myriangiales	39	Myriangiales_sp	39	OTHER
GQT2G8G02DKA9A	OTU151	14	Fungi	100	Ascomycota	100	Eurotiomycetes	99	Chaetothyriales	99	Herpotrichiellaceae	99	Capronia	84	Capronia_sp_94003b	84	OTHER
GQT2G8G02CYGO9	OTU152	14	Fungi	100	Ascomycota	99	Eurotiomycetes	99	Chaetothyriales	99	Herpotrichiellaceae	99	Cladophialophora	99	Cladophialophora_minutissima	39	OTHER
GQT2G8G02DJDR4	OTU150	14	Fungi	100	Basidiomycota	86	Microbotryomycetes	79	Sporidiobolales	42	Sporidiobolales_family_Incertae_sedis	41	Rhodotorula	41	Rhodotorula_sp_AU_CryS03	26	OTHER
GQT2G8G02DRQ86	OTU149	14	Fungi	100	Basidiomycota	93	Agaricomycetes	90	Sebacinales	89	unclassified_Sebacinales	45	unclassified_Sebacinales	45	Sebacinales_sp	44	OTHER
GQT2G8G02D4OIE	OTU153	13	Fungi	100	Basidiomycota	99	Agaricomycetes	99	Thelephorales	99	Thelephoraceae	99	Tomentella	67	Tomentella_sp_OTU201	36	ECM
GQT2G8G02D2G8T	OTU158	13	Fungi	100	Ascomycota	99	Sordariomycetes	97	Hypocreales	96	Hypocreales_family_Incertae_sedis	46	Acremonium	43	Acremonium_rutilum	35	OTHER
GQT2G8G02EB8HQ	OTU159	13	Fungi	100	Ascomycota	100	Leotiomycetes	97	Leotiomycetes_order_Incertae_sedis	97	Leotiomycetes_family_Incertae_sedis	97	Collophora	97	Collophora_sp	97	OTHER
GQT2G8G02DXUXQ	OTU157	13	Fungi	100	Ascomycota	100	Eurotiomycetes	98	Eurotiales	98	Trichocomaceae	98	Penicillium	87	Penicillium_glandicola	11	OTHER
GQT2G8G02DPLIL	OTU156	13	Fungi	100	Ascomycota	96	Dothideomycetes	94	Pleosporales	82	Phaeosphaeriaceae	80	Phaeosphaeria	79	Phaeosphaeria_sp	78	OTHER
GQT2G8G02DJ9JW	OTU154	13	Fungi	100	Ascomycota	97	Dothideomycetes	38	Dothideomycetes_order_Incertae_sedis	22	Pseudeurotiaceae	22	Pseudeurotium	15	Pseudeurotium_sp	8	OTHER
GQT2G8G02C0JMR	OTU160	13	Fungi	100	Ascomycota	98	Sordariomycetes	87	Hypocreales	78	unclassified_Hypocreales	40	unclassified_Hypocreales	40	Hypocreales_sp	40	OTHER
GQT2G8G02DU6TP	OTU155	13	Fungi	100	Ascomycota	96	Dothideomycetes	32	Myriangiales	30	unclassified_Myriangiales	30	unclassified_Myriangiales	30	Myriangiales_sp	30	OTHER
GQT2G8G02D51X4	OTU167	12	Fungi	100	Ascomycota	100	Orbiliomycetes	79	Orbiliales	79	Orbiliaceae	79	Arthrobotrys	79	Arthrobotrys_foliicola	79	OTHER
GQT2G8G02EW14J	OTU161	12	Fungi	100	Ascomycota	100	Eurotiomycetes	97	Chaetothyriales	97	Herpotrichiellaceae	97	Cladophialophora	97	Cladophialophora_sp_97004a	40	OTHER
GQT2G8G02C5HLC	OTU162	12	Fungi	100	Ascomycota	100	Eurotiomycetes	99	Chaetothyriales	99	Herpotrichiellaceae	99	Cladophialophora	98	Cladophialophora_sp_97004a	52	OTHER
GQT2G8G02DZKXL	OTU165	12	Fungi	100	Ascomycota	100	Eurotiomycetes	99	Chaetothyriales	99	Herpotrichiellaceae	99	Cladophialophora	98	Cladophialophora_minutissima	54	OTHER
GQT2G8G02DQN2A	OTU163	12	Fungi	100	Ascomycota	100	Dothideomycetes	100	Capnodiales	100	Davidiellaceae	100	Davidiella	98	Davidiella_tassiana	98	OTHER
GQT2G8G02EORZ8	OTU169	12	Fungi	100	Ascomycota	100	Sordariomycetes	100	Hypocreales	100	Cordycipitaceae	100	Engyodontium	100	Engyodontium_album	100	OTHER
GQT2G8G02C9JPR	OTU168	12	Fungi	100	Zygomycota	86	Zygomycota_class_Incertae_sedis	86	Mortierellales	86	Mortierellaceae	86	Mortierella	86	Mortierella_sp	49	OTHER
GQT2G8G02EJHXY	OTU166	12	Fungi	100	Basidiomycota	96	Microbotryomycetes	93	Sporidiobolales	93	Sporidiobolales_family_Incertae_sedis	93	Rhodotorula	93	Rhodotorula_sp_TP_Snow_Y129	93	OTHER
GQT2G8G02DS5MZ	OTU170	12	Fungi	100	Ascomycota	99	Leotiomycetes	92	unclassified_Leotiomycetes	47	unclassified_Leotiomycetes	47	unclassified_Leotiomycetes	47	Leotiomycetes_sp	47	OTHER
GQT2G8G02CYVJ7	OTU164	12	Fungi	100	Ascomycota	41	Dothideomycetes	31	Myriangiales	30	unclassified_Myriangiales	30	unclassified_Myriangiales	30	Myriangiales_sp	30	OTHER
GQT2G8G02DRR7A	OTU180	11	Fungi	100	Ascomycota	100	Leotiomycetes	81	Helotiales	80	Helotiaceae	69	Hymenoscyphus	52	Hymenoscyphus_tetracladius	52	ECM
GQT2G8G02DN6QP	OTU178	11	Fungi	100	Ascomycota	97	Archaeorhizomycetes	87	Archaeorhizomycetales	56	Archaeorhizomycetaceae	51	Archaeorhizomyces	51	Archaeorhizomyces_sp	51	OTHER
GQT2G8G02D4BRN	OTU173	11	Fungi	100	Ascomycota	100	Eurotiomycetes	99	Chaetothyriales	99	Herpotrichiellaceae	99	Cladophialophora	99	Cladophialophora_sp_TRN488	99	OTHER
GQT2G8G02DPXVX	OTU179	11	Fungi	100	Ascomycota	100	Eurotiomycetes	96	Chaetothyriales	96	Herpotrichiellaceae	96	Cladophialophora	96	Cladophialophora_sp	36	OTHER
GQT2G8G02DOV1X	OTU175	11	Fungi	100	Ascomycota	100	Leotiomycetes	94	Helotiales	94	Dermateaceae	87	Cryptosporiopsis	87	Cryptosporiopsis_sp	87	OTHER
GQT2G8G02EODLX	OTU177	11	Fungi	100	Zygomycota	99	Zygomycota_class_Incertae_sedis	99	Mortierellales	99	Mortierellaceae	99	Mortierella	99	Mortierella_parvispora	93	OTHER
GQT2G8G02ELRAV	OTU171	11	Fungi	100	Ascomycota	22	Dothideomycetes	19	Myriangiales	17	unclassified_Myriangiales	17	unclassified_Myriangiales	17	Myriangiales_sp	17	OTHER
GQT2G8G02D2HER	OTU174	11	Fungi	100	Ascomycota	86	Dothideomycetes	71	Myriangiales	31	unclassified_Myriangiales	31	unclassified_Myriangiales	31	Myriangiales_sp	31	OTHER
GQT2G8G02EYB6V	OTU176	11	Fungi	100	Ascomycota	69	Dothideomycetes	54	Myriangiales	24	unclassified_Myriangiales	24	unclassified_Myriangiales	24	Myriangiales_sp	24	OTHER
GQT2G8G02DR4W0	OTU172	11	Fungi	100	Ascomycota	96	Dothideomycetes	84	Venturiales	39	Venturiaceae	37	unclassified_Venturiaceae	37	Venturiaceae_sp	37	OTHER
GQT2G8G02EBVFW	OTU188	10	Fungi	100	Ascomycota	100	Ascomycota_class_Incertae_sedis	80	Ascomycota_order_Incertae_sedis	80	Ascomycota_family_Incertae_sedis	80	Chalara	55	Chalara_piceae-abietis	34	OTHER
GQT2G8G02D35MF	OTU190	10	Fungi	100	Ascomycota	100	Sordariomycetes	100	Hypocreales	100	Ophiocordycipitaceae	100	Chaunopycnis	75	Chaunopycnis_sp	75	OTHER
GQT2G8G02DVGN4	OTU182	10	Fungi	100	Ascomycota	100	Leotiomycetes	70	Leotiomycetes_order_Incertae_sedis	27	Leotiomycetes_family_Incertae_sedis	27	Collophora	27	Collophora_paarla	16	OTHER
GQT2G8G02EFKTM	OTU187	10	Fungi	100	Basidiomycota	95	Tremellomycetes	94	Filobasidiales	91	Filobasidiaceae	91	Cryptococcus	91	Cryptococcus_cylindricus	63	OTHER
GQT2G8G02DIC3Y	OTU181	10	Fungi	100	Ascomycota	100	Leotiomycetes	96	Helotiales	96	Helotiales_family_Incertae_sedis	89	Cystodendron	88	Cystodendron_sp_EXP0561F	88	OTHER
GQT2G8G02EA689	OTU189	10	Fungi	100	Ascomycota	100	Dothideomycetes	100	Pleosporales	99	Pleosporales_family_Incertae_sedis	99	Herpotrichia	99	Herpotrichia_juniperi	91	OTHER
GQT2G8G02D7UCW	OTU186	10	Fungi	100	Ascomycota	97	Dothideomycetes	73	Capnodiales	64	Teratosphaeriaceae	42	Hortaea	15	Hortaea_sp	15	OTHER
GQT2G8G02EOTIE	OTU183	10	Fungi	100	Ascomycota	99	Pezizomycetes	98	Pezizales	98	Pyronemataceae	98	Scutellinia	98	Scutellinia_sp	61	OTHER
GQT2G8G02DELP8	OTU184	10	Fungi	100	Ascomycota	100	Sordariomycetes	100	Xylariales	100	Amphisphaeriaceae	100	unclassified_Amphisphaeriaceae	97	Amphisphaeriaceae_sp	97	OTHER
GQT2G8G02EEN4L	OTU191	10	Fungi	100	Ascomycota	55	Dothideomycetes	45	Myriangiales	44	unclassified_Myriangiales	44	unclassified_Myriangiales	44	Myriangiales_sp	44	OTHER
GQT2G8G02EIHHB	OTU185	10	Fungi	100	Ascomycota	97	Dothideomycetes	88	Venturiales	72	Sympoventuriaceae	72	unclassified_Sympoventuriaceae	72	Sympoventuriaceae_sp	72	OTHER
GQT2G8G02DHWZH	OTU197	9	Fungi	100	Basidiomycota	85	Agaricomycetes	80	Sebacinales	71	Sebacinaceae	58	Sebacina	2	Sebacina_vermifera	2	ECM
GQT2G8G02DZLFJ	OTU199	9	Fungi	100	Basidiomycota	92	Agaricomycetes	88	Agaricales	87	Entolomataceae	49	Entoloma	49	Entoloma_rusticoides	9	OTHER
GQT2G8G02EQFYC	OTU195	9	Fungi	100	Zygomycota	100	Zygomycota_class_Incertae_sedis	100	Mortierellales	100	Mortierellaceae	100	Mortierella	100	Mortierella_globalpina	49	OTHER
GQT2G8G02D3PTU	OTU194	9	Fungi	100	Ascomycota	100	Sordariomycetes	100	Hypocreales	100	Clavicipitaceae	71	Pochonia	59	Pochonia_bulbillosa	55	OTHER
GQT2G8G02EUM1E	OTU192	9	Fungi	100	Ascomycota	97	Eurotiomycetes	68	Chaetothyriales	60	unclassified_Chaetothyriales	17	unclassified_Chaetothyriales	17	Chaetothyriales_sp	17	OTHER
GQT2G8G02D2W9K	OTU198	9	Fungi	100	Ascomycota	94	Leotiomycetes	47	unclassified_Leotiomycetes	31	unclassified_Leotiomycetes	31	unclassified_Leotiomycetes	31	Leotiomycetes_sp	31	OTHER
GQT2G8G02EWYXE	OTU193	9	Fungi	100	Ascomycota	96	Dothideomycetes	54	Myriangiales	43	unclassified_Myriangiales	43	unclassified_Myriangiales	43	Myriangiales_sp	43	OTHER
GQT2G8G02DJWXR	OTU196	9	Fungi	100	Ascomycota	69	Dothideomycetes	31	Myriangiales	26	unclassified_Myriangiales	26	unclassified_Myriangiales	26	Myriangiales_sp	26	OTHER
GQT2G8G02EV3UV	OTU200	9	Fungi	100	Ascomycota	53	Dothideomycetes	41	Myriangiales	38	unclassified_Myriangiales	38	unclassified_Myriangiales	38	Myriangiales_sp	38	OTHER
GQT2G8G02DVWRI	OTU204	8	Fungi	100	Ascomycota	100	Leotiomycetes	81	Leotiales	44	Leotiaceae	44	Alatospora	44	Alatospora_sp	43	OTHER
GQT2G8G02C3TKG	OTU202	8	Fungi	100	Ascomycota	100	Dothideomycetes	100	Pleosporales	100	Pleosporaceae	100	Alternaria	96	Alternaria_dianthicola	77	OTHER
GQT2G8G02EAYC8	OTU201	8	Fungi	100	Chytridiomycota	37	Chytridiomycetes	31	Rhizophydiales	28	Globomycetaceae	15	Globomyces	15	Globomyces_pollinis-pini	15	OTHER
GQT2G8G02C1153	OTU205	8	Fungi	100	Basidiomycota	100	Agaricomycetes	100	Agaricales	100	Strophariaceae	100	Hypholoma	100	Hypholoma_capnoides	100	OTHER
GQT2G8G02EL98L	OTU203	8	Fungi	100	Ascomycota	100	Sordariomycetes	80	Xylariales	79	Amphisphaeriaceae	53	Phlogicylindrium	27	Phlogicylindrium_sp	22	OTHER
GQT2G8G02EKG80	OTU206	8	Fungi	100	Ascomycota	51	Lecanoromycetes	11	Lecanorales	6	Ramalinaceae	4	Ramalina	4	Ramalina_confirmata	4	OTHER
GQT2G8G02D1H9T	OTU216	7	Fungi	100	Basidiomycota	70	Agaricomycetes	60	Sebacinales	43	Sebacinaceae	41	unclassified_Sebacinaceae	40	Sebacinaceae_sp	40	ECM
GQT2G8G02C2H40	OTU217	7	Fungi	100	Ascomycota	100	Eurotiomycetes	100	Chaetothyriales	100	Herpotrichiellaceae	100	Cladophialophora	100	Cladophialophora_sp_97004a	64	OTHER
GQT2G8G02DBTK2	OTU220	7	Fungi	100	Ascomycota	100	Eurotiomycetes	96	Chaetothyriales	96	Herpotrichiellaceae	96	Cladophialophora	96	Cladophialophora_sp_97004a	54	OTHER
GQT2G8G02DPYGM	OTU209	7	Fungi	100	Ascomycota	100	Leotiomycetes	81	Leotiomycetes_order_Incertae_sedis	37	Leotiomycetes_family_Incertae_sedis	37	Collophora	37	Collophora_sp	36	OTHER
GQT2G8G02EW46L	OTU207	7	Fungi	100	Ascomycota	100	Leotiomycetes	100	Helotiales	100	Helotiales_family_Incertae_sedis	99	Cystodendron	99	Cystodendron_sp_EXP0561F	99	OTHER
GQT2G8G02CZ0BI	OTU213	7	Fungi	100	Basidiomycota	60	Entorrhizomycetes	30	Entorrhizales	30	Entorrhizaceae	30	Entorrhiza	30	Entorrhiza_citriformis	30	OTHER
GQT2G8G02EQJSS	OTU219	7	Fungi	100	Basidiomycota	66	Entorrhizomycetes	40	Entorrhizales	40	Entorrhizaceae	40	Entorrhiza	40	Entorrhiza_citriformis	40	OTHER
GQT2G8G02C06T4	OTU221	7	Fungi	100	Ascomycota	100	Sordariomycetes	33	Hypocreales	32	Nectriaceae	32	Flagellospora	32	Flagellospora_sp	32	OTHER
GQT2G8G02EUIE2	OTU208	7	Fungi	100	Ascomycota	100	Leotiomycetes	83	Helotiales	80	Hyaloscyphaceae	74	Hyaloscypha	73	Hyaloscypha_sp	73	OTHER
GQT2G8G02EVB74	OTU210	7	Fungi	100	Ascomycota	100	Leotiomycetes	100	Helotiales	96	Helotiaceae	96	Neobulgaria	96	Neobulgaria_sp	96	OTHER
GQT2G8G02EXC0C	OTU215	7	Fungi	100	Basidiomycota	95	Tremellomycetes	94	Tremellales	78	Tremellales_family_Incertae_sedis	78	Tremella	74	Tremella_mycophaga	73	OTHER
GQT2G8G02EJPIY	OTU212	7	Fungi	100	Ascomycota	67	Dothideomycetes	21	Myriangiales	21	unclassified_Myriangiales	20	unclassified_Myriangiales	20	Myriangiales_sp	20	OTHER
GQT2G8G02DAFDD	OTU214	7	Fungi	100	Ascomycota	99	Dothideomycetes	39	Myriangiales	31	unclassified_Myriangiales	31	unclassified_Myriangiales	31	Myriangiales_sp	31	OTHER
GQT2G8G02EVFJ2	OTU218	7	Fungi	100	Ascomycota	68	Dothideomycetes	34	Myriangiales	29	unclassified_Myriangiales	29	unclassified_Myriangiales	29	Myriangiales_sp	29	OTHER
GQT2G8G02DDEFD	OTU222	7	Fungi	100	Ascomycota	54	Dothideomycetes	37	Myriangiales	36	unclassified_Myriangiales	36	unclassified_Myriangiales	36	Myriangiales_sp	36	OTHER
GQT2G8G02DS0WL	OTU211	7	Fungi	100	Ascomycota	100	Dothideomycetes	100	Pleosporales	94	Venturiaceae	94	Venturia	58	Venturia_sp	30	OTHER
GQT2G8G02DXV8O	OTU231	6	Fungi	100	Ascomycota	100	Archaeorhizomycetes	99	Archaeorhizomycetales	98	Archaeorhizomycetaceae	98	Archaeorhizomyces	98	Archaeorhizomyces_sp	98	OTHER
GQT2G8G02C6VWK	OTU227	6	Fungi	100	Ascomycota	98	Eurotiomycetes	82	Chaetothyriales	82	Herpotrichiellaceae	77	Capronia	40	Capronia_sp_03001a	11	OTHER
GQT2G8G02DEE5V	OTU224	6	Fungi	100	Ascomycota	97	Leotiomycetes	55	Leotiomycetes_order_Incertae_sedis	22	Leotiomycetes_family_Incertae_sedis	22	Collophora	16	Collophora_paarla	11	OTHER
GQT2G8G02CY1K1	OTU228	6	Fungi	100	Ascomycota	100	Sordariomycetes	100	Diaporthales	100	Diaporthaceae	100	Diaporthe	97	Diaporthe_vaccinii	97	OTHER
GQT2G8G02DV61B	OTU232	6	Fungi	100	Ascomycota	99	Dothideomycetes	45	Dothideomycetes_order_Incertae_sedis	35	Pseudeurotiaceae	34	Pseudeurotium	30	Pseudeurotium_sp	17	OTHER
GQT2G8G02D5HSI	OTU229	6	Fungi	100	Basidiomycota	94	Agaricomycetes	93	Cantharellales	91	Ceratobasidiaceae	91	unclassified_Ceratobasidiaceae	56	uncultured_Ceratobasidium	50	OTHER
GQT2G8G02DWFJU	OTU225	6	Fungi	100	Ascomycota	65	Dothideomycetes	35	Myriangiales	32	unclassified_Myriangiales	32	unclassified_Myriangiales	32	Myriangiales_sp	32	OTHER
GQT2G8G02EIBQV	OTU230	6	Fungi	100	Ascomycota	37	Dothideomycetes	21	Myriangiales	21	unclassified_Myriangiales	21	unclassified_Myriangiales	21	Myriangiales_sp	21	OTHER
GQT2G8G02DUQ58	OTU223	6	Fungi	100	Ascomycota	100	Dothideomycetes	100	Pleosporales	100	Sporormiaceae	100	unclassified_Sporormiaceae	44	Sporormiaceae_sp	44	OTHER
GQT2G8G02ER0UE	OTU226	6	Fungi	100	Ascomycota	100	Dothideomycetes	100	Pleosporales	80	Venturiaceae	80	Venturia	71	Venturia_sp	67	OTHER
GQT2G8G02EQABN	OTU249	5	Fungi	100	Basidiomycota	100	Agaricomycetes	100	Thelephorales	100	Thelephoraceae	100	Tomentella	96	Tomentella_sp_src834	56	ECM
GQT2G8G02DPW47	OTU263	5	Fungi	100	Ascomycota	100	Leotiomycetes	71	Leotiales	18	Leotiaceae	18	Alatospora	18	Alatospora_acuminata	11	OTHER
GQT2G8G02EURX7	OTU251	5	Fungi	100	Ascomycota	100	Dothideomycetes	100	Pleosporales	100	Pleosporaceae	100	Alternaria	100	Alternaria_alternata	37	OTHER
GQT2G8G02DRQ6Y	OTU253	5	Fungi	100	Ascomycota	98	Leotiomycetes	74	Helotiales	73	Helotiales_family_Incertae_sedis	43	Cadophora	42	Cadophora_sp	42	OTHER
GQT2G8G02DKLJP	OTU241	5	Fungi	100	Ascomycota	100	Eurotiomycetes	99	Chaetothyriales	99	Herpotrichiellaceae	99	Cladophialophora	99	Cladophialophora_minutissima	95	OTHER
GQT2G8G02DKD1I	OTU258	5	Fungi	100	Ascomycota	100	Leotiomycetes	90	Leotiomycetes_order_Incertae_sedis	39	Leotiomycetes_family_Incertae_sedis	39	Collophora	37	Collophora_paarla	25	OTHER
GQT2G8G02C1FH3	OTU261	5	Fungi	100	Ascomycota	98	Leotiomycetes	90	Helotiales	89	Helotiaceae	84	Crocicreas	71	"Crocicreas_sp_F_124,806"	29	OTHER
GQT2G8G02EFQ3K	OTU257	5	Fungi	100	Basidiomycota	100	Tremellomycetes	100	Filobasidiales	93	Filobasidiaceae	93	Cryptococcus	93	Cryptococcus_cylindricus	68	OTHER
GQT2G8G02EIHB7	OTU239	5	Fungi	100	Basidiomycota	97	Tremellomycetes	97	Tremellales	97	Tremellales_family_Incertae_sedis	97	Cryptococcus	97	Cryptococcus_sp_VP_2009b	97	OTHER
GQT2G8G02EHOLS	OTU236	5	Fungi	100	Basidiomycota	97	Tremellomycetes	97	Tremellales	97	Tremellales_family_Incertae_sedis	97	Dioszegia	96	Dioszegia_sp	92	OTHER
GQT2G8G02EVLRB	OTU247	5	Fungi	100	Ascomycota	88	Eurotiomycetes	56	Chaetothyriales	48	Herpotrichiellaceae	40	Exophiala	28	Exophiala_sp_EXP0542F	24	OTHER
GQT2G8G02EF2CF	OTU260	5	Fungi	100	Basidiomycota	100	Agaricomycetes	100	Russulales	100	Bondarzewiaceae	100	Heterobasidion	100	Heterobasidion_occidentale	93	OTHER
GQT2G8G02D9NXL	OTU254	5	Fungi	100	Ascomycota	100	Sordariomycetes	100	Sordariales	100	Chaetomiaceae	100	Humicola	57	Humicola_nigrescens	57	OTHER
GQT2G8G02ETBTT	OTU262	5	Fungi	100	Ascomycota	100	Leotiomycetes	80	Leotiomycetes_order_Incertae_sedis	11	Leotiomycetes_family_Incertae_sedis	11	Leohumicola	11	Leohumicola_minima	5	OTHER
GQT2G8G02DXT9Z	OTU243	5	Fungi	100	Zygomycota	98	Zygomycota_class_Incertae_sedis	98	Mortierellales	98	Mortierellaceae	98	Mortierella	98	Mortierella_elongatula	91	OTHER
GQT2G8G02DCVBX	OTU252	5	Fungi	100	Zygomycota	100	Zygomycota_class_Incertae_sedis	100	Mortierellales	100	Mortierellaceae	100	Mortierella	100	Mortierella_camargensis	25	OTHER
GQT2G8G02D3DLR	OTU240	5	Fungi	100	Ascomycota	95	Eurotiomycetes	64	Chaetothyriales	43	Herpotrichiellaceae	41	Rhinocladiella	11	Rhinocladiella_phaeophora	11	OTHER
GQT2G8G02DLL6C	OTU237	5	Fungi	100	Chytridiomycota	47	Chytridiomycetes	45	Rhizophydiales	33	Rhizophydiaceae	19	Rhizophydium	19	Rhizophydium_sp_ARG051	8	OTHER
GQT2G8G02D6F3M	OTU233	5	Fungi	100	Basidiomycota	95	Microbotryomycetes	93	Sporidiobolales	93	Sporidiobolales_family_Incertae_sedis	93	Rhodotorula	93	Rhodotorula_sp_TP_Snow_Y129	93	OTHER
GQT2G8G02DMT50	OTU256	5	Fungi	100	Basidiomycota	100	Microbotryomycetes	99	Sporidiobolales	99	Sporidiobolales_family_Incertae_sedis	99	Rhodotorula	99	Rhodotorula_sp_TP_Snow_Y129	99	OTHER
GQT2G8G02ED14L	OTU255	5	Fungi	100	Ascomycota	100	Dothideomycetes	100	Dothideales	100	Dothioraceae	100	Sydowia	100	Sydowia_sp	100	OTHER
GQT2G8G02EQ2S9	OTU234	5	Fungi	100	Ascomycota	85	Dothideomycetes	26	Myriangiales	22	unclassified_Myriangiales	22	unclassified_Myriangiales	22	Myriangiales_sp	22	OTHER
GQT2G8G02DYAGY	OTU235	5	Fungi	100	Ascomycota	71	Dothideomycetes	38	Myriangiales	17	unclassified_Myriangiales	17	unclassified_Myriangiales	17	Myriangiales_sp	17	OTHER
GQT2G8G02DDNEX	OTU238	5	Fungi	100	Ascomycota	88	Dothideomycetes	30	Myriangiales	26	unclassified_Myriangiales	26	unclassified_Myriangiales	26	Myriangiales_sp	26	OTHER
GQT2G8G02EJUPA	OTU242	5	Fungi	100	Ascomycota	58	Dothideomycetes	27	Myriangiales	22	unclassified_Myriangiales	22	unclassified_Myriangiales	22	Myriangiales_sp	22	OTHER
GQT2G8G02EJOFO	OTU244	5	Fungi	100	Ascomycota	71	Dothideomycetes	27	Myriangiales	27	unclassified_Myriangiales	27	unclassified_Myriangiales	27	Myriangiales_sp	27	OTHER
GQT2G8G02DNUWK	OTU246	5	Fungi	100	Ascomycota	27	Dothideomycetes	22	Myriangiales	22	unclassified_Myriangiales	22	unclassified_Myriangiales	22	Myriangiales_sp	22	OTHER
GQT2G8G02EXZLF	OTU248	5	Fungi	100	Ascomycota	97	Dothideomycetes	20	Myriangiales	20	unclassified_Myriangiales	20	unclassified_Myriangiales	20	Myriangiales_sp	20	OTHER
GQT2G8G02EC5X6	OTU250	5	Fungi	100	Ascomycota	47	Dothideomycetes	20	Myriangiales	14	unclassified_Myriangiales	14	unclassified_Myriangiales	14	Myriangiales_sp	14	OTHER
GQT2G8G02EX0DF	OTU259	5	Fungi	100	Ascomycota	95	Dothideomycetes	24	Myriangiales	19	unclassified_Myriangiales	19	unclassified_Myriangiales	19	Myriangiales_sp	19	OTHER
GQT2G8G02D0E5H	OTU245	5	Fungi	100	Ascomycota	100	Ascomycota_class_Incertae_sedis	64	Ascomycota_order_Incertae_sedis	64	Ascomycota_family_Incertae_sedis	64	Xenochalara	63	Xenochalara_juniperi	60	OTHER
GQT2G8G02C570K	OTU270	4	Fungi	100	Chytridiomycota	44	Chytridiomycetes	40	Rhizophydiales	37	Aquamycetaceae	22	Aquamyces	22	Aquamyces_chlorogonii	22	OTHER
GQT2G8G02ECFFJ	OTU273	4	Fungi	100	Ascomycota	100	Leotiomycetes	100	Helotiales	100	Sclerotiniaceae	100	Botrytis	77	Botrytis_caroliniana	77	OTHER
GQT2G8G02C79BB	OTU285	4	Fungi	100	Ascomycota	100	Leotiomycetes	82	Helotiales	79	Helotiales_family_Incertae_sedis	71	Cadophora	70	Cadophora_sp	70	OTHER
GQT2G8G02DAC47	OTU308	4	Fungi	100	Ascomycota	100	Leotiomycetes	98	Helotiales	67	Helotiales_family_Incertae_sedis	66	Cadophora	66	Cadophora_finlandica	66	OTHER
GQT2G8G02DIBXI	OTU276	4	Fungi	100	Ascomycota	100	Leotiomycetes	96	Helotiales	94	Helotiales_family_Incertae_sedis	94	Catenulifera	94	Catenulifera_sp	94	OTHER
GQT2G8G02DVAYG	OTU281	4	Fungi	100	Ascomycota	100	Leotiomycetes	100	Helotiales	100	Helotiales_family_Incertae_sedis	95	Catenulifera	91	Catenulifera_sp	91	OTHER
GQT2G8G02D0ZQG	OTU279	4	Fungi	100	Ascomycota	100	Pezizomycetes	100	Pezizales	100	Pyronemataceae	100	Cheilymenia	100	Cheilymenia_sp	100	OTHER
GQT2G8G02EOCDW	OTU287	4	Fungi	100	Ascomycota	100	Leotiomycetes	86	Helotiales	77	Helotiaceae	67	Claussenomyces	67	Claussenomyces_sp	67	OTHER
GQT2G8G02EHTU9	OTU265	4	Fungi	100	Ascomycota	100	Leotiomycetes	99	Helotiales	99	Helotiaceae	51	Crocicreas	36	"Crocicreas_sp_F_124,806"	28	OTHER
GQT2G8G02DUWZJ	OTU293	4	Fungi	100	Ascomycota	100	Leotiomycetes	99	Helotiales	98	Helotiales_family_Incertae_sedis	82	Cystodendron	82	Cystodendron_sp_EXP0561F	82	OTHER
GQT2G8G02EJ0UB	OTU272	4	Fungi	100	Ascomycota	98	Dothideomycetes	98	Capnodiales	85	Capnodiales_family_Incertae_sedis	24	Elasticomyces	14	Elasticomyces_elasticus	14	OTHER
GQT2G8G02EOAGA	OTU291	4	Fungi	100	Basidiomycota	100	Agaricomycetes	100	Agaricales	100	Strophariaceae	100	Galerina	100	Galerina_lubrica	96	OTHER
GQT2G8G02EU471	OTU288	4	Fungi	100	Basidiomycota	100	Agaricomycetes	100	Polyporales	100	Ganodermataceae	100	Ganoderma	100	Ganoderma_lucidum	100	OTHER
GQT2G8G02DP85G	OTU289	4	Fungi	100	Ascomycota	98	Dothideomycetes	97	Pleosporales	89	Pleosporales_family_Incertae_sedis	89	Herpotrichia	63	Herpotrichia_juniperi	59	OTHER
GQT2G8G02D1AIU	OTU277	4	Fungi	100	Basidiomycota	100	Agaricomycetes	100	Agaricales	100	Strophariaceae	100	Hypholoma	100	Hypholoma_fasciculare	100	OTHER
GQT2G8G02D5JWW	OTU294	4	Fungi	100	Ascomycota	69	Lecanoromycetes	47	Lecanorales	22	Lecanoraceae	19	Lecanora	19	Lecanora_sp_s191	19	OTHER
GQT2G8G02DB1S3	OTU268	4	Fungi	100	Ascomycota	99	Sordariomycetes	88	Coniochaetales	24	Coniochaetaceae	19	Lecythophora	12	Lecythophora_fasciculata	4	OTHER
GQT2G8G02D5381	OTU283	4	Fungi	100	Ascomycota	94	Sordariomycetes	62	Microascales	16	Halosphaeriaceae	14	Lignincola	8	Lignincola_laevis	8	OTHER
GQT2G8G02D5KH8	OTU297	4	Fungi	100	Zygomycota	94	Zygomycota_class_Incertae_sedis	94	Mortierellales	94	Mortierellaceae	93	Mortierella	90	Mortierella_microzygospora	16	OTHER
GQT2G8G02ETSB1	OTU305	4	Fungi	100	Basidiomycota	100	Tremellomycetes	100	Cystofilobasidiales	100	Cystofilobasidiaceae	98	Mrakia	98	Mrakia_robertii	35	OTHER
GQT2G8G02DNLE2	OTU301	4	Fungi	100	Ascomycota	100	Sordariomycetes	100	Sordariales	100	Sordariaceae	100	Neurospora	98	Neurospora_terricola	98	OTHER
GQT2G8G02DRVCI	OTU292	4	Fungi	100	Ascomycota	100	Eurotiomycetes	100	Eurotiales	100	Trichocomaceae	100	Penicillium	100	Penicillium_raphiae	38	OTHER
GQT2G8G02D2EJ8	OTU302	4	Fungi	100	Ascomycota	92	Sordariomycetes	61	Sordariales	18	Lasiosphaeriaceae	13	Podospora	13	Podospora_glutinans	12	OTHER
GQT2G8G02D34CY	OTU267	4	Fungi	100	Basidiomycota	100	Microbotryomycetes	100	Sporidiobolales	100	Sporidiobolales_family_Incertae_sedis	100	Rhodotorula	100	Rhodotorula_sp_AU_CryS03	100	OTHER
GQT2G8G02DSX8S	OTU278	4	Fungi	100	Basidiomycota	90	Microbotryomycetes	87	Sporidiobolales	72	Sporidiobolales_family_Incertae_sedis	72	Rhodotorula	72	Rhodotorula_sp_TP_Snow_Y129	72	OTHER
GQT2G8G02DSC9Q	OTU303	4	Fungi	100	Basidiomycota	89	Microbotryomycetes	77	Sporidiobolales	73	Sporidiobolales_family_Incertae_sedis	73	Rhodotorula	39	Rhodotorula_auriculariae	18	OTHER
GQT2G8G02EV4PF	OTU300	4	Fungi	100	Ascomycota	100	Eurotiomycetes	100	Eurotiomycetes_order_Incertae_sedis	100	Eurotiomycetes_family_Incertae_sedis	100	Sarcinomyces	100	Sarcinomyces_crustaceus	100	OTHER
GQT2G8G02EWB13	OTU304	4	Fungi	100	Ascomycota	100	Dothideomycetes	100	Capnodiales	100	Mycosphaerellaceae	100	Septoria	68	Septoria_glycinicola	33	OTHER
GQT2G8G02D9K2D	OTU284	4	Fungi	100	Ascomycota	100	Leotiomycetes	100	Helotiales	100	Helotiales_family_Incertae_sedis	100	Tetracladium	100	Tetracladium_furcatum	33	OTHER
GQT2G8G02CYQG8	OTU280	4	Fungi	100	Basidiomycota	82	Tremellomycetes	79	Tremellales	74	Tremellales_family_Incertae_sedis	74	Tremella	60	Tremella_mycophaga	49	OTHER
GQT2G8G02DX1I3	OTU299	4	Fungi	100	Ascomycota	98	Eurotiomycetes	69	Chaetothyriales	56	Herpotrichiellaceae	45	unclassified_Herpotrichiellaceae	20	Herpotrichiellaceae_sp	20	OTHER
GQT2G8G02D9ISS	OTU307	4	Fungi	100	Ascomycota	95	Eurotiomycetes	79	Chaetothyriales	72	Herpotrichiellaceae	61	unclassified_Herpotrichiellaceae	28	Herpotrichiellaceae_sp	28	OTHER
GQT2G8G02D4A4S	OTU264	4	Fungi	100	Ascomycota	52	Dothideomycetes	42	Myriangiales	40	unclassified_Myriangiales	40	unclassified_Myriangiales	40	Myriangiales_sp	40	OTHER
GQT2G8G02D0QVY	OTU269	4	Fungi	100	Ascomycota	66	Dothideomycetes	23	Myriangiales	21	unclassified_Myriangiales	21	unclassified_Myriangiales	21	Myriangiales_sp	21	OTHER
GQT2G8G02ERYJL	OTU271	4	Fungi	100	Ascomycota	42	Dothideomycetes	32	Myriangiales	31	unclassified_Myriangiales	31	unclassified_Myriangiales	31	Myriangiales_sp	31	OTHER
GQT2G8G02EB9DB	OTU274	4	Fungi	100	Ascomycota	35	Dothideomycetes	10	Myriangiales	8	unclassified_Myriangiales	8	unclassified_Myriangiales	8	Myriangiales_sp	8	OTHER
GQT2G8G02DI4IJ	OTU286	4	Fungi	100	Ascomycota	91	Dothideomycetes	21	Myriangiales	20	unclassified_Myriangiales	20	unclassified_Myriangiales	20	Myriangiales_sp	20	OTHER
GQT2G8G02EGPMA	OTU290	4	Fungi	100	Ascomycota	38	Dothideomycetes	29	Myriangiales	29	unclassified_Myriangiales	29	unclassified_Myriangiales	29	Myriangiales_sp	29	OTHER
GQT2G8G02EPIS2	OTU295	4	Fungi	100	Ascomycota	66	Dothideomycetes	47	Myriangiales	22	unclassified_Myriangiales	22	unclassified_Myriangiales	22	Myriangiales_sp	22	OTHER
GQT2G8G02DI6D0	OTU296	4	Fungi	100	Ascomycota	34	Dothideomycetes	30	Myriangiales	30	unclassified_Myriangiales	30	unclassified_Myriangiales	30	Myriangiales_sp	30	OTHER
GQT2G8G02C9TEU	OTU306	4	Fungi	100	Ascomycota	96	Dothideomycetes	77	Myriangiales	31	unclassified_Myriangiales	31	unclassified_Myriangiales	31	Myriangiales_sp	31	OTHER
GQT2G8G02DOW83	OTU298	4	Fungi	100	Ascomycota	100	Dothideomycetes	100	Pleosporales	90	Venturiaceae	90	unclassified_Venturiaceae	31	Venturiaceae_sp	31	OTHER
GQT2G8G02DVKAG	OTU282	4	Fungi	100	Ascomycota	100	Dothideomycetes	100	Pleosporales	81	Venturiaceae	81	Venturia	52	Venturia_sp	48	OTHER
GQT2G8G02DDHNZ	OTU266	4	Fungi	100	Ascomycota	100	Ascomycota_class_Incertae_sedis	90	Ascomycota_order_Incertae_sedis	90	Ascomycota_family_Incertae_sedis	90	Xenochalara	89	Xenochalara_sp	50	OTHER
GQT2G8G02EN2PN	OTU275	4	Fungi	100	Ascomycota	99	Ascomycota_class_Incertae_sedis	74	Ascomycota_order_Incertae_sedis	74	Ascomycota_family_Incertae_sedis	74	Xenochalara	71	Xenochalara_juniperi	70	OTHER
GQT2G8G02ETM5B	OTU322	3	Fungi	100	Basidiomycota	99	Agaricomycetes	99	Agaricales	99	Cortinariaceae	99	Cortinarius	98	Cortinarius_ionosmus	21	ECM
GQT2G8G02EBPSD	OTU311	3	Fungi	100	Ascomycota	100	Leotiomycetes	100	Helotiales	100	Helotiaceae	96	Hymenoscyphus	82	Hymenoscyphus_epiphyllus	73	ECM
GQT2G8G02EQ0C4	OTU342	3	Fungi	100	Ascomycota	100	Leotiomycetes	58	Helotiales	58	Helotiaceae	58	Hymenoscyphus	33	Hymenoscyphus_tetracladius	33	ECM
GQT2G8G02EVZB8	OTU349	3	Fungi	100	Ascomycota	100	Leotiomycetes	87	Helotiales	87	Helotiaceae	87	Hymenoscyphus	49	Hymenoscyphus_tetracladius	49	ECM
GQT2G8G02DD0KU	OTU317	3	Fungi	100	Basidiomycota	100	Agaricomycetes	100	Boletales	100	Rhizopogonaceae	100	Rhizopogon	97	Rhizopogon_pseudoroseolus	34	ECM
GQT2G8G02DUCWE	OTU327	3	Fungi	100	Basidiomycota	99	Agaricomycetes	99	Thelephorales	99	Thelephoraceae	99	Tomentella	77	Tomentella_sp_OTU203	28	ECM
GQT2G8G02DHSH9	OTU356	3	Fungi	100	Ascomycota	98	Leotiomycetes	68	Leotiales	30	Leotiaceae	30	Alatospora	29	Alatospora_acuminata	26	OTHER
GQT2G8G02DU54U	OTU346	3	Fungi	100	Ascomycota	99	Archaeorhizomycetes	95	Archaeorhizomycetales	94	Archaeorhizomycetaceae	94	Archaeorhizomyces	94	Archaeorhizomyces_sp	92	OTHER
GQT2G8G02D1UHI	OTU325	3	Fungi	100	Basidiomycota	100	Tremellomycetes	100	Trichosporonales	100	Trichosporonaceae	100	Asterotremella	100	Asterotremella_sp	99	OTHER
GQT2G8G02DWS3W	OTU347	3	Fungi	100	Ascomycota	99	Dothideomycetes	91	Dothideomycetes_order_Incertae_sedis	14	Dothideomycetes_family_Incertae_sedis	14	Camarosporula	14	Camarosporula_persooniae	14	OTHER
GQT2G8G02DIXA2	OTU338	3	Fungi	100	Ascomycota	100	Eurotiomycetes	100	Chaetothyriales	100	Herpotrichiellaceae	100	Cladophialophora	100	Cladophialophora_minutissima	46	OTHER
GQT2G8G02DJNF2	OTU360	3	Fungi	100	Ascomycota	100	Eurotiomycetes	100	Chaetothyriales	100	Herpotrichiellaceae	100	Cladophialophora	100	Cladophialophora_sp_97004a	46	OTHER
GQT2G8G02EP503	OTU321	3	Fungi	100	Ascomycota	100	Sordariomycetes	100	Hypocreales	100	Bionectriaceae	100	Clonostachys	98	Clonostachys_sp	98	OTHER
GQT2G8G02EJ8FB	OTU328	3	Fungi	100	Basidiomycota	100	Tremellomycetes	100	Filobasidiales	99	Filobasidiaceae	99	Cryptococcus	99	Cryptococcus_cylindricus	95	OTHER
GQT2G8G02EFBTV	OTU340	3	Fungi	100	Basidiomycota	100	Tremellomycetes	100	Filobasidiales	100	Filobasidiaceae	100	Cryptococcus	100	Cryptococcus_sp	71	OTHER
GQT2G8G02D2PER	OTU345	3	Fungi	100	Basidiomycota	70	Tremellomycetes	68	Filobasidiales	51	Filobasidiaceae	51	Cryptococcus	51	Cryptococcus_skinneri	51	OTHER
GQT2G8G02DS0UT	OTU333	3	Fungi	100	Basidiomycota	100	Tremellomycetes	100	Tremellales	100	Tremellales_family_Incertae_sedis	100	Cryptococcus	98	Cryptococcus_statzelliae	98	OTHER
GQT2G8G02ED4TU	OTU351	3	Fungi	100	Basidiomycota	75	Tremellomycetes	47	Tremellales	44	Tremellales_family_Incertae_sedis	44	Cryptococcus	29	Cryptococcus_dimennae	27	OTHER
GQT2G8G02EB7J4	OTU326	3	Fungi	100	Ascomycota	95	Leotiomycetes	75	Helotiales	74	Helotiales_family_Incertae_sedis	43	Cystodendron	40	Cystodendron_sp_EXP0561F	40	OTHER
GQT2G8G02D4S3L	OTU339	3	Fungi	100	Ascomycota	100	Sordariomycetes	100	Hypocreales	100	Ophiocordycipitaceae	100	Elaphocordyceps	68	Elaphocordyceps_sp_20124794d	18	OTHER
GQT2G8G02D5G21	OTU324	3	Fungi	100	Ascomycota	96	Sordariomycetes	20	Hypocreales	20	Nectriaceae	20	Flagellospora	20	Flagellospora_leucorhynchos	20	OTHER
GQT2G8G02DGRUW	OTU359	3	Fungi	100	Ascomycota	100	Sordariomycetes	100	Hypocreales	100	Nectriaceae	100	Gibberella	98	Gibberella_avenacea	97	OTHER
GQT2G8G02DKOEU	OTU350	3	Fungi	100	Chytridiomycota	94	Chytridiomycetes	94	Rhizophydiales	94	Kappamycetaceae	87	Kappamyces	87	Kappamyces_sp_Barr_316	87	OTHER
GQT2G8G02DSNUK	OTU335	3	Fungi	100	Ascomycota	100	Leotiomycetes	99	Leotiomycetes_order_Incertae_sedis	96	Leotiomycetes_family_Incertae_sedis	96	Meliniomyces	96	Meliniomyces_bicolor	81	OTHER
GQT2G8G02DHFEN	OTU315	3	Fungi	100	Chytridiomycota	41	Monoblepharidomycetes	26	Monoblepharidales	26	Monoblepharidaceae	26	Monoblepharis	26	Monoblepharis_hypogyna	26	OTHER
GQT2G8G02EN8BV	OTU358	3	Fungi	100	Chytridiomycota	22	Monoblepharidomycetes	9	Monoblepharidales	9	Monoblepharidaceae	8	Monoblepharis	8	Monoblepharis_hypogyna	8	OTHER
GQT2G8G02EP6I1	OTU329	3	Fungi	100	Zygomycota	100	Zygomycota_class_Incertae_sedis	100	Mortierellales	100	Mortierellaceae	100	Mortierella	100	Mortierella_polygonia	98	OTHER
GQT2G8G02C56A3	OTU341	3	Fungi	100	Zygomycota	90	Zygomycota_class_Incertae_sedis	90	Mortierellales	90	Mortierellaceae	83	Mortierella	83	Mortierella_angusta	22	OTHER
GQT2G8G02EU6WN	OTU355	3	Fungi	100	Zygomycota	100	Zygomycota_class_Incertae_sedis	100	Mortierellales	100	Mortierellaceae	96	Mortierella	96	Mortierella_sp_2Di125_1	90	OTHER
GQT2G8G02DQJ4L	OTU337	3	Fungi	100	Ascomycota	100	Ascomycota_class_Incertae_sedis	98	Ascomycota_order_Incertae_sedis	98	Ascomycota_family_Incertae_sedis	98	Neoaleurodiscus	98	Neoaleurodiscus_fujii	98	OTHER
GQT2G8G02EPT4K	OTU357	3	Fungi	100	Zygomycota	26	Zygomycota_class_Incertae_sedis	26	Entomophthorales	12	Entomophthoraceae	12	Pandora	12	Pandora_kondoiensis	11	OTHER
GQT2G8G02D80ZK	OTU330	3	Fungi	100	Ascomycota	100	Sordariomycetes	100	Hypocreales	100	Clavicipitaceae	100	Pochonia	100	Pochonia_bulbillosa	100	OTHER
GQT2G8G02D15YM	OTU331	3	Fungi	100	Basidiomycota	100	Agaricomycetes	100	Agaricales	100	Psathyrellaceae	100	Psathyrella	100	Psathyrella_sp_TENN61733	100	OTHER
GQT2G8G02D026J	OTU344	3	Fungi	100	Basidiomycota	99	Agaricomycetes	99	Agaricales	99	Psathyrellaceae	99	Psathyrella	96	Psathyrella_friesii	51	OTHER
GQT2G8G02DUQWQ	OTU318	3	Fungi	100	Ascomycota	100	Dothideomycetes	96	Dothideomycetes_order_Incertae_sedis	96	Pseudeurotiaceae	96	Pseudogymnoascus	96	Pseudogymnoascus_destructans	44	OTHER
GQT2G8G02D1W2Q	OTU309	3	Fungi	100	Chytridiomycota	60	Chytridiomycetes	57	Rhizophydiales	51	Rhizophydiaceae	31	Rhizophydium	31	Rhizophydium_sp_ARG051	19	OTHER
GQT2G8G02EHVUG	OTU319	3	Fungi	100	Chytridiomycota	39	Chytridiomycetes	33	Rhizophydiales	27	Rhizophydiaceae	22	Rhizophydium	22	Rhizophydium_sp_ARG051	5	OTHER
GQT2G8G02EPI1O	OTU320	3	Fungi	100	Ascomycota	59	Lecanoromycetes	29	Teloschistales	24	Physciaceae	24	Rinodina	18	Rinodina_sp	18	OTHER
GQT2G8G02EM4HE	OTU316	3	Fungi	100	Ascomycota	100	Leotiomycetes	98	Helotiales	96	Helotiales_family_Incertae_sedis	66	Scleropezicula	66	Scleropezicula_sp	66	OTHER
GQT2G8G02EDCN8	OTU353	3	Fungi	100	Ascomycota	97	Sordariomycetes	74	Hypocreales	26	Bionectriaceae	7	Stromatonectria	7	Stromatonectria_caraganae	7	OTHER
GQT2G8G02ESMOV	OTU348	3	Fungi	100	Ascomycota	100	Leotiomycetes	87	Helotiales	87	Hyaloscyphaceae	82	Trichopeziza	74	Trichopeziza_mollissima	74	OTHER
GQT2G8G02EKIKX	OTU354	3	Fungi	100	Ascomycota	100	Eurotiomycetes	73	Chaetothyriales	69	Herpotrichiellaceae	51	unclassified_Herpotrichiellaceae	27	Herpotrichiellaceae_sp	27	OTHER
GQT2G8G02DHAVX	OTU310	3	Fungi	100	Ascomycota	40	Dothideomycetes	26	Myriangiales	21	unclassified_Myriangiales	21	unclassified_Myriangiales	21	Myriangiales_sp	21	OTHER
GQT2G8G02ES0FT	OTU314	3	Fungi	100	Ascomycota	45	Dothideomycetes	31	Myriangiales	31	unclassified_Myriangiales	31	unclassified_Myriangiales	31	Myriangiales_sp	31	OTHER
GQT2G8G02DG6EX	OTU323	3	Fungi	100	Ascomycota	86	Dothideomycetes	28	Myriangiales	28	unclassified_Myriangiales	28	unclassified_Myriangiales	28	Myriangiales_sp	28	OTHER
GQT2G8G02DUMDV	OTU332	3	Fungi	100	Ascomycota	49	Dothideomycetes	25	Myriangiales	25	unclassified_Myriangiales	25	unclassified_Myriangiales	25	Myriangiales_sp	25	OTHER
GQT2G8G02ERBMR	OTU334	3	Fungi	100	Ascomycota	95	Dothideomycetes	52	Myriangiales	41	unclassified_Myriangiales	41	unclassified_Myriangiales	41	Myriangiales_sp	41	OTHER
GQT2G8G02DMBXR	OTU336	3	Fungi	100	Ascomycota	30	Dothideomycetes	9	Myriangiales	9	unclassified_Myriangiales	9	unclassified_Myriangiales	9	Myriangiales_sp	9	OTHER
GQT2G8G02C8XCT	OTU343	3	Fungi	100	Ascomycota	14	Dothideomycetes	7	Myriangiales	4	unclassified_Myriangiales	4	unclassified_Myriangiales	4	Myriangiales_sp	4	OTHER
GQT2G8G02DLEC1	OTU361	3	Fungi	100	Ascomycota	47	Dothideomycetes	32	Myriangiales	26	unclassified_Myriangiales	26	unclassified_Myriangiales	26	Myriangiales_sp	26	OTHER
GQT2G8G02DFSYU	OTU312	3	Fungi	100	Ascomycota	97	Sordariomycetes	72	Sordariales	42	unclassified_Sordariales	36	unclassified_Sordariales	36	Sordariales_sp	36	OTHER
GQT2G8G02EUJB1	OTU352	3	Fungi	100	Basidiomycota	44	Ustilaginomycetes	1	Ustilaginales	1	Ustilaginaceae	1	Ustilago	1	Ustilago_lituana	0	OTHER
GQT2G8G02D62BC	OTU362	3	Fungi	100	Ascomycota	100	Dothideomycetes	100	Pleosporales	90	Venturiaceae	90	Venturia	84	Venturia_chlorospora	35	OTHER
GQT2G8G02DOT6R	OTU313	3	Fungi	100	Ascomycota	100	Ascomycota_class_Incertae_sedis	66	Ascomycota_order_Incertae_sedis	66	Ascomycota_family_Incertae_sedis	66	Xenochalara	41	Xenochalara_juniperi	30	OTHER
GQT2G8G02DLF21	OTU389	2	Fungi	100	Basidiomycota	100	Agaricomycetes	100	Agaricales	100	Cortinariaceae	100	Cortinarius	100	Cortinarius_cedriolens	90	ECM
GQT2G8G02ESJTU	OTU410	2	Fungi	100	Basidiomycota	100	Agaricomycetes	100	Agaricales	100	Cortinariaceae	100	Cortinarius	100	Cortinarius_argyrionus	57	ECM
GQT2G8G02EQZGQ	OTU452	2	Fungi	100	Basidiomycota	100	Agaricomycetes	99	Agaricales	99	Cortinariaceae	99	Cortinarius	99	Cortinarius_sp_OTU242	26	ECM
GQT2G8G02ETUG4	OTU461	2	Fungi	100	Basidiomycota	100	Agaricomycetes	100	Agaricales	100	Cortinariaceae	100	Cortinarius	100	Cortinarius_tubarius	22	ECM
GQT2G8G02ETVUB	OTU383	2	Fungi	100	Ascomycota	100	Leotiomycetes	99	Helotiales	98	Helotiaceae	78	Hymenoscyphus	63	Hymenoscyphus_tetracladius	63	ECM
GQT2G8G02DQV8T	OTU382	2	Fungi	100	Basidiomycota	100	Agaricomycetes	100	Atheliales	100	Atheliaceae	100	Piloderma	100	Piloderma_fallax	100	ECM
GQT2G8G02DSTA1	OTU375	2	Fungi	100	Basidiomycota	96	Agaricomycetes	96	Sebacinales	96	Sebacinaceae	62	Sebacina	34	Sebacina_vermifera	34	ECM
GQT2G8G02EMOEO	OTU448	2	Fungi	100	Basidiomycota	100	Agaricomycetes	99	Sebacinales	99	Sebacinaceae	72	Sebacina	16	Sebacina_vermifera	16	ECM
GQT2G8G02DDXQN	OTU396	2	Fungi	100	Basidiomycota	99	Agaricomycetes	99	Cantharellales	99	Hydnaceae	99	Sistotrema	99	Sistotrema_sp	99	ECM
GQT2G8G02D5USK	OTU460	2	Fungi	100	Ascomycota	100	Pezizomycetes	100	Pezizales	100	Pyronemataceae	100	Trichophaea	89	Trichophaea_cf_hybrida_KH0439	89	ECM
GQT2G8G02DMV38	OTU381	2	Fungi	100	Basidiomycota	91	Agaricomycetes	89	Sebacinales	88	Sebacinaceae	70	unclassified_Sebacinaceae	69	Sebacinaceae_sp	49	ECM
GQT2G8G02DXXJ0	OTU405	2	Fungi	100	Ascomycota	100	Sordariomycetes	100	Hypocreales	100	Hypocreaceae	100	Acrostalagmus	100	Acrostalagmus_luteoalbus	100	OTHER
GQT2G8G02DCHKR	OTU364	2	Fungi	100	Basidiomycota	75	Agaricomycetes	67	Russulales	45	Amylostereaceae	39	Amylostereum	39	Amylostereum_ferreum	19	OTHER
GQT2G8G02DH7GB	OTU376	2	Fungi	100	Ascomycota	96	Sordariomycetes	68	Sordariales	10	Lasiosphaeriaceae	4	Apiosordaria	3	Apiosordaria_backusii	3	OTHER
GQT2G8G02DCVM6	OTU398	2	Fungi	100	Chytridiomycota	23	Chytridiomycetes	21	Rhizophydiales	21	Aquamycetaceae	8	Aquamyces	8	Aquamyces_chlorogonii	8	OTHER
GQT2G8G02DXWF1	OTU409	2	Fungi	100	Ascomycota	100	Eurotiomycetes	100	Eurotiales	100	Trichocomaceae	100	Aspergillus	100	Aspergillus_cibarius	98	OTHER
GQT2G8G02DAOCZ	OTU433	2	Fungi	100	Ascomycota	100	Dothideomycetes	100	Dothideales	99	Dothioraceae	99	Aureobasidium	82	Aureobasidium_pullulans	68	OTHER
GQT2G8G02ES6B4	OTU422	2	Fungi	100	Ascomycota	97	Dothideomycetes	94	Capnodiales	88	Teratosphaeriaceae	66	Batcheloromyces	28	Batcheloromyces_sedgefieldii	28	OTHER
GQT2G8G02ENOE4	OTU454	2	Fungi	100	Ascomycota	100	Leotiomycetes	94	Helotiales	82	Helotiales_family_Incertae_sedis	77	Cadophora	76	Cadophora_sp	76	OTHER
GQT2G8G02EP1RS	OTU434	2	Fungi	100	Ascomycota	100	Eurotiomycetes	94	Chaetothyriales	94	Herpotrichiellaceae	94	Capronia	88	Capronia_sp_94003b	88	OTHER
GQT2G8G02EAXU8	OTU441	2	Fungi	100	Ascomycota	98	Eurotiomycetes	51	Chaetothyriales	47	Herpotrichiellaceae	43	Capronia	28	Capronia_sp_94003b	27	OTHER
GQT2G8G02EU0MK	OTU458	2	Fungi	100	Ascomycota	98	Eurotiomycetes	83	Chaetothyriales	78	Herpotrichiellaceae	78	Capronia	75	Capronia_sp_94003b	75	OTHER
GQT2G8G02D47XU	OTU372	2	Fungi	100	Ascomycota	100	Eurotiomycetes	98	Chaetothyriales	95	Herpotrichiellaceae	95	Cladophialophora	91	Cladophialophora_sp_TRN488	37	OTHER
GQT2G8G02EM1JP	OTU429	2	Fungi	100	Ascomycota	99	Eurotiomycetes	95	Chaetothyriales	95	Herpotrichiellaceae	95	Cladophialophora	94	Cladophialophora_sp_97004a	56	OTHER
GQT2G8G02DQET5	OTU371	2	Fungi	100	Ascomycota	100	Ascomycota_class_Incertae_sedis	87	Ascomycota_order_Incertae_sedis	87	Ascomycota_family_Incertae_sedis	87	Collembolispora	87	Collembolispora_barbata	45	OTHER
GQT2G8G02EL6PO	OTU395	2	Fungi	100	Ascomycota	100	Leotiomycetes	84	Leotiomycetes_order_Incertae_sedis	66	Leotiomycetes_family_Incertae_sedis	66	Collophora	66	Collophora_paarla	65	OTHER
GQT2G8G02EOVRQ	OTU416	2	Fungi	100	Ascomycota	100	Sordariomycetes	100	Hypocreales	100	Cordycipitaceae	36	Cordyceps	19	Cordyceps_bassiana	19	OTHER
GQT2G8G02ESLRX	OTU366	2	Fungi	100	Basidiomycota	80	Tremellomycetes	73	Filobasidiales	41	Filobasidiaceae	41	Cryptococcus	40	Cryptococcus_arrabidensis	37	OTHER
GQT2G8G02ERBWM	OTU455	2	Fungi	100	Basidiomycota	81	Tremellomycetes	71	Filobasidiales	54	Filobasidiaceae	54	Cryptococcus	45	Cryptococcus_cylindricus	23	OTHER
GQT2G8G02ET44Q	OTU412	2	Fungi	100	Basidiomycota	100	Tremellomycetes	100	Tremellales	100	Tremellales_family_Incertae_sedis	100	Cryptococcus	100	Cryptococcus_victoriae	100	OTHER
GQT2G8G02DLR3G	OTU387	2	Fungi	100	Ascomycota	44	Eurotiomycetes	13	Chaetothyriales	8	Herpotrichiellaceae	8	Exophiala	6	Exophiala_salmonis	6	OTHER
GQT2G8G02ESVQA	OTU457	2	Fungi	100	Ascomycota	100	Eurotiomycetes	82	Chaetothyriales	61	Herpotrichiellaceae	61	Exophiala	53	Exophiala_sp_CPC_12171	53	OTHER
GQT2G8G02EPO1Q	OTU449	2	Fungi	100	Chytridiomycota	45	Chytridiomycetes	38	Rhizophydiales	31	Globomycetaceae	22	Globomyces	22	Globomyces_pollinis-pini	22	OTHER
GQT2G8G02D7TYW	OTU402	2	Fungi	100	Ascomycota	100	Ascomycota_class_Incertae_sedis	40	Ascomycota_order_Incertae_sedis	40	Ascomycota_family_Incertae_sedis	40	Gyoerffyella	27	Gyoerffyella_sp	27	OTHER
GQT2G8G02C5GTP	OTU437	2	Fungi	100	Ascomycota	100	Dothideomycetes	97	Pleosporales	89	Pleosporales_family_Incertae_sedis	86	Herpotrichia	74	Herpotrichia_juniperi	68	OTHER
GQT2G8G02DN94V	OTU435	2	Fungi	100	Ascomycota	100	Leotiomycetes	91	Helotiales	91	Hyaloscyphaceae	56	Lachnellula	50	Lachnellula_flavovirens	34	OTHER
GQT2G8G02EG7MO	OTU463	2	Fungi	100	Ascomycota	72	Lecanoromycetes	45	Lecanorales	9	Lecanoraceae	8	Lecanora	8	Lecanora_sp_s191	8	OTHER
GQT2G8G02CZ1WJ	OTU377	2	Fungi	100	Basidiomycota	78	Microbotryomycetes	69	Leucosporidiales	40	Leucosporidiaceae	40	Mastigobasidium	21	Mastigobasidium_intermedium	18	OTHER
GQT2G8G02EYH3S	OTU428	2	Fungi	100	Basidiomycota	89	Microbotryomycetes	83	Kriegeriales	28	Kriegeriaceae	28	Meredithblackwellia	28	Meredithblackwellia_eburnea	28	OTHER
GQT2G8G02ER9KM	OTU404	2	Fungi	100	Chytridiomycota	29	Monoblepharidomycetes	13	Monoblepharidales	13	Monoblepharidaceae	8	Monoblepharis	8	Monoblepharis_hypogyna	8	OTHER
GQT2G8G02ESZTL	OTU411	2	Fungi	100	Chytridiomycota	13	Monoblepharidomycetes	7	Monoblepharidales	7	Monoblepharidaceae	7	Monoblepharis	7	Monoblepharis_hypogyna	7	OTHER
GQT2G8G02EJ104	OTU444	2	Fungi	100	Chytridiomycota	45	Monoblepharidomycetes	21	Monoblepharidales	21	Monoblepharidaceae	16	Monoblepharis	16	Monoblepharis_hypogyna	16	OTHER
GQT2G8G02DGOUQ	OTU394	2	Fungi	100	Zygomycota	100	Zygomycota_class_Incertae_sedis	100	Mortierellales	100	Mortierellaceae	100	Mortierella	100	Mortierella_macrocystopsis	90	OTHER
GQT2G8G02DDEL3	OTU397	2	Fungi	100	Zygomycota	100	Zygomycota_class_Incertae_sedis	100	Mortierellales	100	Mortierellaceae	100	Mortierella	100	Mortierella_acrotona	47	OTHER
GQT2G8G02DX0JB	OTU450	2	Fungi	100	Zygomycota	100	Zygomycota_class_Incertae_sedis	100	Mortierellales	100	Mortierellaceae	100	Mortierella	100	Mortierella_amoeboidea	52	OTHER
GQT2G8G02EMSWN	OTU451	2	Fungi	100	Ascomycota	100	Sordariomycetes	98	Hypocreales	95	Nectriaceae	50	Nectria	28	Nectria_sp_ZQZ_2012	27	OTHER
GQT2G8G02EN4FU	OTU447	2	Fungi	100	Ascomycota	99	Eurotiomycetes	70	Chaetothyriales	69	Herpotrichiellaceae	69	Phaeococcomyces	64	Phaeococcomyces_sp	63	OTHER
GQT2G8G02DJ6E6	OTU413	2	Fungi	100	Ascomycota	100	Sordariomycetes	100	Hypocreales	100	Clavicipitaceae	100	Pochonia	99	Pochonia_bulbillosa	99	OTHER
GQT2G8G02DQYTY	OTU363	2	Fungi	100	Ascomycota	100	Sordariomycetes	100	Boliniales	100	Boliniaceae	100	Pseudovalsaria	100	Pseudovalsaria_ferruginea	100	OTHER
GQT2G8G02DWGBW	OTU408	2	Fungi	100	Basidiomycota	100	Agaricomycetes	100	Agaricales	100	Strophariaceae	100	Psilocybe	100	Psilocybe_montana	100	OTHER
GQT2G8G02D8UAU	OTU368	2	Fungi	100	Chytridiomycota	25	Chytridiomycetes	20	Rhizophydiales	19	Rhizophydiaceae	7	Rhizophydium	7	Rhizophydium_sp_PL_AUS_Ad014	3	OTHER
GQT2G8G02DM0HI	OTU386	2	Fungi	100	Basidiomycota	100	Microbotryomycetes	100	Sporidiobolales	100	Sporidiobolales_family_Incertae_sedis	100	Rhodotorula	98	Rhodotorula_aurantiaca	96	OTHER
GQT2G8G02DWAAT	OTU400	2	Fungi	100	Basidiomycota	84	Microbotryomycetes	59	Sporidiobolales	42	Sporidiobolales_family_Incertae_sedis	41	Rhodotorula	41	Rhodotorula_sp_AU_CryS03	29	OTHER
GQT2G8G02C3EQ5	OTU424	2	Fungi	100	Basidiomycota	73	Microbotryomycetes	51	Sporidiobolales	28	Sporidiobolales_family_Incertae_sedis	28	Rhodotorula	28	Rhodotorula_sp_TP_Snow_Y129	26	OTHER
GQT2G8G02EQ7XK	OTU431	2	Fungi	100	Basidiomycota	71	Microbotryomycetes	43	Sporidiobolales	28	Sporidiobolales_family_Incertae_sedis	28	Rhodotorula	25	Rhodotorula_sp_TP_Snow_Y129	23	OTHER
GQT2G8G02DZHZ9	OTU432	2	Fungi	100	Basidiomycota	91	Microbotryomycetes	88	Sporidiobolales	48	Sporidiobolales_family_Incertae_sedis	48	Rhodotorula	47	Rhodotorula_sp_AU_CryS03	30	OTHER
GQT2G8G02EU168	OTU456	2	Fungi	100	Ascomycota	100	Leotiomycetes	99	Helotiales	99	Helotiales_family_Incertae_sedis	56	Scleropezicula	56	Scleropezicula_sp	56	OTHER
GQT2G8G02EJ7XH	OTU415	2	Fungi	100	Ascomycota	97	Dothideomycetes	86	Capnodiales	85	Mycosphaerellaceae	21	Stenella	17	Stenella_araguata	17	OTHER
GQT2G8G02DOE46	OTU385	2	Fungi	100	Ascomycota	100	Eurotiomycetes	100	Eurotiales	100	Trichocomaceae	100	Talaromyces	94	Talaromyces_amestolkiae	66	OTHER
GQT2G8G02DP1SJ	OTU388	2	Fungi	100	Ascomycota	100	Leotiomycetes	97	Helotiales	97	Helotiales_family_Incertae_sedis	88	Tetracladium	87	Tetracladium_apiense	44	OTHER
GQT2G8G02EABZZ	OTU390	2	Fungi	100	Ascomycota	100	Leotiomycetes	99	Helotiales	99	Helotiales_family_Incertae_sedis	99	Tetracladium	98	Tetracladium_apiense	50	OTHER
GQT2G8G02EWPLN	OTU439	2	Fungi	100	Zygomycota	17	Zygomycota_class_Incertae_sedis	17	Mucorales	11	Mucoraceae	10	Thamnidium	4	Thamnidium_elegans	4	OTHER
GQT2G8G02EE3G8	OTU417	2	Fungi	100	Basidiomycota	100	Tremellomycetes	100	Trichosporonales	90	Trichosporonaceae	90	Trichosporon	90	Trichosporon_moniliiforme	54	OTHER
GQT2G8G02EH7AT	OTU440	2	Fungi	100	Basidiomycota	100	Tremellomycetes	100	Trichosporonales	100	Trichosporonaceae	100	Trichosporon	100	Trichosporon_dehoogii	96	OTHER
GQT2G8G02EMC8B	OTU374	2	Fungi	100	Ascomycota	97	Eurotiomycetes	66	Chaetothyriales	56	unclassified_Chaetothyriales	30	unclassified_Chaetothyriales	30	Chaetothyriales_sp	30	OTHER
GQT2G8G02D7MCK	OTU369	2	Fungi	100	Ascomycota	100	Dothideomycetes	100	Dothideales	78	unclassified_Dothideales	58	unclassified_Dothideales	58	Dothideales_sp	58	OTHER
GQT2G8G02ED2II	OTU421	2	Fungi	100	unclassified_Fungi	24	unclassified_Fungi	24	unclassified_Fungi	24	unclassified_Fungi	24	unclassified_Fungi	24	Fungi_sp	24	OTHER
GQT2G8G02DBRKK	OTU384	2	Fungi	100	Ascomycota	96	Eurotiomycetes	77	Chaetothyriales	66	Herpotrichiellaceae	61	unclassified_Herpotrichiellaceae	57	Herpotrichiellaceae_sp	57	OTHER
GQT2G8G02D35P4	OTU373	2	Fungi	100	Ascomycota	100	Sordariomycetes	100	Microascales	100	Microascaceae	100	unclassified_Microascaceae	99	Microascaceae_sp	99	OTHER
GQT2G8G02D2LE1	OTU378	2	Fungi	100	Basidiomycota	87	Microbotryomycetes	83	Microbotryales	81	unclassified_Microbotryales	14	unclassified_Microbotryales	14	Microbotryales_sp	14	OTHER
GQT2G8G02DPVQZ	OTU379	2	Fungi	100	Ascomycota	84	Dothideomycetes	52	Myriangiales	48	unclassified_Myriangiales	48	unclassified_Myriangiales	48	Myriangiales_sp	48	OTHER
GQT2G8G02EA3UJ	OTU380	2	Fungi	100	Ascomycota	72	Dothideomycetes	26	Myriangiales	25	unclassified_Myriangiales	25	unclassified_Myriangiales	25	Myriangiales_sp	25	OTHER
GQT2G8G02EAWG1	OTU391	2	Fungi	100	Ascomycota	52	Dothideomycetes	37	Myriangiales	35	unclassified_Myriangiales	35	unclassified_Myriangiales	35	Myriangiales_sp	35	OTHER
GQT2G8G02EUFRX	OTU392	2	Fungi	100	Ascomycota	42	Dothideomycetes	31	Myriangiales	28	unclassified_Myriangiales	28	unclassified_Myriangiales	28	Myriangiales_sp	28	OTHER
GQT2G8G02DHMHL	OTU393	2	Fungi	100	Ascomycota	23	Dothideomycetes	19	Myriangiales	19	unclassified_Myriangiales	19	unclassified_Myriangiales	19	Myriangiales_sp	19	OTHER
GQT2G8G02EH8HT	OTU399	2	Fungi	100	Ascomycota	40	Dothideomycetes	15	Myriangiales	12	unclassified_Myriangiales	12	unclassified_Myriangiales	12	Myriangiales_sp	12	OTHER
GQT2G8G02EUENK	OTU401	2	Fungi	100	Ascomycota	25	Dothideomycetes	13	Myriangiales	12	unclassified_Myriangiales	12	unclassified_Myriangiales	12	Myriangiales_sp	12	OTHER
GQT2G8G02DM9PY	OTU403	2	Fungi	100	Ascomycota	47	Dothideomycetes	42	Myriangiales	39	unclassified_Myriangiales	39	unclassified_Myriangiales	39	Myriangiales_sp	39	OTHER
GQT2G8G02ECVGU	OTU406	2	Fungi	100	Ascomycota	65	Dothideomycetes	46	Myriangiales	25	unclassified_Myriangiales	25	unclassified_Myriangiales	25	Myriangiales_sp	25	OTHER
GQT2G8G02DKLII	OTU407	2	Fungi	100	Ascomycota	36	Dothideomycetes	25	Myriangiales	25	unclassified_Myriangiales	25	unclassified_Myriangiales	25	Myriangiales_sp	25	OTHER
GQT2G8G02DIBTV	OTU414	2	Fungi	100	Ascomycota	25	Dothideomycetes	25	Myriangiales	25	unclassified_Myriangiales	25	unclassified_Myriangiales	25	Myriangiales_sp	25	OTHER
GQT2G8G02DCNMU	OTU418	2	Fungi	100	Ascomycota	85	Dothideomycetes	30	Myriangiales	29	unclassified_Myriangiales	29	unclassified_Myriangiales	29	Myriangiales_sp	29	OTHER
GQT2G8G02ETU0Q	OTU419	2	Fungi	100	Ascomycota	50	Dothideomycetes	33	Myriangiales	31	unclassified_Myriangiales	31	unclassified_Myriangiales	31	Myriangiales_sp	31	OTHER
GQT2G8G02EMA51	OTU420	2	Fungi	100	Ascomycota	59	Dothideomycetes	36	Myriangiales	28	unclassified_Myriangiales	28	unclassified_Myriangiales	28	Myriangiales_sp	28	OTHER
GQT2G8G02DNX44	OTU425	2	Fungi	100	Ascomycota	47	Dothideomycetes	30	Myriangiales	29	unclassified_Myriangiales	29	unclassified_Myriangiales	29	Myriangiales_sp	29	OTHER
GQT2G8G02DN233	OTU426	2	Fungi	100	Ascomycota	45	Dothideomycetes	26	Myriangiales	24	unclassified_Myriangiales	22	unclassified_Myriangiales	22	Myriangiales_sp	22	OTHER
GQT2G8G02ENAZ3	OTU427	2	Fungi	100	Ascomycota	44	Dothideomycetes	33	Myriangiales	32	unclassified_Myriangiales	32	unclassified_Myriangiales	32	Myriangiales_sp	32	OTHER
GQT2G8G02D7819	OTU430	2	Fungi	100	Ascomycota	56	Dothideomycetes	34	Myriangiales	28	unclassified_Myriangiales	28	unclassified_Myriangiales	28	Myriangiales_sp	28	OTHER
GQT2G8G02EBRV8	OTU436	2	Fungi	100	Ascomycota	92	Dothideomycetes	19	Myriangiales	18	unclassified_Myriangiales	18	unclassified_Myriangiales	18	Myriangiales_sp	18	OTHER
GQT2G8G02EQCIP	OTU438	2	Fungi	100	Ascomycota	28	Dothideomycetes	26	Myriangiales	25	unclassified_Myriangiales	25	unclassified_Myriangiales	25	Myriangiales_sp	25	OTHER
GQT2G8G02EWKJF	OTU442	2	Fungi	100	Ascomycota	93	Dothideomycetes	60	Myriangiales	50	unclassified_Myriangiales	48	unclassified_Myriangiales	48	Myriangiales_sp	48	OTHER
GQT2G8G02EVMJ7	OTU445	2	Fungi	100	Ascomycota	96	Dothideomycetes	19	Myriangiales	17	unclassified_Myriangiales	17	unclassified_Myriangiales	17	Myriangiales_sp	17	OTHER
GQT2G8G02EU4DF	OTU453	2	Fungi	100	Ascomycota	92	Dothideomycetes	75	Myriangiales	36	unclassified_Myriangiales	36	unclassified_Myriangiales	36	Myriangiales_sp	36	OTHER
GQT2G8G02DOXCX	OTU462	2	Fungi	100	Ascomycota	96	Dothideomycetes	53	Myriangiales	45	unclassified_Myriangiales	39	unclassified_Myriangiales	39	Myriangiales_sp	39	OTHER
GQT2G8G02DHSAG	OTU370	2	Fungi	100	Ascomycota	96	Dothideomycetes	67	Pleosporales	52	Pleomassariaceae	37	unclassified_Pleomassariaceae	29	Pleomassariaceae_sp	29	OTHER
GQT2G8G02EAVEE	OTU443	2	Fungi	100	Basidiomycota	93	Agaricomycetes	91	Sebacinales	91	Sebacinales_Group_B	57	unclassified_Sebacinales_Group_B	57	Sebacinales_Group_B_sp	57	OTHER
GQT2G8G02C7KOM	OTU423	2	Fungi	100	Ascomycota	100	Dothideomycetes	98	Pleosporales	94	Sporormiaceae	93	unclassified_Sporormiaceae	40	Sporormiaceae_sp	40	OTHER
GQT2G8G02EFT8A	OTU459	2	Fungi	100	Ascomycota	100	Dothideomycetes	100	Pleosporales	99	Venturiaceae	99	unclassified_Venturiaceae	41	Venturiaceae_sp	41	OTHER
GQT2G8G02DUFE5	OTU365	2	Fungi	100	Ascomycota	100	Dothideomycetes	100	Pleosporales	83	Venturiaceae	83	Venturia	80	Venturia_sp	62	OTHER
GQT2G8G02DWDEU	OTU367	2	Fungi	100	Ascomycota	100	Dothideomycetes	100	Pleosporales	100	Venturiaceae	100	Venturia	93	Venturia_sp	80	OTHER
GQT2G8G02EUJ2E	OTU446	2	Fungi	100	Ascomycota	100	Leotiomycetes	61	Helotiales	61	Helotiales_family_Incertae_sedis	61	Xenopolyscytalum	44	Xenopolyscytalum_sp_CCF_4159	23	OTHER
