# Supplementary material for: Analyses of Sporocarps, Morphotyped Ectomycorrhizae, Environmental ITS and LSU Sequences Identify Common Genera that Occur at a Periglacial Site
Source: J Fungi (Basel). 2015 May 25;1(1):76–93. doi: 10.3390/jof1010076 (PMC5770010; doi:10.3390/jof1010076)
Supplement: Supplementary File 1 [file jof-01-00076-s001.zip › jof-01-00076-supplementary files/Supplemental Table S3.txt]

Seq_ID	OTU_ID	Count	Kingdom	k_sup	Phylum	p_sup	Class	c_sup	Order	o_sup	Family	f_sup	Genus	g_sup	Ecology
HH1STK304IATLH	OTU1	51581	Fungi	100	Ascomycota	100	Sordariomycetes	100	Hypocreales	99	Cordycipitaceae	96	Lecanicillium	59	OTHER
HH1STK304IH2S0	OTU2	29255	Fungi	100	Ascomycota	100	Sordariomycetes	100	Hypocreales	98	Clavicipitaceae	92	Tolypocladium	89	OTHER
HH1STK304IPYVW	OTU3	10847	Fungi	98	Chytridiomycota	63	Chytridiomycetes	63	Chytridiales	36	Chytridiaceae	36	Karlingiomyces	29	OTHER
HH1STK304JOEOE	OTU4	9190	Fungi	100	Ascomycota	100	Sordariomycetes	100	Hypocreales	91	Nectriaceae	84	Gibberella	74	OTHER
HH1STK304JW2R5	OTU5	8829	Fungi	100	Ascomycota	100	Leotiomycetes	92	Helotiales	87	Sclerotiniaceae	42	Mitrula	41	OTHER
HH1STK304I0BZF	OTU6	6807	Fungi	100	Ascomycota	100	Pezizomycetes	100	Pezizales	100	Pyronemataceae	100	Trichophaea	76	ECM
HH1STK304IRWSQ	OTU7	6538	Fungi	100	Ascomycota	100	Sordariomycetes	100	Hypocreales	91	Clavicipitaceae	63	Paecilomyces	33	OTHER
HH1STK304JOX53	OTU8	5252	Fungi	100	Ascomycota	100	Eurotiomycetes	100	Eurotiales	100	Trichocomaceae	100	Eupenicillium	97	OTHER
HH1STK304H21SU	OTU9	4755	Fungi	100	Chytridiomycota	71	Chytridiomycetes	71	Spizellomycetales	55	Olpidiaceae	44	Olpidium	30	OTHER
HH1STK304JNI7I	OTU10	4473	Fungi	100	Ascomycota	100	Eurotiomycetes	70	Chaetothyriales	68	Herpotrichiellaceae	68	Cladophialophora	47	OTHER
HH1STK304ILWCL	OTU11	4163	Fungi	100	Ascomycota	100	Leotiomycetes	100	Helotiales	88	Helotiaceae	60	Hymenoscyphus	23	ECM
HH1STK304IQ0GV	OTU12	3232	Fungi	100	Ascomycota	100	Eurotiomycetes	84	Chaetothyriales	70	Herpotrichiellaceae	70	Sorocybe	68	OTHER
HH1STK304JDEVT	OTU13	3145	Fungi	100	Ascomycota	100	Leotiomycetes	73	Leotiomycetes_incertae_sedis	17	Leotiomycetes_incertae_sedis	17	Collophora	16	OTHER
HH1STK304H0JA8	OTU14	2655	Fungi	100	Ascomycota	100	Dothideomycetes	43	Hysteriales	27	Hysteriales_incertae_sedis	24	Hysteriales_incertae_sedis	24	OTHER
HH1STK304JCNYV	OTU15	2617	Fungi	100	Basidiomycota	100	Agaricomycetes	100	Boletales	100	Suillaceae	75	Suillus	75	ECM
HH1STK304IRUT2	OTU16	2541	Fungi	100	Ascomycota	100	Leotiomycetes	96	Helotiales	93	Helotiaceae	41	Ombrophila	21	OTHER
HH1STK304JJM2M	OTU17	2506	Fungi	100	Ascomycota	100	Leotiomycetes	100	Helotiales	100	Sclerotiniaceae	89	Mitrula	89	OTHER
HH1STK304IA99Y	OTU18	2485	Fungi	100	Ascomycota	100	Sordariomycetes	100	Hypocreales	100	Ophiocordycipitaceae	99	Elaphocordyceps	99	OTHER
HH1STK304IZXLW	OTU19	2402	Fungi	100	Basidiomycota	97	Agaricomycetes	96	Thelephorales	51	Bankeraceae	28	Bankera	26	ECM
HH1STK304JI4P9	OTU20	2283	Fungi	100	Ascomycota	100	Leotiomycetes	96	Thelebolales	89	Thelebolaceae	89	Thelebolus	89	OTHER
HH1STK304JSXDR	OTU21	2162	Fungi	100	Ascomycota	100	Dothideomycetes	100	Capnodiales	100	Mycosphaerellaceae	84	Mycosphaerella	50	OTHER
HH1STK304JBUJM	OTU22	2145	Fungi	100	Ascomycota	100	Sordariomycetes	100	Coniochaetales	34	Coniochaetaceae	34	Coniochaeta	25	OTHER
HH1STK304JLA1O	OTU23	1777	Fungi	100	Basidiomycota	99	Tremellomycetes	98	Tremellales	98	Tremellaceae	73	Asterotremella	54	OTHER
HH1STK304I837N	OTU24	1525	Fungi	100	Ascomycota	100	Eurotiomycetes	100	Eurotiales	100	Trichocomaceae	100	Penicillium	64	OTHER
HH1STK304ISE01	OTU25	1100	Fungi	100	Ascomycota	100	Leotiomycetes	89	Helotiales	86	Helotiaceae	38	Cudoniella	34	OTHER
HH1STK304JJ26O	OTU26	1021	Fungi	100	Ascomycota	98	Leotiomycetes	12	Helotiales	11	Helotiaceae	10	Crinula	10	OTHER
HH1STK304H48P8	OTU27	990	Fungi	100	Basidiomycota	100	Tremellomycetes	100	Tremellales	100	Tremellaceae	100	Tremella	91	OTHER
HH1STK304JIGJT	OTU28	902	Fungi	100	Ascomycota	100	Leotiomycetes	94	Helotiales	52	Helotiales_incertae_sedis	44	Fulvoflamma	43	OTHER
HH1STK304H1181	OTU29	898	Fungi	93	Basidiomycota	41	Tremellomycetes	19	Tremellales	19	Tremellaceae	19	Asterotremella	19	OTHER
HH1STK304H5WPW	OTU31	742	Fungi	100	Ascomycota	100	Eurotiomycetes	100	Chaetothyriales	99	Herpotrichiellaceae	99	Capronia	54	OTHER
HH1STK304H8NI0	OTU32	736	Fungi	100	Ascomycota	100	Leotiomycetes	100	Helotiales	91	Sclerotiniaceae	57	Ciboria	24	OTHER
HH1STK304ITDV4	OTU33	731	Fungi	100	Ascomycota	98	Leotiomycetes	32	Helotiales	24	Helotiaceae	18	Chloroscypha	14	OTHER
HH1STK304INBY1	OTU34	711	Fungi	100	Basidiomycota	100	Agaricomycetes	100	Agaricales	99	Cortinariaceae	99	Inocybe	89	ECM
HH1STK304JR58H	OTU35	639	Fungi	100	Ascomycota	100	Sordariomycetes	100	Hypocreales	82	Clavicipitaceae	46	Atkinsonella	13	OTHER
HH1STK304IHESF	OTU36	542	Fungi	100	Ascomycota	100	Leotiomycetes	88	Leotiomycetes_incertae_sedis	39	Leotiomycetes_incertae_sedis	38	Collophora	38	OTHER
HH1STK304H6KFG	OTU37	531	Fungi	96	Fungi_incertae_sedis	21	Fungi_incertae_sedis	16	Zoopagales	14	Piptocephalidaceae	9	Kuzuhaea	9	OTHER
HH1STK304JF7V8	OTU38	502	Fungi	100	Ascomycota	100	Sordariomycetes	100	Hypocreales	100	Bionectriaceae	100	Bionectria	100	OTHER
HH1STK304I1ABV	OTU39	464	Fungi	84	Fungi_incertae_sedis	11	Ichthyosporea	10	Ichthyophonida	10	Amoebidiaceae	10	Amoebidium	10	OTHER
HH1STK304I9TGF	OTU40	430	Fungi	100	Basidiomycota	100	Agaricomycetes	100	Agaricales	100	Cortinariaceae	95	uncultured_Cortinariaceae	59	OTHER
HH1STK304JV4H5	OTU41	428	Fungi	100	Basidiomycota	100	Agaricomycetes	100	Agaricales	100	Strophariaceae	75	Weraroa	30	OTHER
HH1STK304IA4OH	OTU42	419	Fungi	100	Ascomycota	100	Leotiomycetes	73	Helotiales	50	Vibrisseaceae	35	Chlorovibrissea	35	OTHER
HH1STK304I1TU1	OTU43	396	Fungi	100	Ascomycota	100	Leotiomycetes	100	Helotiales	100	Helotiales_incertae_sedis	100	Tetracladium	100	OTHER
HH1STK304IGA6M	OTU44	383	Fungi	100	Ascomycota	100	Leotiomycetes	94	Helotiales	69	Helotiaceae	47	Hymenoscyphus	31	ECM
HH1STK304IHW56	OTU45	371	Fungi	96	Chytridiomycota	59	Chytridiomycetes	59	Spizellomycetales	49	Olpidiaceae	42	Olpidium	27	OTHER
HH1STK304JJNUS	OTU46	365	Fungi	100	Ascomycota	100	Leotiomycetes	86	Helotiales	83	Helotiaceae	57	Crinula	57	OTHER
HH1STK304JYBXB	OTU47	340	Fungi	100	Ascomycota	100	Dothideomycetes	100	Dothideales	100	Dothioraceae	86	Sydowia	83	OTHER
HH1STK304I6T9K	OTU48	322	Fungi	98	Chytridiomycota	13	Chytridiomycetes	13	Chytridiales	9	Chytridiaceae	7	Chytridium	4	OTHER
HH1STK304JQOP5	OTU50	273	Fungi	100	Ascomycota	100	Dothideomycetes	100	Pleosporales	76	Montagnulaceae	73	Paraconiothyrium	58	OTHER
HH1STK304JL9O1	OTU51	267	Fungi	86	Chytridiomycota	36	Chytridiomycetes	25	Chytridiales	21	Chytridiaceae	19	Karlingiomyces	19	OTHER
HH1STK304JRONP	OTU52	262	Fungi	86	Chytridiomycota	41	Monoblepharidomycetes	21	Monoblepharidales	21	Oedogoniomycetaceae	14	Oedogoniomyces	14	OTHER
HH1STK304IBP3E	OTU53	258	Fungi	100	Ascomycota	100	Saccharomycetes	100	Saccharomycetales	100	Saccharomycetaceae	100	Saccharomyces	94	OTHER
HH1STK304JYIH6	OTU54	257	Fungi	92	Chytridiomycota	33	Chytridiomycetes	26	Chytridiales	24	Chytridiaceae	12	Mesochytrium	12	OTHER
HH1STK304IU8AT	OTU55	253	Fungi	100	Ascomycota	100	Leotiomycetes	97	Helotiales	91	Sclerotiniaceae	57	Mitrula	57	OTHER
HH1STK304H6XX9	OTU56	247	Fungi	100	Ascomycota	100	Pezizomycetes	100	Pezizales	100	Pezizaceae	100	Peziza	87	ECM
HH1STK304JOUB7	OTU58	240	Fungi	100	Ascomycota	100	Dothideomycetes	100	Capnodiales	100	Davidiellaceae	100	Cladosporium	96	OTHER
HH1STK304JL9NU	OTU59	239	Fungi	100	Ascomycota	100	Sordariomycetes	98	Phyllachorales	46	Phyllachoraceae	46	Plectosphaerella	43	OTHER
HH1STK304JA9XY	OTU60	227	Fungi	77	Chytridiomycota	45	Monoblepharidomycetes	24	Monoblepharidales	24	Oedogoniomycetaceae	15	Oedogoniomyces	15	OTHER
HH1STK304IIWM6	OTU61	222	Fungi	100	Basidiomycota	100	Agaricomycetes	100	Agaricales	100	Tricholomataceae	94	Laccaria	84	ECM
HH1STK304IMOHP	OTU62	221	Fungi	91	Chytridiomycota	28	Chytridiomycetes	25	Chytridiales	24	Chytridiaceae	20	Mesochytrium	19	OTHER
HH1STK304JIS2M	OTU63	199	Fungi	100	Basidiomycota	100	Microbotryomycetes	100	Microbotryomycetes_incertae_sedis	100	Microbotryomycetes_incertae_sedis	100	Kriegeria	100	OTHER
HH1STK304IHVDZ	OTU64	187	Fungi	100	Ascomycota	100	Leotiomycetes	95	Helotiales	93	Helotiaceae	91	Bryoglossum	86	OTHER
HH1STK304JOG30	OTU65	187	Fungi	100	Ascomycota	100	Leotiomycetes	80	Helotiales	77	Vibrisseaceae	56	Vibrissea	56	OTHER
HH1STK304IPJCP	OTU66	183	Fungi	100	Ascomycota	100	Lecanoromycetes	72	Baeomycetales	42	Baeomycetaceae	42	Baeomyces	41	OTHER
HH1STK304JOJ0N	OTU68	172	Fungi	100	Ascomycota	100	Sordariomycetes	99	Hypocreales	52	Clavicipitaceae	30	Metarhizium	14	OTHER
HH1STK304I271C	OTU69	168	Fungi	100	Ascomycota	100	Ascomycota_incertae_sedis	92	Ascomycota_incertae_sedis	92	Ascomycota_incertae_sedis	92	Troposporella	92	OTHER
HH1STK304IN7FE	OTU70	163	Fungi	100	Ascomycota	100	Dothideomycetes	100	Pleosporales	100	Didymellaceae	90	Didymella	85	OTHER
HH1STK304IRJ48	OTU71	158	Fungi	100	Basidiomycota	100	Agaricomycetes	100	Thelephorales	82	Thelephoraceae	82	Tomentella	46	ECM
HH1STK304IUU3P	OTU72	154	Fungi	100	Basidiomycota	100	Agaricomycetes	100	Polyporales	100	Coriolaceae	48	Coriolopsis	31	OTHER
HH1STK304JHSHP	OTU73	153	Fungi	100	Ascomycota	100	Sordariomycetes	100	Sordariales	77	Lasiosphaeriaceae	77	Cercophora	64	OTHER
HH1STK304JJN10	OTU75	140	Fungi	99	Ascomycota	52	Sordariomycetes	23	Coronophorales	20	Coronophorales_incertae_sedis	17	Spinulosphaeria	16	OTHER
HH1STK304IRWFQ	OTU76	139	Fungi	100	Ascomycota	100	Ascomycota_incertae_sedis	39	Ascomycota_incertae_sedis	39	Ascomycota_incertae_sedis	39	Lecophagus	38	OTHER
HH1STK304IX1UW	OTU77	137	Fungi	100	Basidiomycota	90	Agaricomycetes	46	Auriculariales	33	Exidiaceae	30	Eichleriella	17	OTHER
HH1STK304IJOVD	OTU79	130	Fungi	100	Basidiomycota	92	Tremellomycetes	52	Tremellales	46	Tremellales_incertae_sedis	19	Kwoniella	19	OTHER
HH1STK304JABZ4	OTU82	129	Fungi	100	Basidiomycota	100	Agaricomycetes	99	Sebacinales	85	Sebacinaceae	85	uncultured_Sebacinaceae	57	ECM
HH1STK304IMJUK	OTU80	129	Fungi	100	Ascomycota	100	Leotiomycetes	84	Helotiales	80	Dermateaceae	44	Mollisia	44	OTHER
HH1STK304IDZAY	OTU83	126	Fungi	91	Chytridiomycota	20	Monoblepharidomycetes	13	Monoblepharidales	13	Oedogoniomycetaceae	12	Oedogoniomyces	12	OTHER
HH1STK304JRUFN	OTU84	122	Fungi	100	Ascomycota	100	Dothideomycetes	100	Dothideomycetes_incertae_sedis	100	Dothideomycetes_incertae_sedis	100	Repetophragma	100	OTHER
HH1STK304JMF2Z	OTU85	121	Fungi	100	Ascomycota	97	Leotiomycetes	95	Helotiales	85	Helotiaceae	52	Hymenoscyphus	23	ECM
HH1STK304IFOTU	OTU86	116	Fungi	100	Ascomycota	100	Leotiomycetes	81	Helotiales	75	Helotiaceae	35	Chloroscypha	33	OTHER
HH1STK304IAV7I	OTU87	104	Fungi	93	Chytridiomycota	39	Chytridiomycetes	31	Chytridiales	27	Chytridiaceae	18	Phlyctochytrium	16	OTHER
HH1STK304I1J97	OTU88	97	Fungi	100	Basidiomycota	100	Agaricomycetes	100	Agaricales	100	Entolomataceae	86	Clitopilus	57	OTHER
HH1STK304IKL5Q	OTU89	96	Fungi	95	Chytridiomycota	42	Chytridiomycetes	33	Chytridiales	30	Chytridiaceae	26	Phlyctochytrium	12	OTHER
HH1STK304IJJAQ	OTU90	94	Fungi	100	Basidiomycota	97	Agaricomycetes	60	Cantharellales	34	Ceratobasidiaceae	13	Ceratobasidium	10	OTHER
HH1STK304H2XBM	OTU92	85	Fungi	100	Ascomycota	100	Leotiomycetes	40	Helotiales	14	Bulgariaceae	7	Bulgaria	7	OTHER
HH1STK304H599U	OTU93	82	Fungi	94	Chytridiomycota	34	Chytridiomycetes	34	Spizellomycetales	10	Olpidiaceae	10	Powellomyces	10	OTHER
HH1STK304IKLS2	OTU94	75	Fungi	100	Basidiomycota	100	Agaricomycetes	100	Sebacinales	100	Sebacinaceae	100	Sebacina	100	ECM
HH1STK304JGA2I	OTU96	74	Fungi	100	Ascomycota	100	Leotiomycetes	82	Helotiales	51	Helotiaceae	27	Chloroscypha	24	OTHER
HH1STK304JUPKW	OTU95	74	Fungi	100	Ascomycota	100	Dothideomycetes	100	Pleosporales	79	Pleosporales_incertae_sedis	75	Massariosphaeria	75	OTHER
HH1STK304JXGTH	OTU97	71	Fungi	100	Basidiomycota	99	Agaricomycetes	99	Polyporales	35	Coriolaceae	25	Rigidoporus	16	OTHER
HH1STK304IGA4M	OTU98	66	Fungi	100	Chytridiomycota	99	Chytridiomycetes	98	Rhizophydiales	82	Kappamycetaceae	41	Kappamyces	41	OTHER
HH1STK304IU8K1	OTU100	64	Fungi	100	Ascomycota	100	Leotiomycetes	87	Helotiales	62	Helotiaceae	45	Chloroscypha	21	OTHER
HH1STK304JO4MI	OTU99	64	Fungi	100	Ascomycota	100	Leotiomycetes	72	Leotiomycetes_incertae_sedis	34	Leotiomycetes_incertae_sedis	34	Collophora	34	OTHER
HH1STK304IG0JY	OTU104	61	Fungi	100	Ascomycota	94	Taphrinomycetes	86	Taphrinales	86	Taphrinaceae	47	Taphrina	47	OTHER
HH1STK304H42WH	OTU103	61	Fungi	100	Ascomycota	100	Dothideomycetes	100	Capnodiales	100	Teratosphaeriaceae	87	Teratosphaeria	87	OTHER
HH1STK304IUU21	OTU105	58	Fungi	100	Ascomycota	100	Dothideomycetes	99	Pleosporales	97	Pleosporales_incertae_sedis	60	Ochrocladosporium	58	OTHER
HH1STK304H5ATI	OTU106	57	Fungi	100	Ascomycota	100	Eurotiomycetes	87	Chaetothyriales	75	Herpotrichiellaceae	73	Sorocybe	51	OTHER
HH1STK304JTGBC	OTU107	57	Fungi	100	Ascomycota	100	Pezizomycetes	90	Pezizales	90	Pyronemataceae	59	Sowerbyella	12	OTHER
HH1STK304I482Z	OTU108	55	Fungi	100	Basidiomycota	100	Agaricomycetes	100	Thelephorales	100	Thelephoraceae	100	Tomentella	74	ECM
HH1STK304JPAE4	OTU109	54	Fungi	100	Ascomycota	100	Eurotiomycetes	98	Verrucariales	95	Verrucariaceae	95	Verrucaria	57	OTHER
HH1STK304IOJ5X	OTU112	52	Fungi	100	Ascomycota	100	Pezizomycetes	8	Pezizales	8	Pezizales_incertae_sedis	8	Phialea	8	OTHER
HH1STK304JK6TX	OTU113	50	Fungi	100	Ascomycota	100	Leotiomycetes	92	Helotiales	92	Sclerotiniaceae	55	Mitrula	52	OTHER
HH1STK304JOWRT	OTU117	49	Fungi	99	Blastocladiomycota	36	Blastocladiomycetes	36	Blastocladiales	36	Blastocladiaceae	35	Blastocladiella	20	OTHER
HH1STK304H1UXA	OTU114	49	Fungi	100	Ascomycota	100	Sordariomycetes	100	Xylariales	41	Diatrypaceae	38	Cryptovalsa	37	OTHER
HH1STK304JVMS4	OTU115	49	Fungi	100	Ascomycota	100	Dothideomycetes	100	Pleosporales	98	Lophiostomataceae	29	Herpotrichia	22	OTHER
HH1STK304IPIZQ	OTU116	49	Fungi	91	Chytridiomycota	20	Monoblepharidomycetes	11	Monoblepharidales	11	Oedogoniomycetaceae	11	Oedogoniomyces	11	OTHER
HH1STK304JQUVP	OTU118	47	Fungi	100	Ascomycota	100	Ascomycota_incertae_sedis	68	Ascomycota_incertae_sedis	68	Ascomycota_incertae_sedis	68	Lecophagus	68	OTHER
HH1STK304H9WCJ	OTU122	45	Fungi	100	Ascomycota	100	Eurotiomycetes	79	Chaetothyriales	78	Herpotrichiellaceae	78	Exophiala	23	OTHER
HH1STK304H3KUG	OTU119	45	Fungi	81	Chytridiomycota	21	Chytridiomycetes	17	Chytridiales	15	Chytridiaceae	13	Mesochytrium	13	OTHER
HH1STK304I5TQE	OTU120	45	Fungi	100	Ascomycota	100	Taphrinomycetes	100	Taphrinales	100	Protomycetaceae	100	Protomyces	100	OTHER
HH1STK304H4WBM	OTU126	42	Fungi	100	Ascomycota	100	Eurotiomycetes	100	Eurotiales	100	Trichocomaceae	100	Eupenicillium	74	OTHER
HH1STK304IG3MT	OTU123	42	Fungi	91	Chytridiomycota	16	Chytridiomycetes	16	Chytridiales	14	Chytridiaceae	10	Phlyctochytrium	9	OTHER
HH1STK304I14JP	OTU127	41	Fungi	100	Basidiomycota	88	Agaricomycetes	87	Agaricales	78	Cortinariaceae	50	Inocybe	45	ECM
HH1STK304JHOA7	OTU128	41	Fungi	100	Ascomycota	100	Eurotiomycetes	100	Verrucariales	99	Verrucariaceae	99	Verrucaria	61	OTHER
HH1STK304I3W6A	OTU130	39	Fungi	100	Ascomycota	100	Arthoniomycetes	30	Arthoniales	30	Arthoniaceae	28	Arthonia	28	OTHER
HH1STK304IRE2F	OTU131	39	Fungi	100	Ascomycota	100	Dothideomycetes	98	Capnodiales	95	Mycosphaerellaceae	69	Mycosphaerella	45	OTHER
HH1STK304H8M7F	OTU132	38	Fungi	100	Ascomycota	100	Dothideomycetes	89	Pleosporales	89	Pleosporaceae	86	Pyrenochaeta	84	OTHER
HH1STK304IXZVY	OTU133	37	Fungi	99	Basidiomycota	79	Tremellomycetes	33	Tremellales	31	Christianseniaceae	13	Christiansenia	13	OTHER
HH1STK304IOU5A	OTU134	37	Fungi	88	Fungi_incertae_sedis	15	Fungi_incertae_sedis	12	Zoopagales	12	Piptocephalidaceae	12	Kuzuhaea	11	OTHER
HH1STK304JLX42	OTU138	36	Fungi	100	Ascomycota	100	Leotiomycetes	86	Helotiales	86	Helotiaceae	73	Hymenoscyphus	62	ECM
HH1STK304IWGVD	OTU136	36	Fungi	100	Basidiomycota	100	Agaricomycetes	100	Agaricales	100	Clavariaceae	100	Clavaria	99	OTHER
HH1STK304IWJ95	OTU135	36	Fungi	100	Basidiomycota	100	Tremellomycetes	100	Cystofilobasidiales	100	Cystofilobasidiaceae	100	Mrakia	100	OTHER
HH1STK304ITILQ	OTU137	36	Fungi	100	Ascomycota	100	Sordariomycetes	100	Xylariales	100	Amphisphaeriaceae	99	Truncatella	78	OTHER
HH1STK304I7ZG5	OTU140	35	Fungi	100	Ascomycota	100	Leotiomycetes	78	Helotiales	62	Hyaloscyphaceae	37	Hyaloscypha	36	OTHER
HH1STK304JX4R0	OTU139	35	Fungi	100	Basidiomycota	95	Tremellomycetes	35	Cystofilobasidiales	33	Cystofilobasidiaceae	33	Mrakia	33	OTHER
HH1STK304JC1X8	OTU141	35	Fungi	93	Chytridiomycota	36	Chytridiomycetes	27	Chytridiales	21	Chytridiaceae	16	Phlyctochytrium	9	OTHER
HH1STK304JDH58	OTU142	34	Fungi	100	Ascomycota	100	Dothideomycetes	92	Dothideomycetes_incertae_sedis	91	Dothideomycetes_incertae_sedis	91	Kirschsteiniothelia	91	OTHER
HH1STK304IZYAE	OTU143	34	Fungi	100	Ascomycota	100	Dothideomycetes	53	Dothideomycetes_incertae_sedis	53	Micropeltidaceae	53	Stomiopeltis	53	OTHER
HH1STK304JS1KO	OTU144	33	Fungi	86	Ascomycota	59	Sordariomycetes	35	Coronophorales	21	Coronophorales_incertae_sedis	14	Coronophorales	14	OTHER
HH1STK304JKIV9	OTU147	32	Fungi	100	Ascomycota	97	Pezizomycetes	17	Pezizales	17	Pezizaceae	15	Iodowynnea	4	OTHER
HH1STK304I2CKY	OTU148	32	Fungi	97	Chytridiomycota	50	Chytridiomycetes	46	Chytridiales	40	Chytridiaceae	23	Phlyctochytrium	23	OTHER
HH1STK304I4VZ8	OTU149	29	Fungi	81	Chytridiomycota	36	Monoblepharidomycetes	27	Monoblepharidales	27	Monoblepharidaceae	11	Monoblepharella	11	OTHER
HH1STK304IJYMQ	OTU150	29	Fungi	78	Chytridiomycota	44	Monoblepharidomycetes	31	Monoblepharidales	31	Monoblepharidaceae	20	Monoblepharella	20	OTHER
HH1STK304IK651	OTU153	28	Fungi	83	Fungi_incertae_sedis	16	Ichthyosporea	14	Ichthyophonida	14	Amoebidiaceae	14	Amoebidium	14	OTHER
HH1STK304I032P	OTU154	28	Fungi	95	Blastocladiomycota	44	Blastocladiomycetes	44	Blastocladiales	44	Catenariaceae	44	Catenomyces	44	OTHER
HH1STK304JXKAG	OTU152	28	Fungi	83	Chytridiomycota	32	Chytridiomycetes	24	Chytridiales	23	Chytridiaceae	17	Mesochytrium	15	OTHER
HH1STK304IKDGF	OTU151	28	Fungi	98	Chytridiomycota	81	Chytridiomycetes	76	Spizellomycetales	31	Olpidiaceae	16	Powellomyces	16	OTHER
HH1STK304JI98R	OTU156	27	Fungi	100	Ascomycota	100	Leotiomycetes	95	Leotiomycetes_incertae_sedis	41	Myxotrichaceae	41	Amorphotheca	41	OTHER
HH1STK304JKP8D	OTU155	27	Fungi	100	Basidiomycota	98	Atractiellomycetes	72	Atractiellales	72	Hoehnelomycetaceae	62	Atractiella	62	OTHER
HH1STK304JJP8N	OTU157	26	Fungi	100	Ascomycota	100	Eurotiomycetes	100	Chaetothyriales	100	Herpotrichiellaceae	100	Capronia	42	OTHER
HH1STK304I6Z1N	OTU158	25	Fungi	100	Basidiomycota	100	Agaricomycetes	100	Sebacinales	100	Sebacinaceae	98	Sebacina	90	ECM
HH1STK304JRIPH	OTU162	24	Fungi	100	Ascomycota	100	Leotiomycetes	74	Helotiales	72	Helotiaceae	66	Crinula	65	OTHER
HH1STK304ILML7	OTU161	24	Fungi	86	Chytridiomycota	42	Monoblepharidomycetes	22	Monoblepharidales	22	Monoblepharidales_incertae_sedis	17	Hyaloraphidium	17	OTHER
HH1STK304JL4G8	OTU164	24	Fungi	100	Ascomycota	100	Dothideomycetes	47	Botryosphaeriales	14	Botryosphaeriaceae	14	Melanops	11	OTHER
HH1STK304I9ZOM	OTU160	24	Fungi	100	Chytridiomycota	100	Chytridiomycetes	100	Rhizophydiales	87	Rhizophydiaceae	36	Rhizophydium	36	OTHER
HH1STK304HZ3NQ	OTU163	24	Fungi	96	Chytridiomycota	33	Chytridiomycetes	33	Spizellomycetales	25	Spizellomycetaceae	24	Spizellomyces	21	OTHER
HH1STK304JK48P	OTU165	23	Fungi	100	Basidiomycota	100	Agaricomycetes	100	Cantharellales	100	Ceratobasidiaceae	100	Thanatephorus	67	OTHER
HH1STK304JWA86	OTU166	23	Fungi	100	Chytridiomycota	95	Chytridiomycetes	95	Spizellomycetales	94	Spizellomycetaceae	64	Triparticalcar	46	OTHER
HH1STK304ILR9Q	OTU168	22	Fungi	100	Basidiomycota	100	Agaricomycetes	100	Agaricales	100	Lycoperdaceae	91	Lycoperdon	85	OTHER
HH1STK304JLRB6	OTU167	22	Fungi	89	Chytridiomycota	55	Chytridiomycetes	46	Chytridiales	43	Chytridiaceae	39	Mesochytrium	29	OTHER
HH1STK304I6PBS	OTU176	21	Fungi	100	Basidiomycota	100	Microbotryomycetes	100	Microbotryales	84	Ustilentylomataceae	48	Aurantiosporium	24	OTHER
HH1STK304IE8GF	OTU170	21	Fungi	100	Basidiomycota	100	Entorrhizomycetes	100	Entorrhizales	100	Entorrhizaceae	100	Entorrhiza	100	OTHER
HH1STK304I33HN	OTU173	21	Fungi	100	Ascomycota	100	Dothideomycetes	62	Microthyriales	61	Microthyriaceae	61	Microthyrium	61	OTHER
HH1STK304IOTG7	OTU171	21	Fungi	93	Neocallimastigomycota	23	Neocallimastigomycetes	23	Neocallimastigales	23	Neocallimastigaceae	23	Neocallimastix	22	OTHER
HH1STK304JAUYA	OTU169	21	Fungi	100	Ascomycota	99	Pezizomycetes	96	Pezizales	96	Pyronemataceae	95	Octospora	75	OTHER
HH1STK304IRBVU	OTU174	21	Fungi	100	Ascomycota	100	Lecanoromycetes	24	Ostropales	24	Stictidaceae	24	Ostropa	24	OTHER
HH1STK304H3T8M	OTU172	21	Fungi	92	Chytridiomycota	73	Chytridiomycetes	72	Chytridiales	51	Chytridiaceae	51	Phlyctochytrium	43	OTHER
HH1STK304I4B2X	OTU178	20	Fungi	86	Fungi_incertae_sedis	11	Fungi_incertae_sedis	11	Zoopagales	11	Piptocephalidaceae	11	Kuzuhaea	11	OTHER
HH1STK304IY3R3	OTU177	20	Fungi	100	Chytridiomycota	94	Chytridiomycetes	94	Chytridiales	46	Chytridiaceae	45	Phlyctochytrium	25	OTHER
HH1STK304IGV4S	OTU179	20	Fungi	100	Ascomycota	100	Taphrinomycetes	100	Taphrinales	100	Taphrinaceae	99	Taphrina	99	OTHER
HH1STK304H87TY	OTU180	19	Fungi	100	Basidiomycota	100	Agaricomycetes	100	Agaricales	95	Tricholomataceae	54	Hemimycena	36	OTHER
HH1STK304I6AUQ	OTU181	19	Fungi	90	Ascomycota	56	Eurotiomycetes	21	Onygenales	15	Onygenaceae	15	Spiromastix	15	OTHER
HH1STK304JOJVH	OTU185	18	Fungi	100	Basidiomycota	100	Agaricomycetes	100	Thelephorales	97	Thelephoraceae	96	uncultured_Thelephoraceae	82	ECM
HH1STK304JZIZ6	OTU182	18	Fungi	100	Ascomycota	100	Leotiomycetes	88	Helotiales	62	Helotiaceae	52	Crinula	50	OTHER
HH1STK304JNEWB	OTU183	18	Fungi	100	Ascomycota	100	Pezizomycetes	100	Pezizales	100	Pyronemataceae	100	Lamprospora	100	OTHER
HH1STK304JMOLY	OTU186	17	Fungi	99	Basidiomycota	99	Microbotryomycetes	91	Microbotryomycetes_incertae_sedis	80	Microbotryomycetes_incertae_sedis	80	Kriegeria	80	OTHER
HH1STK304H7YCC	OTU187	17	Fungi	87	Fungi_incertae_sedis	15	Fungi_incertae_sedis	15	Zoopagales	15	Piptocephalidaceae	15	Kuzuhaea	12	OTHER
HH1STK304JPSHT	OTU188	17	Fungi	100	Ascomycota	100	Eurotiomycetes	43	Chaetothyriales	42	Herpotrichiellaceae	42	Sorocybe	38	OTHER
HH1STK304JGJVS	OTU193	16	Fungi	100	Ascomycota	100	Dothideomycetes	100	Pleosporales	100	Pleosporaceae	100	Alternaria	100	OTHER
HH1STK304JQU2A	OTU192	16	Fungi	100	Ascomycota	97	Ascomycota_incertae_sedis	14	Ascomycota_incertae_sedis	14	Ascomycota_incertae_sedis	14	Antennariella	8	OTHER
HH1STK304IJO2O	OTU189	16	Fungi	100	Ascomycota	100	Pezizomycetes	100	Pezizales	100	Pyronemataceae	100	Melastiza	87	OTHER
HH1STK304JJT2B	OTU195	16	Fungi	100	Basidiomycota	100	Agaricomycetes	99	Agaricales	99	Tricholomataceae	87	Mycena	62	OTHER
HH1STK304I30GW	OTU190	16	Fungi	87	Chytridiomycota	16	Chytridiomycetes	16	Spizellomycetales	13	Olpidiaceae	13	Olpidium	13	OTHER
HH1STK304JHV6D	OTU194	16	Fungi	100	Ascomycota	100	Lecanoromycetes	99	Agyriales	99	Agyriaceae	99	Placynthiella	99	OTHER
HH1STK304I0NDW	OTU204	15	Fungi	100	Basidiomycota	100	Agaricomycetes	100	Agaricales	100	Tricholomataceae	98	Tricholoma	86	ECM
HH1STK304IZOOQ	OTU199	15	Fungi	100	Ascomycota	100	Sordariomycetes	100	Hypocreales	99	Cordycipitaceae	83	Cordyceps	48	OTHER
HH1STK304ILOOX	OTU198	15	Fungi	100	Basidiomycota	96	Agaricomycetes	51	Auriculariales	43	Exidiaceae	30	Eichleriella	14	OTHER
HH1STK304IR5SF	OTU203	15	Fungi	96	Chytridiomycota	96	Chytridiomycetes	93	Chytridiales	91	Endochytriaceae	80	Endochytrium	80	OTHER
HH1STK304JAYMI	OTU202	15	Fungi	100	Ascomycota	100	Eurotiomycetes	99	Eurotiales	99	Trichocomaceae	99	Eupenicillium	67	OTHER
HH1STK304JNLKK	OTU200	15	Fungi	100	Ascomycota	100	Dothideomycetes	24	Hysteriales	19	Hysteriaceae	17	Hysteropatella	17	OTHER
HH1STK304ISTEF	OTU205	15	Fungi	94	Chytridiomycota	19	Chytridiomycetes	16	Chytridiales	4	Chytridiaceae	3	Karlingiomyces	2	OTHER
HH1STK304IO9H2	OTU201	15	Fungi	100	Ascomycota	100	Dothideomycetes	75	Dothideomycetes_incertae_sedis	7	Micropeltidaceae	7	Phaeothecoidiella	7	OTHER
HH1STK304IHOY2	OTU197	15	Fungi	100	Ascomycota	100	Taphrinomycetes	100	Taphrinales	100	Taphrinaceae	100	Taphrina	100	OTHER
HH1STK304IXHSN	OTU211	14	Fungi	100	Basidiomycota	100	Ustilaginomycetes	100	Ustilaginales	100	Anthracoideaceae	100	Anthracoidea	100	OTHER
HH1STK304JBU0W	OTU208	14	Fungi	100	Basidiomycota	100	Tremellomycetes	100	Tremellales	100	Tremellaceae	89	Asterotremella	73	OTHER
HH1STK304JE4FG	OTU210	14	Fungi	100	Ascomycota	100	Leotiomycetes	100	Helotiales	99	Helotiaceae	64	Chloroscypha	51	OTHER
HH1STK304JIUVG	OTU212	14	Fungi	100	Ascomycota	100	Sordariomycetes	100	Hypocreales	96	Nectriaceae	96	Cosmospora	93	OTHER
HH1STK304JP74W	OTU213	14	Fungi	91	Chytridiomycota	61	Chytridiomycetes	61	Chytridiales	41	Chytridiaceae	33	Karlingiomyces	28	OTHER
HH1STK304JQOLD	OTU214	14	Fungi	100	Fungi_incertae_sedis	27	Fungi_incertae_sedis	22	Zoopagales	22	Piptocephalidaceae	19	Kuzuhaea	17	OTHER
HH1STK304IGLZD	OTU219	13	Fungi	100	Ascomycota	100	Sordariomycetes	100	Coniochaetales	19	Coniochaetaceae	19	Coniochaetidium	5	OTHER
HH1STK304I2J43	OTU217	13	Fungi	100	Basidiomycota	100	Microbotryomycetes	100	Microbotryomycetes_incertae_sedis	81	Microbotryomycetes_incertae_sedis	81	Kriegeria	81	OTHER
HH1STK304IYG9Y	OTU220	13	Fungi	100	Basidiomycota	100	Tremellomycetes	43	Cystofilobasidiales	42	Cystofilobasidiaceae	42	Mrakia	42	OTHER
HH1STK304IFPAY	OTU218	13	Fungi	100	Ascomycota	100	Pezizomycetes	99	Pezizales	99	Pyronemataceae	99	Octospora	55	OTHER
HH1STK304JU8CN	OTU221	13	Fungi	100	Ascomycota	100	Dothideomycetes	100	Pleosporales	100	Phaeosphaeriaceae	84	Phaeosphaeria	82	OTHER
HH1STK304IX5FK	OTU231	12	Fungi	100	Basidiomycota	100	Agaricomycetes	100	Agaricales	71	Tricholomataceae	55	Arrhenia	15	OTHER
HH1STK304I68J9	OTU229	12	Fungi	100	Ascomycota	100	Sordariomycetes	100	Coniochaetales	100	Coniochaetaceae	100	Coniochaeta	100	OTHER
HH1STK304IKC2H	OTU233	12	Fungi	100	Ascomycota	100	Lecanoromycetes	67	Lecanoromycetes_incertae_sedis	38	Lecanoromycetes_incertae_sedis	38	Furcaspora	38	OTHER
HH1STK304IZA2C	OTU226	12	Fungi	96	Fungi_incertae_sedis	14	Fungi_incertae_sedis	10	Zoopagales	10	Piptocephalidaceae	10	Kuzuhaea	10	OTHER
HH1STK304ISWW1	OTU223	12	Fungi	100	Basidiomycota	100	Exobasidiomycetes	99	Malasseziales	98	Malasseziaceae	98	Malassezia	98	OTHER
HH1STK304H51A0	OTU225	12	Fungi	100	Basidiomycota	100	Agaricostilbomycetes	97	Spiculogloeales	54	Spiculogloeales_incertae_sedis	54	Mycogloea	54	OTHER
HH1STK304JRZ3H	OTU224	12	Fungi	92	Chytridiomycota	30	Chytridiomycetes	27	Chytridiales	12	Chytridiaceae	10	Phlyctochytrium	9	OTHER
HH1STK304H275D	OTU234	12	Fungi	100	Chytridiomycota	99	Chytridiomycetes	99	Chytridiales	75	Chytridiaceae	75	Phlyctochytrium	56	OTHER
HH1STK304JGHMQ	OTU228	12	Fungi	100	Basidiomycota	100	Agaricomycetes	100	Agaricales	100	Psathyrellaceae	94	Psathyrella	86	OTHER
HH1STK304IURQB	OTU222	12	Fungi	100	Ascomycota	100	Dothideomycetes	100	Capnodiales	100	Mycosphaerellaceae	100	Septoria	79	OTHER
HH1STK304II34K	OTU235	11	Fungi	100	Basidiomycota	100	Agaricomycetes	100	Agaricales	93	Tricholomataceae	83	Arrhenia	32	OTHER
HH1STK304IDG6G	OTU240	11	Fungi	97	Chytridiomycota	16	Chytridiomycetes	16	Chytridiales	6	Chytridiaceae	4	Chytridium	1	OTHER
HH1STK304JQQUA	OTU238	11	Fungi	100	Ascomycota	100	Dothideomycetes	32	Hysteriales	3	Hysteriaceae	3	Hysteropatella	2	OTHER
HH1STK304JRTTQ	OTU239	11	Fungi	95	Basidiomycota	37	Ustilaginomycetes	21	Ustilaginales	20	Ustilaginaceae	14	Melanopsichium	5	OTHER
HH1STK304JNYOD	OTU236	11	Fungi	100	Ascomycota	100	Sordariomycetes	100	Sordariomycetes_incertae_sedis	86	Sordariomycetes_incertae_sedis	86	Polyscytalum	72	OTHER
HH1STK304IKFR8	OTU247	10	Fungi	87	Fungi_incertae_sedis	12	Ichthyosporea	11	Ichthyophonida	11	Amoebidiaceae	11	Amoebidium	11	OTHER
HH1STK304H7UTI	OTU242	10	Fungi	100	Blastocladiomycota	99	Blastocladiomycetes	99	Blastocladiales	99	Catenariaceae	99	Catenomyces	99	OTHER
HH1STK304ILRX3	OTU246	10	Fungi	100	Basidiomycota	100	Agaricomycetes	100	Russulales	100	Bondarzewiaceae	100	Heterobasidion	99	OTHER
HH1STK304IQ2T9	OTU245	10	Fungi	100	Ascomycota	99	Dothideomycetes	50	Dothideomycetes_incertae_sedis	30	Micropeltidaceae	30	Stomiopeltis	30	OTHER
HH1STK304ICAPO	OTU257	9	Fungi	100	Ascomycota	100	Ascomycota_incertae_sedis	72	Ascomycota_incertae_sedis	72	Ascomycota_incertae_sedis	72	Anungitopsis	72	OTHER
HH1STK304H9IH1	OTU248	9	Fungi	100	Basidiomycota	98	Tremellomycetes	55	Tremellales	44	Tremellaceae	32	Asterotremella	29	OTHER
HH1STK304JJ54F	OTU263	9	Fungi	100	Ascomycota	100	Sordariomycetes	92	Sordariales	50	Chaetomiaceae	28	Chaetomidium	26	OTHER
HH1STK304H3FJ4	OTU250	9	Fungi	100	Ascomycota	100	Dothideomycetes	100	Dothideales	100	Dothioraceae	100	Columnosphaeria	100	OTHER
HH1STK304IKCJG	OTU251	9	Fungi	74	Chytridiomycota	42	Chytridiomycetes	37	Chytridiales	31	Endochytriaceae	12	Endochytrium	12	OTHER
HH1STK304H5860	OTU264	9	Fungi	100	Ascomycota	100	Eurotiomycetes	57	Chaetothyriales	57	Herpotrichiellaceae	57	Exophiala	45	OTHER
HH1STK304H3BW9	OTU260	9	Fungi	100	Basidiomycota	99	Agaricomycetes	94	Boletales	42	Coniophoraceae	39	Jaapia	39	OTHER
HH1STK304JKKIC	OTU259	9	Fungi	100	Basidiomycota	100	Agaricomycetes	100	Cantharellales	100	Cantharellales_incertae_sedis	100	Minimedusa	100	OTHER
HH1STK304ID3FQ	OTU254	9	Fungi	86	Chytridiomycota	20	Monoblepharidomycetes	14	Monoblepharidales	14	Oedogoniomycetaceae	13	Oedogoniomyces	13	OTHER
HH1STK304IFFEM	OTU249	9	Fungi	100	Ascomycota	100	Pezizomycetes	59	Pezizales	59	Pezizales_incertae_sedis	59	Phialea	59	OTHER
HH1STK304IFR61	OTU262	9	Fungi	96	Chytridiomycota	20	Chytridiomycetes	17	Chytridiales	14	Chytridiaceae	8	Phlyctochytrium	8	OTHER
HH1STK304IRFOM	OTU256	9	Fungi	84	Blastocladiomycota	19	Blastocladiomycetes	19	Blastocladiales	19	Physodermataceae	18	Physoderma	18	OTHER
HH1STK304IWU1X	OTU258	9	Fungi	86	Chytridiomycota	57	Chytridiomycetes	56	Spizellomycetales	38	Olpidiaceae	25	Powellomyces	25	OTHER
HH1STK304JJFAZ	OTU269	9	Fungi	100	Ascomycota	99	Eurotiomycetes	80	Chaetothyriales	62	Herpotrichiellaceae	62	Sorocybe	60	OTHER
HH1STK304IG4IC	OTU253	9	Fungi	93	Ascomycota	36	Dothideomycetes	7	Myriangiales	7	Elsinoaceae	7	Sphaceloma	7	OTHER
HH1STK304JSMJO	OTU265	9	Fungi	97	Chytridiomycota	23	Chytridiomycetes	8	Spizellomycetales	3	Spizellomycetales_incertae_sedis	3	Spizellomycete	3	OTHER
HH1STK304JTXEI	OTU270	8	Fungi	100	Ascomycota	100	Sordariomycetes	95	Sordariomycetes_incertae_sedis	21	Sordariomycetes_incertae_sedis	15	Ascocodinaea	12	OTHER
HH1STK304JM5S7	OTU271	8	Fungi	100	Ascomycota	100	Pezizomycetes	100	Pezizales	100	Sarcoscyphaceae	74	Conoplea	74	OTHER
HH1STK304JNZ3N	OTU275	8	Fungi	100	Basidiomycota	100	Tremellomycetes	100	Tremellales	100	Tremellaceae	82	Cryptococcus	46	OTHER
HH1STK304JJ52N	OTU284	8	Fungi	100	Ascomycota	100	Sordariomycetes	100	Sordariomycetes_incertae_sedis	100	Sordariomycetes_incertae_sedis	100	Hilberina	100	OTHER
HH1STK304IRWL7	OTU272	8	Fungi	97	Fungi_incertae_sedis	23	Fungi_incertae_sedis	23	Zoopagales	23	Piptocephalidaceae	23	Kuzuhaea	22	OTHER
HH1STK304IYSXP	OTU277	8	Fungi	90	Fungi_incertae_sedis	11	Fungi_incertae_sedis	11	Zoopagales	11	Piptocephalidaceae	11	Kuzuhaea	11	OTHER
HH1STK304IR01N	OTU273	8	Fungi	100	Basidiomycota	94	Agaricomycetes	81	Polyporales	37	Lachnocladiaceae	30	Lachnocladiaceae	18	OTHER
HH1STK304JKGXX	OTU285	8	Fungi	100	Ascomycota	100	Ascomycota_incertae_sedis	27	Ascomycota_incertae_sedis	27	Ascomycota_incertae_sedis	27	Lecophagus	27	OTHER
HH1STK304I625R	OTU282	8	Fungi	90	Chytridiomycota	37	Chytridiomycetes	27	Chytridiales	27	Chytridiaceae	22	Mesochytrium	21	OTHER
HH1STK304JMQRK	OTU281	8	Fungi	100	Ascomycota	100	Dothideomycetes	78	Microthyriales	76	Microthyriaceae	76	Microthyrium	76	OTHER
HH1STK304ISUTT	OTU280	8	Fungi	77	Chytridiomycota	50	Monoblepharidomycetes	33	Monoblepharidales	33	Monoblepharidaceae	27	Monoblepharella	27	OTHER
HH1STK304I2GFB	OTU278	8	Fungi	82	Chytridiomycota	44	Monoblepharidomycetes	21	Monoblepharidales	21	Oedogoniomycetaceae	12	Oedogoniomyces	12	OTHER
HH1STK304ITTYW	OTU286	8	Fungi	96	Chytridiomycota	26	Chytridiomycetes	23	Chytridiales	16	Chytridiaceae	8	Phlyctochytrium	7	OTHER
HH1STK304JGU8D	OTU276	8	Fungi	99	Basidiomycota	42	Pucciniomycetes	26	Pucciniales	24	Raveneliaceae	20	Sphenospora	20	OTHER
HH1STK304IX3R2	OTU274	8	Fungi	100	Chytridiomycota	99	Chytridiomycetes	99	Spizellomycetales	95	Spizellomycetaceae	55	Spizellomyces	32	OTHER
HH1STK304IKULB	OTU296	7	Fungi	100	Ascomycota	97	Leotiomycetes	17	Helotiales	17	Helotiaceae	11	Chloroscypha	11	OTHER
HH1STK304IUUFU	OTU291	7	Fungi	94	Chytridiomycota	30	Chytridiomycetes	24	Chytridiales	10	Chytridiaceae	8	Karlingiomyces	8	OTHER
HH1STK304IPAE5	OTU293	7	Fungi	86	Chytridiomycota	41	Chytridiomycetes	41	Chytridiales	20	Chytridiaceae	20	Karlingiomyces	18	OTHER
HH1STK304IHG4X	OTU288	7	Fungi	93	Fungi_incertae_sedis	24	Fungi_incertae_sedis	22	Zoopagales	22	Piptocephalidaceae	22	Kuzuhaea	22	OTHER
HH1STK304IXSHK	OTU289	7	Fungi	100	Ascomycota	100	Sordariomycetes	100	Sordariales	100	Sordariaceae	98	Neurospora	59	OTHER
HH1STK304I17R0	OTU297	7	Fungi	99	Ascomycota	41	Pneumocystidomycetes	29	Pneumocystidales	29	Pneumocystidaceae	29	Pneumocystis	29	OTHER
HH1STK304I8Z3D	OTU287	7	Fungi	100	Ascomycota	95	Taphrinomycetes	93	Taphrinales	93	Protomycetaceae	93	Protomyces	93	OTHER
HH1STK304IX9KX	OTU295	7	Fungi	100	Basidiomycota	100	Agaricomycetes	100	Cantharellales	100	Ceratobasidiaceae	100	Thanatephorus	52	OTHER
HH1STK304ICRAX	OTU290	7	Fungi	100	Ascomycota	96	Sordariomycetes	53	Sordariomycetes_incertae_sedis	17	Sordariomycetes_incertae_sedis	13	Torpedospora	10	OTHER
HH1STK304ICRID	OTU304	6	Fungi	75	Chytridiomycota	43	Chytridiomycetes	36	Rhizophydiales	7	Terramycetaceae	6	Boothiomyces	6	OTHER
HH1STK304IGJZS	OTU316	6	Fungi	94	Chytridiomycota	23	Chytridiomycetes	18	Rhizophydiales	8	Terramycetaceae	4	Boothiomyces	4	OTHER
HH1STK304IX3WJ	OTU311	6	Fungi	100	Blastocladiomycota	52	Blastocladiomycetes	52	Blastocladiales	52	Catenariaceae	51	Catenomyces	51	OTHER
HH1STK304IXFYR	OTU319	6	Fungi	76	Blastocladiomycota	20	Blastocladiomycetes	20	Blastocladiales	20	Coelomomycetaceae	13	Coelomomyces	13	OTHER
HH1STK304JIB5E	OTU318	6	Fungi	100	Basidiomycota	100	Exobasidiomycetes	100	Exobasidiales	100	Exobasidiaceae	97	Exobasidium	91	OTHER
HH1STK304H4DGS	OTU302	6	Fungi	89	Chytridiomycota	47	Monoblepharidomycetes	33	Monoblepharidales	33	Monoblepharidales_incertae_sedis	24	Hyaloraphidium	24	OTHER
HH1STK304JENG4	OTU314	6	Fungi	96	Chytridiomycota	38	Monoblepharidomycetes	17	Monoblepharidales	17	Monoblepharidales_incertae_sedis	16	Hyaloraphidium	16	OTHER
HH1STK304JWVMF	OTU312	6	Fungi	100	Ascomycota	100	Lecanoromycetes	48	Lecanorales	34	Lecideaceae	22	Hypocenomyce	22	OTHER
HH1STK304JE3U1	OTU310	6	Fungi	100	Ascomycota	100	Sordariomycetes	100	Hypocreales	94	Cordycipitaceae	86	Isaria	42	OTHER
HH1STK304JANHG	OTU298	6	Fungi	93	Fungi_incertae_sedis	6	Fungi_incertae_sedis	6	Zoopagales	6	Piptocephalidaceae	6	Kuzuhaea	6	OTHER
HH1STK304JY34T	OTU322	6	Fungi	100	Ascomycota	100	Dothideomycetes	72	Botryosphaeriales	15	Botryosphaeriaceae	15	Microdiplodia	14	OTHER
HH1STK304IZMPM	OTU305	6	Fungi	100	Ascomycota	100	Leotiomycetes	57	Helotiales	57	Sclerotiniaceae	44	Mitrula	38	OTHER
HH1STK304I9GJL	OTU321	6	Fungi	98	Basidiomycota	38	Tremellomycetes	3	Cystofilobasidiales	1	Cystofilobasidiaceae	1	Mrakia	1	OTHER
HH1STK304I7MOH	OTU308	6	Fungi	99	Chytridiomycota	93	Chytridiomycetes	89	Chytridiales	75	Megachytriaceae	26	Nowakowskiella	26	OTHER
HH1STK304JPJAZ	OTU306	6	Fungi	82	Chytridiomycota	34	Monoblepharidomycetes	17	Monoblepharidales	17	Oedogoniomycetaceae	2	Oedogoniomyces	2	OTHER
HH1STK304I6RJX	OTU309	6	Fungi	88	Chytridiomycota	27	Monoblepharidomycetes	17	Monoblepharidales	17	Oedogoniomycetaceae	17	Oedogoniomyces	17	OTHER
HH1STK304JFWZO	OTU300	6	Fungi	95	Blastocladiomycota	17	Blastocladiomycetes	17	Blastocladiales	17	Physodermataceae	17	Physoderma	17	OTHER
HH1STK304JHUWB	OTU301	6	Fungi	100	Ascomycota	98	Eurotiomycetes	69	Chaetothyriales	65	Herpotrichiellaceae	65	Sorocybe	61	OTHER
HH1STK304IL6R4	OTU315	6	Fungi	100	Ascomycota	100	Dothideomycetes	100	Dothideomycetes_incertae_sedis	100	Micropeltidaceae	100	Stomiopeltis	100	OTHER
HH1STK304IPZ0A	OTU307	6	Fungi	100	Ascomycota	100	Dothideomycetes	92	Capnodiales	89	Capnodiales_incertae_sedis	36	Toxicocladosporium	36	OTHER
HH1STK304JWEH0	OTU299	6	Fungi	100	Basidiomycota	100	Ustilaginomycetes	100	Ustilaginales	100	Ustilaginaceae	90	Tranzscheliella	86	OTHER
HH1STK304HZLAO	OTU325	5	Fungi	100	Basidiomycota	100	Agaricomycetes	100	Atheliales	100	Atheliaceae	100	Piloderma	99	ECM
HH1STK304JYU31	OTU330	5	Fungi	100	Ascomycota	94	Ascomycota_incertae_sedis	18	Ascomycota_incertae_sedis	18	Ascomycota_incertae_sedis	18	Antennariella	14	OTHER
HH1STK304I2II7	OTU345	5	Fungi	100	Ascomycota	100	Eurotiomycetes	100	Chaetothyriales	100	Herpotrichiellaceae	100	Capronia	91	OTHER
HH1STK304IP8SY	OTU326	5	Fungi	100	Ascomycota	100	Pezizomycetes	100	Pezizales	100	Pyronemataceae	100	Cheilymenia	42	OTHER
HH1STK304JRNIG	OTU346	5	Fungi	100	Ascomycota	100	Eurotiomycetes	71	Chaetothyriales	71	Herpotrichiellaceae	71	Cladophialophora	70	OTHER
HH1STK304I42Y9	OTU340	5	Fungi	100	Ascomycota	100	Leotiomycetes	21	Leotiomycetes_incertae_sedis	9	Leotiomycetes_incertae_sedis	9	Collophora	9	OTHER
HH1STK304I0QXV	OTU332	5	Fungi	100	Ascomycota	100	Sordariomycetes	100	Coniochaetales	68	Coniochaetaceae	67	Coniochaeta	67	OTHER
HH1STK304JQIQ1	OTU324	5	Fungi	99	Basidiomycota	87	Cystobasidiomycetes	71	Cystobasidiomycetes_incertae_sedis	64	Cystobasidiomycetes_incertae_sedis	64	Cyrenella	64	OTHER
HH1STK304JMHZV	OTU343	5	Fungi	100	Basidiomycota	98	Entorrhizomycetes	98	Entorrhizales	98	Entorrhizaceae	98	Entorrhiza	98	OTHER
HH1STK304JF4L5	OTU333	5	Fungi	100	Ascomycota	100	Dothideomycetes	98	Capnodiales	96	Capnodiaceae	44	Fumagospora	43	OTHER
HH1STK304JB005	OTU336	5	Fungi	100	Ascomycota	98	Dothideomycetes	51	Hysteriales	9	Hysteriales_incertae_sedis	9	Hysteriales_incertae_sedis	9	OTHER
HH1STK304JXJ5T	OTU328	5	Fungi	100	Ascomycota	100	Sordariomycetes	100	Hypocreales	92	Cordycipitaceae	82	Isaria	50	OTHER
HH1STK304JGWYX	OTU327	5	Fungi	99	Ascomycota	99	Dothideomycetes	60	Pleosporales	50	Massariaceae	22	Massaria	22	OTHER
HH1STK304II2GE	OTU341	5	Fungi	96	Chytridiomycota	9	Monoblepharidomycetes	5	Monoblepharidales	5	Oedogoniomycetaceae	5	Oedogoniomyces	5	OTHER
HH1STK304IQ7YB	OTU329	5	Fungi	85	Chytridiomycota	37	Chytridiomycetes	31	Chytridiales	31	Chytridiaceae	27	Phlyctochytrium	25	OTHER
HH1STK304H5YN2	OTU342	5	Fungi	93	Ascomycota	41	Pneumocystidomycetes	16	Pneumocystidales	16	Pneumocystidaceae	16	Pneumocystis	16	OTHER
HH1STK304IPZD1	OTU334	5	Fungi	100	Basidiomycota	100	Agaricomycetes	100	Polyporales	18	Coriolaceae	14	Rigidoporus	9	OTHER
HH1STK304H0RON	OTU344	5	Fungi	100	Basidiomycota	100	Agaricomycetes	100	Polyporales	87	Coriolaceae	82	Rigidoporus	68	OTHER
HH1STK304IFAAK	OTU337	5	Fungi	100	Ascomycota	100	Eurotiomycetes	81	Chaetothyriales	69	Herpotrichiellaceae	69	Sorocybe	32	OTHER
HH1STK304JBFY6	OTU331	5	Fungi	91	Ascomycota	53	Dothideomycetes	20	Myriangiales	17	Elsinoaceae	17	Sphaceloma	17	OTHER
HH1STK304ISZ8U	OTU338	5	Fungi	77	Ascomycota	37	Dothideomycetes	8	Myriangiales	8	Elsinoaceae	8	Sphaceloma	8	OTHER
HH1STK304JBNI0	OTU339	5	Fungi	100	Ascomycota	100	Dothideomycetes	97	Dothideales	40	Dothioraceae	35	Sydowia	33	OTHER
HH1STK304IZI9Y	OTU383	4	Fungi	100	Glomeromycota	100	Glomeromycetes	100	Diversisporales	100	Acaulosporaceae	100	Acaulospora	100	AM
HH1STK304IASFJ	OTU357	4	Fungi	93	Glomeromycota	26	Glomeromycetes	26	Paraglomerales	25	Paraglomeraceae	25	Paraglomus	25	AM
HH1STK304JDXOT	OTU379	4	Fungi	100	Basidiomycota	100	Agaricomycetes	100	Sebacinales	94	Sebacinaceae	94	Sebacina	69	ECM
HH1STK304IR3Q9	OTU349	4	Fungi	100	Basidiomycota	96	Tremellomycetes	53	Tremellales	53	Tremellaceae	35	Asterotremella	33	OTHER
HH1STK304I5NS9	OTU364	4	Fungi	100	Ascomycota	97	Dothideomycetes	70	Capnodiales	39	Mycosphaerellaceae	28	Cercosporella	5	OTHER
HH1STK304JKQEY	OTU367	4	Fungi	100	Chytridiomycota	96	Chytridiomycetes	96	Chytridiales	81	Chytridiaceae	63	Chytridium	60	OTHER
HH1STK304JJQ33	OTU380	4	Fungi	100	Ascomycota	98	Dothideomycetes	28	Dothideales	14	Dothideaceae	13	Coniozyma	3	OTHER
HH1STK304IOCMP	OTU363	4	Fungi	100	Basidiomycota	99	Tremellomycetes	98	Tremellales	98	Tremellaceae	63	Cryptococcus	37	OTHER
HH1STK304I4DM7	OTU373	4	Fungi	100	Ascomycota	100	Sordariomycetes	100	Microascales	100	Microascaceae	100	Doratomyces	100	OTHER
HH1STK304H7FBO	OTU354	4	Fungi	100	Ascomycota	100	Eurotiomycetes	99	Eurotiales	98	Trichocomaceae	98	Eupenicillium	30	OTHER
HH1STK304JJECT	OTU372	4	Fungi	100	Basidiomycota	100	Exobasidiomycetes	100	Exobasidiales	100	Exobasidiaceae	100	Exobasidium	100	OTHER
HH1STK304JDMCH	OTU361	4	Fungi	100	Basidiomycota	100	Agaricomycetes	100	Agaricales	29	Tricholomataceae	28	Gliophorus	25	OTHER
HH1STK304IZLHY	OTU365	4	Fungi	100	Basidiomycota	95	Agaricomycetes	56	Auriculariales	51	Exidiaceae	40	Heterochaete	23	OTHER
HH1STK304I8S33	OTU348	4	Fungi	100	Ascomycota	100	Leotiomycetes	52	Helotiales	36	Helotiales_incertae_sedis	20	Hyalodendriella	14	OTHER
HH1STK304H4U88	OTU376	4	Fungi	100	Chytridiomycota	100	Chytridiomycetes	100	Rhizophydiales	100	Kappamycetaceae	100	Kappamyces	100	OTHER
HH1STK304I1UWG	OTU369	4	Fungi	88	Chytridiomycota	42	Chytridiomycetes	42	Chytridiales	39	Chytridiaceae	37	Karlingiomyces	37	OTHER
HH1STK304IM4BP	OTU352	4	Fungi	100	Ascomycota	100	Dothideomycetes	83	Dothideomycetes_incertae_sedis	82	Dothideomycetes_incertae_sedis	82	Kirschsteiniothelia	82	OTHER
HH1STK304I2VO8	OTU384	4	Fungi	97	Fungi_incertae_sedis	27	Fungi_incertae_sedis	27	Zoopagales	27	Piptocephalidaceae	27	Kuzuhaea	22	OTHER
HH1STK304I36LR	OTU355	4	Fungi	76	Chytridiomycota	55	Chytridiomycetes	37	Chytridiales	31	Chytridiaceae	31	Mesochytrium	30	OTHER
HH1STK304ION0Q	OTU358	4	Fungi	100	Basidiomycota	100	Tremellomycetes	100	Cystofilobasidiales	100	Cystofilobasidiaceae	100	Mrakia	81	OTHER
HH1STK304IKJOP	OTU356	4	Fungi	100	Basidiomycota	100	Agaricomycetes	100	Agaricales	100	Tricholomataceae	77	Myxomphalia	76	OTHER
HH1STK304IFYON	OTU353	4	Fungi	94	Chytridiomycota	34	Monoblepharidomycetes	15	Monoblepharidales	15	Oedogoniomycetaceae	9	Oedogoniomyces	9	OTHER
HH1STK304I07K2	OTU368	4	Fungi	88	Chytridiomycota	44	Monoblepharidomycetes	30	Monoblepharidales	30	Oedogoniomycetaceae	16	Oedogoniomyces	16	OTHER
HH1STK304JVBCD	OTU370	4	Fungi	100	Chytridiomycota	99	Monoblepharidomycetes	98	Monoblepharidales	98	Oedogoniomycetaceae	52	Oedogoniomyces	52	OTHER
HH1STK304IOIXK	OTU375	4	Fungi	95	Chytridiomycota	55	Monoblepharidomycetes	44	Monoblepharidales	44	Oedogoniomycetaceae	19	Oedogoniomyces	19	OTHER
HH1STK304IYQSG	OTU377	4	Fungi	87	Chytridiomycota	24	Monoblepharidomycetes	9	Monoblepharidales	9	Oedogoniomycetaceae	8	Oedogoniomyces	8	OTHER
HH1STK304IUUEX	OTU374	4	Fungi	98	Blastocladiomycota	28	Blastocladiomycetes	28	Blastocladiales	28	Physodermataceae	27	Physoderma	27	OTHER
HH1STK304JDHML	OTU347	4	Fungi	100	Chytridiomycota	99	Chytridiomycetes	99	Spizellomycetales	99	Olpidiaceae	47	Powellomyces	47	OTHER
HH1STK304IYO0F	OTU362	4	Fungi	100	Ascomycota	100	Dothideomycetes	96	Capnodiales	96	Mycosphaerellaceae	69	Pseudocercospora	35	OTHER
HH1STK304IMKKQ	OTU351	4	Fungi	100	Chytridiomycota	99	Chytridiomycetes	99	Rhizophydiales	83	Rhizophydiaceae	44	Rhizophydium	44	OTHER
HH1STK304I14QW	OTU359	4	Fungi	100	Ascomycota	100	Eurotiomycetes	99	Chaetothyriales	99	Herpotrichiellaceae	99	Sarcinomyces	49	OTHER
HH1STK304JEMZ3	OTU382	4	Fungi	100	Ascomycota	100	Sordariomycetes	100	Xylariales	88	Amphisphaeriaceae	31	Sarcostroma	25	OTHER
HH1STK304JVVIF	OTU381	4	Fungi	100	Ascomycota	100	Eurotiomycetes	42	Chaetothyriales	22	Herpotrichiellaceae	21	Sorocybe	15	OTHER
HH1STK304JRPXY	OTU371	4	Fungi	100	Ascomycota	100	Lecanoromycetes	65	Ostropales	25	Stictidaceae	24	Stictis	22	OTHER
HH1STK304IARAX	OTU350	4	Fungi	100	Ascomycota	100	Dothideomycetes	51	Dothideomycetes_incertae_sedis	34	Micropeltidaceae	33	Stomiopeltis	33	OTHER
HH1STK304ITVCU	OTU360	4	Fungi	100	Ascomycota	100	Dothideomycetes	88	Capnodiales	79	Capnodiales_incertae_sedis	46	Toxicocladosporium	31	OTHER
HH1STK304JQQUT	OTU366	4	Fungi	100	Basidiomycota	100	Agaricomycetes	99	Cantharellales	65	Cantharellaceae	53	uncultured_Cantharellaceae	53	OTHER
HH1STK304JE972	OTU378	4	Fungi	100	Basidiomycota	100	Ustilaginomycetes	100	Ustilaginales	100	Ustilaginaceae	100	Ustilago	100	OTHER
HH1STK304ID713	OTU386	3	Fungi	83	Glomeromycota	19	Glomeromycetes	19	Diversisporales	16	Pacisporaceae	10	Pacispora	10	AM
HH1STK304JGETQ	OTU408	3	Fungi	100	Basidiomycota	100	Agaricomycetes	100	Thelephorales	100	Thelephoraceae	100	Hydnellum	66	ECM
HH1STK304H2SPE	OTU423	3	Fungi	100	Basidiomycota	100	Agaricomycetes	100	Russulales	100	Stereaceae	100	Aleurodiscus	92	OTHER
HH1STK304JAAK5	OTU404	3	Fungi	87	Fungi_incertae_sedis	13	Ichthyosporea	11	Ichthyophonida	11	Amoebidiaceae	11	Amoebidium	11	OTHER
HH1STK304IR7O3	OTU436	3	Fungi	100	Ascomycota	100	Sordariomycetes	94	Xylariales	50	Xylariaceae	36	Anthostomella	34	OTHER
HH1STK304H37KZ	OTU434	3	Fungi	100	Basidiomycota	97	Tremellomycetes	72	Tremellales	72	Tremellaceae	43	Asterotremella	39	OTHER
HH1STK304IUNCK	OTU452	3	Fungi	100	Chytridiomycota	99	Chytridiomycetes	99	Rhizophydiales	94	Terramycetaceae	49	Boothiomyces	49	OTHER
HH1STK304JB21R	OTU394	3	Fungi	100	Ascomycota	100	Sordariomycetes	100	Hypocreales	98	Nectriaceae	49	Calonectria	29	OTHER
HH1STK304JWODT	OTU432	3	Fungi	99	Basidiomycota	94	Agaricomycetes	84	Agaricales	60	Tricholomataceae	37	Camarophyllopsis	33	OTHER
HH1STK304H72IV	OTU447	3	Fungi	100	Blastocladiomycota	92	Blastocladiomycetes	92	Blastocladiales	92	Catenariaceae	92	Catenomyces	92	OTHER
HH1STK304IIK8Y	OTU395	3	Fungi	100	Ascomycota	100	Sordariomycetes	100	Hypocreales	47	Clavicipitaceae	15	Chaunopycnis	15	OTHER
HH1STK304JDXK4	OTU442	3	Fungi	100	Ascomycota	100	Leotiomycetes	88	Helotiales	85	Helotiaceae	33	Chloroscypha	9	OTHER
HH1STK304IP1CJ	OTU388	3	Fungi	100	Ascomycota	100	Leotiomycetes	100	Leotiomycetes_incertae_sedis	99	Leotiomycetes_incertae_sedis	99	Collophora	99	OTHER
HH1STK304JQYU3	OTU456	3	Fungi	100	Ascomycota	99	Leotiomycetes	69	Leotiomycetes_incertae_sedis	26	Leotiomycetes_incertae_sedis	22	Collophora	22	OTHER
HH1STK304IY16Q	OTU440	3	Fungi	100	Ascomycota	100	Sordariomycetes	100	Coniochaetales	81	Coniochaetaceae	81	Coniochaeta	81	OTHER
HH1STK304JZMF7	OTU412	3	Fungi	100	Ascomycota	100	Sordariomycetes	100	Coniochaetales	76	Coniochaetaceae	76	Coniochaetidium	33	OTHER
HH1STK304IMLQA	OTU389	3	Fungi	100	Basidiomycota	100	Agaricomycetes	100	Agaricales	97	Psathyrellaceae	73	Coprinopsis	66	OTHER
HH1STK304JLPIB	OTU422	3	Fungi	100	Basidiomycota	100	Agaricomycetes	100	Agaricales	100	Crepidotaceae	66	Crepidotus	65	OTHER
HH1STK304H9EA3	OTU437	3	Fungi	100	Ascomycota	100	Leotiomycetes	90	Helotiales	72	Helotiaceae	32	Crinula	25	OTHER
HH1STK304H939M	OTU399	3	Fungi	100	Ascomycota	100	Saccharomycetes	100	Saccharomycetales	100	Saccharomycetaceae	90	Debaryomyces	67	OTHER
HH1STK304IGHS3	OTU453	3	Fungi	100	Ascomycota	100	Dothideomycetes	97	Myriangiales	39	Elsinoaceae	39	Elsinoe	39	OTHER
HH1STK304JVXRB	OTU427	3	Fungi	95	Ascomycota	51	Sordariomycetes	17	Coronophorales	8	Scortechiniaceae	8	Euacanthe	8	OTHER
HH1STK304ITH0N	OTU418	3	Fungi	100	Ascomycota	100	Eurotiomycetes	98	Eurotiales	98	Trichocomaceae	94	Eupenicillium	54	OTHER
HH1STK304H7TJE	OTU421	3	Fungi	100	Ascomycota	100	Eurotiomycetes	93	Chaetothyriales	90	Herpotrichiellaceae	90	Exophiala	39	OTHER
HH1STK304JSQAQ	OTU449	3	Fungi	100	Ascomycota	100	Eurotiomycetes	75	Chaetothyriales	69	Herpotrichiellaceae	67	Exophiala	26	OTHER
HH1STK304IYZB7	OTU419	3	Fungi	100	Ascomycota	100	Lecanoromycetes	84	Lecanoromycetes_incertae_sedis	28	Lecanoromycetes_incertae_sedis	28	Furcaspora	28	OTHER
HH1STK304I2594	OTU425	3	Fungi	100	Ascomycota	100	Lecanoromycetes	71	Lecanoromycetes_incertae_sedis	62	Lecanoromycetes_incertae_sedis	62	Furcaspora	62	OTHER
HH1STK304I6W1Y	OTU444	3	Fungi	100	Ascomycota	91	Lecanoromycetes	19	Lecanoromycetes_incertae_sedis	5	Lecanoromycetes_incertae_sedis	5	Furcaspora	5	OTHER
HH1STK304JHQCE	OTU406	3	Fungi	78	Chytridiomycota	49	Monoblepharidomycetes	40	Monoblepharidales	40	Monoblepharidales_incertae_sedis	23	Hyaloraphidium	23	OTHER
HH1STK304JE87J	OTU391	3	Fungi	100	Ascomycota	100	Leotiomycetes	98	Helotiales	97	Hyaloscyphaceae	85	Hyaloscypha	77	OTHER
HH1STK304I1FU9	OTU392	3	Fungi	100	Basidiomycota	100	Agaricomycetes	100	Boletales	96	Paxillaceae	63	Hydnomerulius	63	OTHER
HH1STK304IXY7D	OTU405	3	Fungi	100	Basidiomycota	100	Agaricomycetes	100	Boletales	90	Coniophoraceae	90	Jaapia	90	OTHER
HH1STK304H1I3T	OTU387	3	Fungi	100	Chytridiomycota	99	Chytridiomycetes	99	Rhizophydiales	95	Kappamycetaceae	59	Kappamyces	59	OTHER
HH1STK304I14OE	OTU410	3	Fungi	100	Chytridiomycota	100	Chytridiomycetes	100	Rhizophydiales	96	Kappamycetaceae	54	Kappamyces	54	OTHER
HH1STK304IIRYM	OTU426	3	Fungi	100	Ascomycota	100	Dothideomycetes	93	Dothideomycetes_incertae_sedis	89	Dothideomycetes_incertae_sedis	89	Kirschsteiniothelia	89	OTHER
HH1STK304IR2W7	OTU424	3	Fungi	100	Basidiomycota	100	Microbotryomycetes	93	Microbotryomycetes_incertae_sedis	92	Microbotryomycetes_incertae_sedis	92	Kriegeria	92	OTHER
HH1STK304IF5DS	OTU431	3	Fungi	92	Fungi_incertae_sedis	20	Fungi_incertae_sedis	20	Zoopagales	20	Piptocephalidaceae	19	Kuzuhaea	10	OTHER
HH1STK304IX6FI	OTU451	3	Fungi	100	Basidiomycota	100	Agaricomycetes	100	Hymenochaetales	85	Schizoporaceae	80	Lagarobasidium	80	OTHER
HH1STK304IDBRV	OTU439	3	Fungi	100	Ascomycota	100	Sordariomycetes	99	Sordariomycetes_incertae_sedis	39	Sordariomycetes_incertae_sedis	39	Lasiosphaeriella	19	OTHER
HH1STK304H7367	OTU403	3	Fungi	100	Ascomycota	100	Sordariomycetes	100	Hypocreales	98	Cordycipitaceae	91	Lecanicillium	61	OTHER
HH1STK304JZCR6	OTU407	3	Fungi	100	Basidiomycota	100	Agaricomycetes	100	Gomphales	100	Gomphaceae	100	Lentaria	98	OTHER
HH1STK304H0Z5H	OTU435	3	Fungi	96	Chytridiomycota	90	Chytridiomycetes	90	Chytridiales	36	Chytridiaceae	32	Mesochytrium	28	OTHER
HH1STK304IA3PG	OTU429	3	Fungi	100	Basidiomycota	100	Microbotryomycetes	100	Microbotryales	100	Microbotryaceae	100	Microbotryum	94	OTHER
HH1STK304IJ7DJ	OTU411	3	Fungi	80	Chytridiomycota	47	Monoblepharidomycetes	34	Monoblepharidales	34	Monoblepharidaceae	23	Monoblepharella	23	OTHER
HH1STK304IFVJV	OTU393	3	Fungi	100	Neocallimastigomycota	62	Neocallimastigomycetes	62	Neocallimastigales	62	Neocallimastigaceae	62	Neocallimastix	62	OTHER
HH1STK304H05CW	OTU402	3	Fungi	100	Ascomycota	100	Leotiomycetes	96	Helotiales	91	Dermateaceae	45	Neofabraea	33	OTHER
HH1STK304IC5UD	OTU390	3	Fungi	93	Chytridiomycota	41	Monoblepharidomycetes	27	Monoblepharidales	27	Oedogoniomycetaceae	20	Oedogoniomyces	20	OTHER
HH1STK304IXUQD	OTU401	3	Fungi	89	Chytridiomycota	34	Monoblepharidomycetes	12	Monoblepharidales	12	Oedogoniomycetaceae	8	Oedogoniomyces	8	OTHER
HH1STK304IV4ZW	OTU430	3	Fungi	77	Chytridiomycota	45	Monoblepharidomycetes	19	Monoblepharidales	19	Oedogoniomycetaceae	13	Oedogoniomyces	13	OTHER
HH1STK304JRWRK	OTU455	3	Fungi	97	Chytridiomycota	25	Monoblepharidomycetes	8	Monoblepharidales	8	Oedogoniomycetaceae	5	Oedogoniomyces	5	OTHER
HH1STK304JK3YK	OTU428	3	Fungi	94	Chytridiomycota	21	Chytridiomycetes	19	Chytridiales	12	Chytridiaceae	7	Phlyctochytrium	6	OTHER
HH1STK304I2N74	OTU420	3	Fungi	94	Ascomycota	35	Pneumocystidomycetes	28	Pneumocystidales	28	Pneumocystidaceae	28	Pneumocystis	28	OTHER
HH1STK304IZ6S3	OTU385	3	Fungi	100	Ascomycota	100	Sordariomycetes	100	Sordariales	85	Lasiosphaeriaceae	53	Podospora	27	OTHER
HH1STK304IMAMZ	OTU445	3	Fungi	97	Basidiomycota	42	Agaricomycetes	20	Polyporales	8	Coriolaceae	8	Poria	8	OTHER
HH1STK304H6IVH	OTU409	3	Fungi	100	Ascomycota	100	Dothideomycetes	100	Pleosporales	100	Sporormiaceae	100	Preussia	97	OTHER
HH1STK304I151G	OTU396	3	Fungi	92	Basidiomycota	26	Agaricomycetes	14	Auriculariales	14	Hyaloriaceae	13	Protodontia	13	OTHER
HH1STK304IZOH3	OTU398	3	Fungi	94	Ascomycota	55	Leotiomycetes	6	Helotiales	6	Helotiales_incertae_sedis	5	Rhizocladosporium	5	OTHER
HH1STK304ID69Z	OTU433	3	Fungi	100	Chytridiomycota	98	Chytridiomycetes	98	Rhizophydiales	97	Rhizophydiaceae	85	Rhizophydium	85	OTHER
HH1STK304JKNSD	OTU438	3	Fungi	100	Chytridiomycota	98	Chytridiomycetes	98	Rhizophydiales	89	Rhizophydiaceae	67	Rhizophydium	67	OTHER
HH1STK304INW84	OTU448	3	Fungi	100	Chytridiomycota	98	Chytridiomycetes	98	Rhizophydiales	95	Rhizophydiaceae	57	Rhizophydium	57	OTHER
HH1STK304IRXB6	OTU441	3	Fungi	100	Ascomycota	100	Ascomycota_incertae_sedis	57	Ascomycota_incertae_sedis	57	Ascomycota_incertae_sedis	57	Rhizosphaera	53	OTHER
HH1STK304I9SY1	OTU397	3	Fungi	99	Basidiomycota	25	Agaricomycetes	18	Agaricales	8	Agaricaceae	8	Sericomyrmex	8	OTHER
HH1STK304I16TG	OTU417	3	Fungi	99	Ascomycota	50	Saccharomycetes	23	Saccharomycetales	23	Dipodascaceae	16	Sporopachydermia	16	OTHER
HH1STK304H94WP	OTU414	3	Fungi	100	Basidiomycota	100	Exobasidiomycetes	100	Tilletiales	100	Tilletiaceae	100	Tilletia	100	OTHER
HH1STK304IVRTJ	OTU413	3	Fungi	100	Basidiomycota	57	Tremellomycetes	27	Cystofilobasidiales	20	Cystofilobasidiaceae	20	Udeniomyces	17	OTHER
HH1STK304I88R7	OTU454	3	Fungi	100	Basidiomycota	100	Agaricomycetes	100	Cantharellales	79	Cantharellaceae	67	uncultured_Cantharellaceae	67	OTHER
HH1STK304IVDL0	OTU465	2	Fungi	99	Glomeromycota	13	Glomeromycetes	13	Diversisporales	13	Acaulosporaceae	13	Entrophospora	11	AM
HH1STK304IX81X	OTU553	2	Fungi	100	Ascomycota	97	Leotiomycetes	74	Helotiales	70	Helotiaceae	50	Hymenoscyphus	34	ECM
HH1STK304H5NFA	OTU523	2	Fungi	100	Basidiomycota	100	Agaricomycetes	100	Hysterangiales	41	Hysterangiaceae	41	Phallogaster	20	ECM
HH1STK304JINE9	OTU461	2	Fungi	100	Basidiomycota	100	Agaricomycetes	100	Russulales	100	Russulaceae	100	Russula	74	ECM
HH1STK304IO5RI	OTU519	2	Fungi	100	Basidiomycota	100	Agaricomycetes	100	Sebacinales	92	Sebacinaceae	91	Sebacina	63	ECM
HH1STK304JK1DZ	OTU567	2	Fungi	100	Basidiomycota	100	Agaricomycetes	100	Boletales	98	Suillaceae	98	Suillus	98	ECM
HH1STK304JK46E	OTU484	2	Fungi	100	Basidiomycota	100	Agaricomycetes	100	Agaricales	100	Agaricaceae	100	Agaricus	100	OTHER
HH1STK304JDFKQ	OTU489	2	Fungi	96	Fungi_incertae_sedis	17	Ichthyosporea	12	Ichthyophonida	12	Amoebidiaceae	12	Amoebidium	12	OTHER
HH1STK304I2A4G	OTU582	2	Fungi	80	Fungi_incertae_sedis	21	Ichthyosporea	11	Ichthyophonida	11	Amoebidiaceae	11	Amoebidium	11	OTHER
HH1STK304H3BW6	OTU467	2	Fungi	100	Ascomycota	100	Ascomycota_incertae_sedis	87	Ascomycota_incertae_sedis	87	Ascomycota_incertae_sedis	87	Antennariella	87	OTHER
HH1STK304IV3F7	OTU511	2	Fungi	100	Ascomycota	100	Dothideomycetes	40	Botryosphaeriales	23	Botryosphaeriaceae	23	Aplosporella	11	OTHER
HH1STK304JR872	OTU488	2	Fungi	99	Ascomycota	99	Eurotiomycetes	27	Onygenales	17	Arachnomycetaceae	14	Arachnomyces	14	OTHER
HH1STK304JPG6D	OTU501	2	Fungi	100	Basidiomycota	100	Agaricomycetes	100	Agaricales	99	Tricholomataceae	99	Armillaria	89	OTHER
HH1STK304JPHEY	OTU555	2	Fungi	100	Basidiomycota	96	Tremellomycetes	94	Tremellales	94	Tremellaceae	60	Asterotremella	52	OTHER
HH1STK304ILPSE	OTU548	2	Fungi	79	Chytridiomycota	36	Chytridiomycetes	30	Chytridiales	22	Chytridiales_incertae_sedis	12	Batrachochytrium	12	OTHER
HH1STK304IZWJT	OTU574	2	Fungi	100	Ascomycota	99	Dothideomycetes	24	Pleosporales	18	Melanommataceae	11	Beverwykella	11	OTHER
HH1STK304H815B	OTU531	2	Fungi	100	Blastocladiomycota	16	Blastocladiomycetes	16	Blastocladiales	16	Blastocladiaceae	14	Blastocladiella	14	OTHER
HH1STK304IOKG6	OTU496	2	Fungi	99	Chytridiomycota	77	Chytridiomycetes	75	Rhizophydiales	28	Terramycetaceae	10	Boothiomyces	10	OTHER
HH1STK304IF6UT	OTU538	2	Fungi	100	Chytridiomycota	95	Chytridiomycetes	95	Rhizophydiales	83	Terramycetaceae	54	Boothiomyces	54	OTHER
HH1STK304I1BFY	OTU549	2	Fungi	100	Chytridiomycota	92	Chytridiomycetes	92	Rhizophydiales	59	Terramycetaceae	29	Boothiomyces	29	OTHER
HH1STK304JN9IR	OTU564	2	Fungi	100	Ascomycota	100	Leotiomycetes	100	Helotiales	100	Sclerotiniaceae	99	Botryotinia	60	OTHER
HH1STK304I1C3I	OTU516	2	Fungi	100	Ascomycota	100	Leotiomycetes	52	Helotiales	35	Bulgariaceae	3	Bulgaria	3	OTHER
HH1STK304H0RUH	OTU560	2	Fungi	100	Ascomycota	100	Leotiomycetes	22	Helotiales	17	Bulgariaceae	3	Bulgaria	3	OTHER
HH1STK304JNDJ4	OTU480	2	Fungi	95	Blastocladiomycota	46	Blastocladiomycetes	46	Blastocladiales	46	Catenariaceae	46	Catenomyces	46	OTHER
HH1STK304JCUHK	OTU495	2	Fungi	96	Blastocladiomycota	19	Blastocladiomycetes	19	Blastocladiales	19	Catenariaceae	14	Catenomyces	14	OTHER
HH1STK304JJ7FM	OTU572	2	Fungi	100	Blastocladiomycota	19	Blastocladiomycetes	19	Blastocladiales	19	Catenariaceae	16	Catenomyces	16	OTHER
HH1STK304JNAIF	OTU581	2	Fungi	100	Blastocladiomycota	20	Blastocladiomycetes	20	Blastocladiales	20	Catenariaceae	20	Catenomyces	20	OTHER
HH1STK304IW6FQ	OTU508	2	Fungi	97	Blastocladiomycota	31	Blastocladiomycetes	31	Blastocladiales	31	Catenariaceae	15	Catenophlyctis	15	OTHER
HH1STK304IYF65	OTU542	2	Fungi	97	Ascomycota	50	Eurotiomycetes	11	Chaetothyriales	7	Chaetothyriaceae	7	Ceramothyrium	7	OTHER
HH1STK304INT0H	OTU535	2	Fungi	100	Ascomycota	100	Leotiomycetes	56	Helotiales	47	Helotiaceae	20	Chloroscypha	4	OTHER
HH1STK304HY590	OTU547	2	Fungi	100	Ascomycota	100	Leotiomycetes	59	Helotiales	43	Helotiaceae	17	Chloroscypha	9	OTHER
HH1STK304I260Y	OTU494	2	Fungi	100	Chytridiomycota	86	Chytridiomycetes	86	Chytridiales	82	Chytridiaceae	82	Chytridium	76	OTHER
HH1STK304I6FQT	OTU563	2	Fungi	98	Chytridiomycota	95	Chytridiomycetes	95	Chytridiales	86	Chytridiaceae	85	Chytridium	75	OTHER
HH1STK304JFR23	OTU464	2	Fungi	88	Blastocladiomycota	27	Blastocladiomycetes	27	Blastocladiales	27	Coelomomycetaceae	23	Coelomomyces	23	OTHER
HH1STK304IFJBX	OTU512	2	Fungi	91	Blastocladiomycota	36	Blastocladiomycetes	36	Blastocladiales	36	Coelomomycetaceae	25	Coelomomyces	25	OTHER
HH1STK304JBRV1	OTU573	2	Fungi	87	Blastocladiomycota	18	Blastocladiomycetes	18	Blastocladiales	18	Coelomomycetaceae	18	Coelomomyces	18	OTHER
HH1STK304JBM9L	OTU515	2	Fungi	100	Ascomycota	100	Leotiomycetes	100	Helotiales	100	Helotiaceae	100	Crinula	100	OTHER
HH1STK304JOKQG	OTU536	2	Fungi	97	Neocallimastigomycota	19	Neocallimastigomycetes	19	Neocallimastigales	19	Neocallimastigaceae	19	Cyllamyces	13	OTHER
HH1STK304JAYKI	OTU533	2	Fungi	100	Basidiomycota	100	Cystobasidiomycetes	97	Cystobasidiomycetes_incertae_sedis	58	Cystobasidiomycetes_incertae_sedis	58	Cyrenella	58	OTHER
HH1STK304IDHWM	OTU526	2	Fungi	100	Ascomycota	100	Sordariomycetes	100	Xylariales	99	Xylariaceae	99	Daldinia	98	OTHER
HH1STK304I54IC	OTU492	2	Fungi	100	Basidiomycota	100	Pucciniomycetes	100	Platygloeales	100	Eocronartiaceae	98	Eocronartium	98	OTHER
HH1STK304JPPXC	OTU502	2	Fungi	100	Ascomycota	100	Eurotiomycetes	100	Eurotiales	100	Trichocomaceae	100	Eurotium	99	OTHER
HH1STK304JES4W	OTU537	2	Fungi	100	Ascomycota	100	Eurotiomycetes	90	Chaetothyriales	86	Herpotrichiellaceae	84	Exophiala	61	OTHER
HH1STK304IVH47	OTU485	2	Fungi	100	Ascomycota	100	Leotiomycetes	43	Helotiales	41	Helotiales_incertae_sedis	32	Fulvoflamma	28	OTHER
HH1STK304H73S8	OTU565	2	Fungi	100	Ascomycota	100	Lecanoromycetes	98	Ostropales	98	Asterothyriaceae	96	Gyalidea	96	OTHER
HH1STK304IEVPH	OTU476	2	Fungi	100	Ascomycota	97	Leotiomycetes	34	Helotiales	32	Helotiales_incertae_sedis	16	Hyalodendriella	12	OTHER
HH1STK304JVM3Q	OTU491	2	Fungi	100	Ascomycota	100	Leotiomycetes	86	Helotiales	80	Helotiales_incertae_sedis	15	Hyalodendriella	13	OTHER
HH1STK304JDP0W	OTU478	2	Fungi	87	Chytridiomycota	26	Monoblepharidomycetes	14	Monoblepharidales	14	Monoblepharidales_incertae_sedis	13	Hyaloraphidium	13	OTHER
HH1STK304I251V	OTU541	2	Fungi	84	Chytridiomycota	32	Monoblepharidomycetes	31	Monoblepharidales	31	Monoblepharidales_incertae_sedis	24	Hyaloraphidium	24	OTHER
HH1STK304IZ0VR	OTU559	2	Fungi	94	Chytridiomycota	55	Monoblepharidomycetes	42	Monoblepharidales	42	Monoblepharidales_incertae_sedis	29	Hyaloraphidium	29	OTHER
HH1STK304IYGDG	OTU566	2	Fungi	91	Chytridiomycota	36	Monoblepharidomycetes	18	Monoblepharidales	18	Monoblepharidales_incertae_sedis	7	Hyaloraphidium	7	OTHER
HH1STK304JFKH7	OTU568	2	Fungi	95	Chytridiomycota	28	Monoblepharidomycetes	16	Monoblepharidales	16	Monoblepharidales_incertae_sedis	15	Hyaloraphidium	15	OTHER
HH1STK304IQYQH	OTU556	2	Fungi	100	Ascomycota	100	Sordariomycetes	100	Hypocreales	97	Cordycipitaceae	72	Isaria	36	OTHER
HH1STK304IQ6T5	OTU571	2	Fungi	100	Ascomycota	100	Sordariomycetes	100	Hypocreales	86	Cordycipitaceae	66	Isaria	33	OTHER
HH1STK304IVN4N	OTU534	2	Fungi	100	Chytridiomycota	96	Chytridiomycetes	95	Rhizophydiales	78	Kappamycetaceae	27	Kappamyces	27	OTHER
HH1STK304JL4L7	OTU477	2	Fungi	96	Chytridiomycota	24	Chytridiomycetes	20	Chytridiales	18	Chytridiaceae	15	Karlingiomyces	15	OTHER
HH1STK304I2ZAE	OTU521	2	Fungi	91	Chytridiomycota	47	Chytridiomycetes	47	Chytridiales	39	Chytridiaceae	39	Karlingiomyces	38	OTHER
HH1STK304JWLPX	OTU487	2	Fungi	100	Basidiomycota	100	Agaricostilbomycetes	100	Agaricostilbales	55	Chionosphaeraceae	52	Kurtzmanomyces	52	OTHER
HH1STK304INO95	OTU497	2	Fungi	96	Fungi_incertae_sedis	44	Fungi_incertae_sedis	44	Zoopagales	44	Piptocephalidaceae	44	Kuzuhaea	42	OTHER
HH1STK304H8CUM	OTU562	2	Fungi	100	Fungi_incertae_sedis	80	Fungi_incertae_sedis	80	Fungi_incertae_sedis	80	Fungi_incertae_sedis	80	leaf fungus	80	OTHER
HH1STK304I7VB2	OTU544	2	Fungi	100	Ascomycota	100	Sordariomycetes	95	Hypocreales	91	Cordycipitaceae	57	Lecanicillium	24	OTHER
HH1STK304JHHXG	OTU569	2	Fungi	100	Ascomycota	100	Sordariomycetes	95	Hypocreales	89	Cordycipitaceae	74	Lecanicillium	45	OTHER
HH1STK304JKDM6	OTU576	2	Fungi	100	Ascomycota	100	Sordariomycetes	99	Hypocreales	88	Cordycipitaceae	77	Lecanicillium	41	OTHER
HH1STK304ICIG3	OTU510	2	Fungi	99	Chytridiomycota	92	Chytridiomycetes	92	Lobulomycetales	81	Lobulomycetaceae	81	Lobulomyces	81	OTHER
HH1STK304JNGP8	OTU490	2	Fungi	100	Basidiomycota	100	Agaricomycetes	100	Agaricales	99	Tricholomataceae	98	Lyophyllum	97	OTHER
HH1STK304IF3WA	OTU578	2	Fungi	100	Basidiomycota	100	Agaricomycetes	100	Agaricales	99	Cortinariaceae	93	Mallocybe	92	OTHER
HH1STK304JBJMC	OTU505	2	Fungi	100	Ascomycota	100	Dothideomycetes	97	Pleosporales	97	Pleosporales_incertae_sedis	39	Massariosphaeria	39	OTHER
HH1STK304IJTIU	OTU473	2	Fungi	100	Ascomycota	100	Sordariomycetes	99	Diaporthales	22	Valsaceae	13	Mazzantia	11	OTHER
HH1STK304I3Q9T	OTU507	2	Fungi	100	Ascomycota	100	Dothideomycetes	58	Botryosphaeriales	36	Botryosphaeriaceae	36	Melanops	20	OTHER
HH1STK304IXMCZ	OTU475	2	Fungi	86	Basidiomycota	39	Ustilaginomycetes	21	Ustilaginales	21	Ustilaginaceae	19	Melanopsichium	6	OTHER
HH1STK304ICV2P	OTU550	2	Fungi	92	Basidiomycota	38	Ustilaginomycetes	12	Ustilaginales	12	Ustilaginaceae	11	Melanopsichium	3	OTHER
HH1STK304IL3M6	OTU506	2	Fungi	88	Ascomycota	51	Sordariomycetes	21	Chaetosphaeriales	16	Chaetosphaeriaceae	15	Menispora	12	OTHER
HH1STK304JACJP	OTU527	2	Fungi	82	Chytridiomycota	22	Chytridiomycetes	15	Chytridiales	14	Chytridiaceae	8	Mesochytrium	8	OTHER
HH1STK304JAWAA	OTU498	2	Fungi	100	Ascomycota	89	Leotiomycetes	26	Leotiomycetes_incertae_sedis	18	Leotiomycetes_incertae_sedis	18	Microglossum	18	OTHER
HH1STK304I1VVN	OTU479	2	Fungi	85	Chytridiomycota	25	Monoblepharidomycetes	17	Monoblepharidales	17	Monoblepharidaceae	15	Monoblepharella	15	OTHER
HH1STK304IHM0Q	OTU529	2	Fungi	98	Basidiomycota	50	Tremellomycetes	22	Cystofilobasidiales	7	Cystofilobasidiaceae	7	Mrakia	7	OTHER
HH1STK304JB56B	OTU551	2	Fungi	100	Basidiomycota	95	Tremellomycetes	66	Cystofilobasidiales	19	Cystofilobasidiaceae	19	Mrakia	19	OTHER
HH1STK304IV7M3	OTU469	2	Fungi	100	Ascomycota	100	Dothideomycetes	99	Capnodiales	98	Mycosphaerellaceae	70	Mycosphaerella	35	OTHER
HH1STK304JQ8OM	OTU466	2	Fungi	100	Ascomycota	100	Leotiomycetes	99	Leotiomycetes_incertae_sedis	99	Myxotrichaceae	99	Myxotrichum	99	OTHER
HH1STK304INY5P	OTU481	2	Fungi	100	Ascomycota	99	Leotiomycetes	52	Leotiomycetes_incertae_sedis	18	Myxotrichaceae	17	Myxotrichum	17	OTHER
HH1STK304ILNEY	OTU462	2	Fungi	78	Chytridiomycota	21	Monoblepharidomycetes	12	Monoblepharidales	12	Oedogoniomycetaceae	9	Oedogoniomyces	9	OTHER
HH1STK304IXC6G	OTU472	2	Fungi	94	Chytridiomycota	42	Monoblepharidomycetes	23	Monoblepharidales	23	Oedogoniomycetaceae	17	Oedogoniomyces	17	OTHER
HH1STK304IQBSK	OTU482	2	Fungi	83	Chytridiomycota	43	Monoblepharidomycetes	24	Monoblepharidales	24	Oedogoniomycetaceae	22	Oedogoniomyces	22	OTHER
HH1STK304JM245	OTU483	2	Fungi	94	Chytridiomycota	51	Monoblepharidomycetes	31	Monoblepharidales	31	Oedogoniomycetaceae	31	Oedogoniomyces	31	OTHER
HH1STK304JMUR7	OTU486	2	Fungi	98	Chytridiomycota	24	Monoblepharidomycetes	14	Monoblepharidales	14	Oedogoniomycetaceae	14	Oedogoniomyces	14	OTHER
HH1STK304IJCUC	OTU500	2	Fungi	75	Chytridiomycota	35	Monoblepharidomycetes	19	Monoblepharidales	19	Oedogoniomycetaceae	9	Oedogoniomyces	9	OTHER
HH1STK304IPR70	OTU539	2	Fungi	98	Chytridiomycota	59	Chytridiomycetes	29	Spizellomycetales	25	Olpidiaceae	20	Olpidium	20	OTHER
HH1STK304IS2WY	OTU552	2	Fungi	100	Chytridiomycota	45	Chytridiomycetes	45	Spizellomycetales	35	Olpidiaceae	26	Olpidium	24	OTHER
HH1STK304JE8U3	OTU471	2	Fungi	100	Ascomycota	100	Sordariomycetes	100	Ophiostomatales	98	Ophiostomataceae	98	Ophiostoma	98	OTHER
HH1STK304IZYVX	OTU457	2	Fungi	100	Ascomycota	100	Sordariomycetes	99	Hypocreales	90	Clavicipitaceae	40	Paecilomyces	15	OTHER
HH1STK304I6HZD	OTU503	2	Fungi	95	Chytridiomycota	19	Chytridiomycetes	18	Chytridiales	12	Chytridiaceae	10	Phlyctochytrium	9	OTHER
HH1STK304ITT88	OTU554	2	Fungi	91	Chytridiomycota	64	Chytridiomycetes	64	Chytridiales	53	Chytridiaceae	47	Phlyctochytrium	37	OTHER
HH1STK304IX0MF	OTU561	2	Fungi	87	Chytridiomycota	27	Chytridiomycetes	24	Chytridiales	20	Chytridiaceae	19	Phlyctochytrium	16	OTHER
HH1STK304IH7LQ	OTU525	2	Fungi	100	Ascomycota	100	Sordariomycetes	100	Diaporthales	100	Gnomoniaceae	94	Plagiostoma	74	OTHER
HH1STK304IKOKO	OTU545	2	Fungi	100	Basidiomycota	100	Agaricomycetes	100	Agaricales	100	Pluteaceae	99	Pluteus	99	OTHER
HH1STK304JGRV1	OTU518	2	Fungi	99	Ascomycota	48	Pneumocystidomycetes	31	Pneumocystidales	31	Pneumocystidaceae	31	Pneumocystis	31	OTHER
HH1STK304I6APR	OTU557	2	Fungi	100	Chytridiomycota	100	Chytridiomycetes	100	Spizellomycetales	100	Olpidiaceae	100	Powellomyces	100	OTHER
HH1STK304JMHHX	OTU470	2	Fungi	100	Ascomycota	100	Eurotiomycetes	92	Chaetothyriales	88	Herpotrichiellaceae	88	Rhinocladiella	57	OTHER
HH1STK304IX0N9	OTU468	2	Fungi	100	Chytridiomycota	98	Chytridiomycetes	98	Rhizophydiales	97	Rhizophydiaceae	46	Rhizophydium	46	OTHER
HH1STK304IHY4U	OTU579	2	Fungi	100	Chytridiomycota	99	Chytridiomycetes	99	Rhizophydiales	99	Rhizophydiaceae	67	Rhizophydium	67	OTHER
HH1STK304JUSE1	OTU514	2	Fungi	100	Ascomycota	100	Ascomycota_incertae_sedis	100	Ascomycota_incertae_sedis	100	Ascomycota_incertae_sedis	100	Rhizosphaera	100	OTHER
HH1STK304JGZOL	OTU524	2	Fungi	100	Ascomycota	100	Eurotiomycetes	84	Eurotiomycetes_incertae_sedis	61	Rhynchostomataceae	35	Rhynchostoma	35	OTHER
HH1STK304H6917	OTU543	2	Fungi	100	Ascomycota	60	Taphrinomycetes	13	Taphrinales	13	Protomycetaceae	13	Saitoella	12	OTHER
HH1STK304IG14P	OTU558	2	Fungi	98	Ascomycota	89	Taphrinomycetes	19	Taphrinales	19	Protomycetaceae	19	Saitoella	19	OTHER
HH1STK304JQFNO	OTU509	2	Fungi	86	Ascomycota	57	Pezizomycetes	20	Pezizales	20	Pezizaceae	17	Sarcosphaera	16	OTHER
HH1STK304JWL2Y	OTU517	2	Fungi	100	Ascomycota	100	Leotiomycetes	40	Helotiales	39	Sclerotiniaceae	26	Scleromitrula	26	OTHER
HH1STK304IGMZC	OTU532	2	Fungi	100	Basidiomycota	100	Agaricomycetes	100	Boletales	99	Serpulaceae	91	Serpula	91	OTHER
HH1STK304IBY18	OTU460	2	Fungi	100	Ascomycota	99	Eurotiomycetes	67	Chaetothyriales	61	Herpotrichiellaceae	61	Sorocybe	51	OTHER
HH1STK304H080C	OTU530	2	Fungi	100	Ascomycota	100	Eurotiomycetes	94	Chaetothyriales	90	Herpotrichiellaceae	90	Sorocybe	82	OTHER
HH1STK304II6RU	OTU520	2	Fungi	100	Basidiomycota	32	Agaricostilbomycetes	12	Spiculogloeales	11	Spiculogloeaceae	10	Spiculogloea	10	OTHER
HH1STK304JOA0L	OTU504	2	Fungi	100	Ascomycota	100	Leotiomycetes	68	Thelebolales	61	Thelebolaceae	61	Thelebolus	61	OTHER
HH1STK304IJV49	OTU575	2	Fungi	100	Ascomycota	100	Leotiomycetes	90	Thelebolales	21	Thelebolaceae	21	Thelebolus	21	OTHER
HH1STK304JPL5P	OTU577	2	Fungi	98	Basidiomycota	20	Exobasidiomycetes	10	Georgefischeriales	9	Tilletiariaceae	9	Tilletiaria	9	OTHER
HH1STK304JFF49	OTU499	2	Fungi	100	Ascomycota	100	Sordariomycetes	99	Sordariomycetes_incertae_sedis	33	Sordariomycetes_incertae_sedis	32	Torpedospora	26	OTHER
HH1STK304JY9XE	OTU522	2	Fungi	100	Chytridiomycota	100	Chytridiomycetes	100	Spizellomycetales	100	Spizellomycetaceae	72	Triparticalcar	38	OTHER
HH1STK304JZF7Z	OTU458	2	Fungi	100	Basidiomycota	100	Tremellomycetes	100	Cystofilobasidiales	100	Cystofilobasidiaceae	100	Udeniomyces	99	OTHER
HH1STK304H07IX	OTU580	2	Fungi	100	Basidiomycota	100	Microbotryomycetes	100	Microbotryales	100	Ustilentylomataceae	99	Ustilentyloma	93	OTHER
HH1STK304IWGIH	OTU474	2	Fungi	100	Ascomycota	100	Saccharomycetes	49	Saccharomycetales	41	Saccharomycetaceae	36	Williopsis	29	OTHER
